# Supplementary material for: Assessing the potential impact of transmission during prolonged viral shedding on the effect of lockdown relaxation on COVID-19
Source: PLoS Comput Biol. 2021 Jan 29;17(1):e1008609. doi: 10.1371/journal.pcbi.1008609 (PMC7875355; doi:10.1371/journal.pcbi.1008609)
Supplement: S1 Table — Maximum difference in the median RMSE values for the number of daily confirmed cases and the number of daily deaths for all combinations of rc and γc values for Lombardy, Emilia-Romagna, Piedmont, State of Louisiana, State of New Jersey, and the State of New York. RMSE values are provided in both in absolute values and relative to the mean of their corresponding data type. (XLSX) [file pcbi.1008609.s008.xlsx]

## Sheet: Sheet1
	Mean number of daily cases.	Maximum number of daily cases.	Maximum difference in the median RMSE values for the daily number of cases.	Maximum difference in the median RMSE values for the daily number of cases, relative to the mean number of daily cases. (%)	Mean number of daily deaths.	Maximum number of daily deaths.	Maximum difference in the median RMSE values for the daily number of deaths.	Maximum difference in the median RMSE values for the deaths number of cases, relative to the mean number of daily deaths. (%)
Lombardy	988.52	3251	30.54	3.09	180.66	546	5.95	3.29
Emilia-Romagna	317.06	980	7.45	2.35	46.35	109	1.58	3.41
Piedmont	344.53	996	15.23	4.42	42.23	120	0.79	1.87
Louisiana	490.39	2726	37.31	7.61	35.48	129	1.59	4.49
New Jersey	1681.59	4305	177.05	10.53	143.83	483	1.73	1.21
New York	4233.08	11571	860.09	20.32	273.33	951	16.1	5.89
