# Supplementary material for: Assessing the potential impact of transmission during prolonged viral shedding on the effect of lockdown relaxation on COVID-19
Source: PLoS Comput Biol. 2021 Jan 29;17(1):e1008609. doi: 10.1371/journal.pcbi.1008609 (PMC7875355; doi:10.1371/journal.pcbi.1008609)
Supplement: S2 Table — Parameter estimates with their corresponding means, standart deviations, and confidence intervals for all combinations of rc and γc values for Lombardy, Emilia-Romagna, Piedmont, State of Louisiana, State of New Jersey, the State of New York, and Switzerland. (XLSX) [file pcbi.1008609.s009.xlsx]

## Sheet: Lombardy
1/\gamma_{c} = 0.01 days, r_{c} = 0%
parameter	mean	sd	2.5%	25%	50%	75%	97.5%
R_{0}^{p}	2.4681	0.4678	1.5935	2.1430	2.4555	2.7838	3.3859
tau	0.2935	0.2480	0.0539	0.0984	0.1843	0.4410	0.9217
gamma_{p}	0.2733	0.2404	0.0533	0.0918	0.1659	0.3945	0.8865
gamma_{H}	0.4324	0.2002	0.1878	0.2780	0.3758	0.5427	0.9380
gamma_{ICU}	0.4334	0.2020	0.1883	0.2773	0.3770	0.5377	0.9251
epsilon_{H}	0.1190	0.0152	0.0898	0.1084	0.1188	0.1292	0.1492
epsilon_{H2I}	0.5383	0.0634	0.4150	0.4963	0.5373	0.5792	0.6702
epsilon_{x}	0.5363	0.0650	0.4133	0.4913	0.5356	0.5793	0.6672
r_{d}^{p}	0.1531	0.0288	0.0970	0.1342	0.1527	0.1721	0.2117
r_{d}^{c}	0.0650	0.0142	0.0375	0.0558	0.0648	0.0745	0.0933
r_{L}	0.1390	0.0537	0.0549	0.1018	0.1330	0.1669	0.2599
s_{L}	3.4689	1.1325	1.2194	2.7115	3.4569	4.2556	5.6438
m_{L}	0.8963	0.2858	0.5138	0.6403	0.8451	1.1249	1.4586
1/\gamma_{c} = 0.01 days, r_{c} = 20%
parameter	mean	sd	2.5%	25%	50%	75%	97.5%
R_{0}^{p}	2.4830	0.4757	1.5669	2.1616	2.4818	2.8046	3.4219
tau	0.2919	0.2367	0.0608	0.1068	0.1956	0.4212	0.8992
gamma_{p}	0.2947	0.2407	0.0620	0.1063	0.1992	0.4165	0.9132
gamma_{H}	0.4297	0.1978	0.1932	0.2761	0.3730	0.5378	0.9192
gamma_{ICU}	0.4276	0.1979	0.1900	0.2768	0.3662	0.5331	0.9085
epsilon_{H}	0.1187	0.0154	0.0899	0.1081	0.1181	0.1289	0.1495
epsilon_{H2I}	0.5341	0.0638	0.4154	0.4916	0.5326	0.5761	0.6606
epsilon_{x}	0.5363	0.0645	0.4073	0.4940	0.5381	0.5796	0.6592
r_{d}^{p}	0.1520	0.0291	0.0967	0.1319	0.1518	0.1722	0.2093
r_{d}^{c}	0.0640	0.0151	0.0331	0.0541	0.0638	0.0740	0.0941
r_{L}	0.1632	0.0600	0.0757	0.1228	0.1533	0.1909	0.3067
s_{L}	3.5339	1.1060	1.3701	2.7776	3.5327	4.2778	5.6409
m_{L}	0.8962	0.2905	0.5101	0.6330	0.8497	1.1281	1.4528
1/\gamma_{c} = 0.01 days, r_{c} = 40%
parameter	mean	sd	2.5%	25%	50%	75%	97.5%
R_{0}^{p}	2.5227	0.4685	1.6385	2.2012	2.5070	2.8420	3.4780
tau	0.3011	0.2275	0.0703	0.1241	0.2171	0.4144	0.8976
gamma_{p}	0.3016	0.2300	0.0707	0.1231	0.2137	0.4223	0.8874
gamma_{H}	0.4326	0.2037	0.1885	0.2710	0.3718	0.5497	0.9336
gamma_{ICU}	0.4319	0.2044	0.1899	0.2768	0.3692	0.5503	0.9436
epsilon_{H}	0.1190	0.0149	0.0901	0.1088	0.1185	0.1288	0.1494
epsilon_{H2I}	0.5376	0.0627	0.4198	0.4963	0.5354	0.5781	0.6652
epsilon_{x}	0.5360	0.0641	0.4149	0.4915	0.5357	0.5787	0.6622
r_{d}^{p}	0.1531	0.0286	0.0986	0.1340	0.1522	0.1722	0.2108
r_{d}^{c}	0.0644	0.0155	0.0345	0.0535	0.0643	0.0751	0.0943
r_{L}	0.1892	0.0613	0.0959	0.1464	0.1806	0.2232	0.3337
s_{L}	3.5718	1.0864	1.4811	2.8323	3.5774	4.2744	5.7665
m_{L}	0.9041	0.2912	0.5098	0.6448	0.8564	1.1395	1.4625
1/\gamma_{c} = 0.01 days, r_{c} = 60%
parameter	mean	sd	2.5%	25%	50%	75%	97.5%
R_{0}^{p}	2.5259	0.4762	1.6325	2.1920	2.5224	2.8425	3.4825
tau	0.3295	0.2270	0.0839	0.1487	0.2501	0.4516	0.8966
gamma_{p}	0.3220	0.2283	0.0836	0.1475	0.2362	0.4310	0.9018
gamma_{H}	0.4373	0.2046	0.1883	0.2786	0.3776	0.5562	0.9328
gamma_{ICU}	0.4246	0.1981	0.1907	0.2705	0.3664	0.5393	0.9022
epsilon_{H}	0.1189	0.0150	0.0902	0.1092	0.1185	0.1289	0.1487
epsilon_{H2I}	0.5335	0.0629	0.4121	0.4903	0.5331	0.5767	0.6599
epsilon_{x}	0.5373	0.0636	0.4129	0.4943	0.5365	0.5802	0.6679
r_{d}^{p}	0.1522	0.0288	0.0970	0.1330	0.1513	0.1718	0.2116
r_{d}^{c}	0.0643	0.0148	0.0354	0.0543	0.0644	0.0742	0.0936
r_{L}	0.2275	0.0699	0.1235	0.1787	0.2154	0.2635	0.3984
s_{L}	3.7090	1.0391	1.6285	3.0393	3.7207	4.4079	5.7251
m_{L}	0.8884	0.2852	0.5113	0.6331	0.8291	1.1091	1.4531
1/\gamma_{c} = 0.01 days, r_{c} = 80%
parameter	mean	sd	2.5%	25%	50%	75%	97.5%
R_{0}^{p}	2.5894	0.4617	1.7384	2.2706	2.5719	2.9006	3.5172
tau	0.3607	0.2274	0.1015	0.1807	0.2855	0.4980	0.9130
gamma_{p}	0.3492	0.2259	0.0987	0.1694	0.2725	0.4734	0.9024
gamma_{H}	0.4289	0.1953	0.1906	0.2790	0.3721	0.5276	0.9152
gamma_{ICU}	0.4231	0.1938	0.1915	0.2756	0.3665	0.5276	0.9055
epsilon_{H}	0.1180	0.0150	0.0896	0.1077	0.1178	0.1278	0.1484
epsilon_{H2I}	0.5365	0.0646	0.4133	0.4919	0.5352	0.5811	0.6647
epsilon_{x}	0.5367	0.0636	0.4152	0.4919	0.5355	0.5806	0.6624
r_{d}^{p}	0.1518	0.0288	0.0950	0.1322	0.1518	0.1709	0.2091
r_{d}^{c}	0.0637	0.0150	0.0342	0.0531	0.0637	0.0738	0.0933
r_{L}	0.2669	0.0721	0.1559	0.2156	0.2558	0.3073	0.4348
s_{L}	3.7887	1.0459	1.7520	3.0786	3.7937	4.4981	5.8220
m_{L}	0.8897	0.2902	0.5121	0.6353	0.8334	1.1184	1.4592
1/\gamma_{c} = 0.01 days, r_{c} = 100%
parameter	mean	sd	2.5%	25%	50%	75%	97.5%
R_{0}^{p}	2.6533	0.4182	1.8942	2.3597	2.6202	2.9262	3.5124
tau	0.4006	0.2247	0.1245	0.2221	0.3343	0.5326	0.9305
gamma_{p}	0.3912	0.2178	0.1267	0.2144	0.3305	0.5261	0.9237
gamma_{H}	0.4357	0.2003	0.1940	0.2802	0.3769	0.5443	0.9344
gamma_{ICU}	0.4208	0.1984	0.1858	0.2696	0.3589	0.5211	0.9205
epsilon_{H}	0.1183	0.0152	0.0894	0.1076	0.1183	0.1286	0.1485
epsilon_{H2I}	0.5383	0.0643	0.4189	0.4944	0.5371	0.5820	0.6668
epsilon_{x}	0.5333	0.0638	0.4139	0.4901	0.5319	0.5753	0.6638
r_{d}^{p}	0.1516	0.0291	0.0947	0.1325	0.1517	0.1712	0.2078
r_{d}^{c}	0.0639	0.0147	0.0357	0.0539	0.0641	0.0737	0.0930
r_{L}	0.3198	0.0710	0.2011	0.2693	0.3134	0.3626	0.4787
s_{L}	3.8991	1.0051	1.8595	3.2281	3.8973	4.5739	5.8388
m_{L}	0.8844	0.2931	0.5096	0.6266	0.8211	1.1186	1.4638
1/\gamma_{c} = 0.01 days, model w/o I_{c}
parameter	mean	sd	2.5%	25%	50%	75%	97.5%
R_{0}^{p}	2.6559	0.4383	1.8533	2.3443	2.6399	2.9425	3.5708
tau	0.4007	0.2298	0.1218	0.2180	0.3290	0.5425	0.9344
gamma_{p}	0.4042	0.2307	0.1261	0.2181	0.3353	0.5466	0.9302
gamma_{H}	0.4295	0.2019	0.1909	0.2715	0.3672	0.5409	0.9297
gamma_{ICU}	0.4287	0.1968	0.1924	0.2745	0.3728	0.5361	0.9243
epsilon_{H}	0.1079	0.0157	0.0785	0.0972	0.1073	0.1183	0.1389
epsilon_{H2I}	0.4922	0.0651	0.3649	0.4485	0.4925	0.5366	0.6166
epsilon_{x}	0.4918	0.0653	0.3664	0.4472	0.4898	0.5361	0.6247
r_{d}^{p}	0.1562	0.0270	0.1071	0.1376	0.1553	0.1743	0.2102
r_{d}^{c}	0.0754	0.0146	0.0470	0.0658	0.0756	0.0850	0.1041
r_{L}	0.3249	0.0760	0.2014	0.2712	0.3155	0.3696	0.5017
s_{L}	3.8484	1.0299	1.9201	3.1415	3.8256	4.5503	5.9011
m_{L}	0.8937	0.2905	0.5113	0.6376	0.8388	1.1237	1.4612
1/\gamma_{c} = 0.1 days, r_{c} = 0%
parameter	mean	sd	2.5%	25%	50%	75%	97.5%
R_{0}^{p}	2.4696	0.4746	1.5605	2.1395	2.4701	2.7947	3.4127
tau	0.2843	0.2419	0.0558	0.0959	0.1802	0.4203	0.8834
gamma_{p}	0.2785	0.2387	0.0554	0.0946	0.1792	0.3943	0.9089
gamma_{H}	0.4270	0.1988	0.1902	0.2732	0.3675	0.5308	0.9077
gamma_{ICU}	0.4334	0.2046	0.1870	0.2743	0.3705	0.5462	0.9408
epsilon_{H}	0.1189	0.0154	0.0894	0.1086	0.1185	0.1293	0.1502
epsilon_{H2I}	0.5376	0.0657	0.4143	0.4919	0.5371	0.5820	0.6637
epsilon_{x}	0.5359	0.0666	0.4092	0.4906	0.5348	0.5799	0.6701
r_{d}^{p}	0.1525	0.0295	0.0948	0.1322	0.1529	0.1727	0.2084
r_{d}^{c}	0.0648	0.0144	0.0371	0.0550	0.0645	0.0743	0.0935
r_{L}	0.1400	0.0546	0.0577	0.1020	0.1311	0.1675	0.2729
s_{L}	3.4389	1.1580	1.2105	2.6487	3.4422	4.2222	5.7064
m_{L}	0.9113	0.2959	0.5106	0.6450	0.8574	1.1662	1.4690
1/\gamma_{c} = 0.1 days, r_{c} = 20%
parameter	mean	sd	2.5%	25%	50%	75%	97.5%
R_{0}^{p}	2.4942	0.4847	1.5675	2.1755	2.4850	2.8137	3.4571
tau	0.2996	0.2464	0.0605	0.1072	0.1980	0.4334	0.9175
gamma_{p}	0.2958	0.2422	0.0614	0.1061	0.1964	0.4264	0.9076
gamma_{H}	0.4271	0.2015	0.1854	0.2727	0.3637	0.5415	0.9292
gamma_{ICU}	0.4296	0.2019	0.1865	0.2727	0.3642	0.5415	0.9224
epsilon_{H}	0.1190	0.0151	0.0896	0.1088	0.1186	0.1295	0.1483
epsilon_{H2I}	0.5335	0.0651	0.4136	0.4881	0.5305	0.5782	0.6656
epsilon_{x}	0.5366	0.0657	0.4115	0.4924	0.5345	0.5806	0.6704
r_{d}^{p}	0.1515	0.0288	0.0958	0.1318	0.1515	0.1709	0.2075
r_{d}^{c}	0.0644	0.0151	0.0347	0.0541	0.0644	0.0747	0.0937
r_{L}	0.1627	0.0611	0.0740	0.1224	0.1532	0.1924	0.3082
s_{L}	3.5058	1.1027	1.4035	2.7464	3.5042	4.2552	5.6435
m_{L}	0.8980	0.2942	0.5134	0.6332	0.8378	1.1403	1.4649
1/\gamma_{c} = 0.1 days, r_{c} = 40%
parameter	mean	sd	2.5%	25%	50%	75%	97.5%
R_{0}^{p}	2.5222	0.4549	1.6692	2.2069	2.5095	2.8194	3.4368
tau	0.3171	0.2412	0.0694	0.1273	0.2201	0.4555	0.9077
gamma_{p}	0.2922	0.2249	0.0711	0.1202	0.2040	0.4007	0.8831
gamma_{H}	0.4241	0.1973	0.1885	0.2756	0.3647	0.5246	0.9093
gamma_{ICU}	0.4265	0.1993	0.1896	0.2753	0.3647	0.5260	0.9304
epsilon_{H}	0.1186	0.0153	0.0893	0.1079	0.1183	0.1288	0.1494
epsilon_{H2I}	0.5345	0.0634	0.4096	0.4922	0.5347	0.5777	0.6582
epsilon_{x}	0.5361	0.0632	0.4165	0.4927	0.5354	0.5779	0.6627
r_{d}^{p}	0.1516	0.0286	0.0971	0.1325	0.1510	0.1705	0.2081
r_{d}^{c}	0.0641	0.0146	0.0355	0.0542	0.0644	0.0742	0.0920
r_{L}	0.1884	0.0593	0.0955	0.1473	0.1795	0.2201	0.3258
s_{L}	3.6050	1.0805	1.5787	2.8638	3.5966	4.3289	5.7906
m_{L}	0.8958	0.2927	0.5122	0.6370	0.8354	1.1396	1.4618
1/\gamma_{c} = 0.1 days, r_{c} = 60%
parameter	mean	sd	2.5%	25%	50%	75%	97.5%
R_{0}^{p}	2.5517	0.4508	1.7095	2.2242	2.5404	2.8561	3.4313
tau	0.3307	0.2370	0.0832	0.1455	0.2375	0.4690	0.9176
gamma_{p}	0.3233	0.2275	0.0817	0.1450	0.2465	0.4410	0.9035
gamma_{H}	0.4274	0.2023	0.1852	0.2708	0.3617	0.5455	0.9266
gamma_{ICU}	0.4288	0.2024	0.1888	0.2701	0.3653	0.5401	0.9233
epsilon_{H}	0.1186	0.0148	0.0904	0.1082	0.1182	0.1283	0.1489
epsilon_{H2I}	0.5364	0.0633	0.4146	0.4931	0.5337	0.5788	0.6621
epsilon_{x}	0.5351	0.0649	0.4095	0.4912	0.5349	0.5786	0.6636
r_{d}^{p}	0.1516	0.0289	0.0951	0.1325	0.1516	0.1717	0.2085
r_{d}^{c}	0.0643	0.0144	0.0352	0.0548	0.0647	0.0740	0.0928
r_{L}	0.2223	0.0632	0.1239	0.1764	0.2131	0.2595	0.3714
s_{L}	3.6880	1.0447	1.6723	2.9790	3.6740	4.3887	5.7554
m_{L}	0.8949	0.2875	0.5111	0.6401	0.8478	1.1258	1.4597
1/\gamma_{c} = 0.1 days, r_{c} = 80%
parameter	mean	sd	2.5%	25%	50%	75%	97.5%
R_{0}^{p}	2.5868	0.4635	1.7190	2.2604	2.5753	2.9046	3.4950
tau	0.3604	0.2310	0.0983	0.1757	0.2869	0.4935	0.9169
gamma_{p}	0.3595	0.2306	0.0978	0.1751	0.2864	0.4944	0.9186
gamma_{H}	0.4311	0.2012	0.1880	0.2722	0.3705	0.5410	0.9259
gamma_{ICU}	0.4264	0.1997	0.1890	0.2717	0.3667	0.5353	0.9347
epsilon_{H}	0.1188	0.0153	0.0904	0.1079	0.1183	0.1292	0.1501
epsilon_{H2I}	0.5363	0.0645	0.4163	0.4918	0.5359	0.5782	0.6688
epsilon_{x}	0.5354	0.0637	0.4128	0.4935	0.5345	0.5759	0.6683
r_{d}^{p}	0.1520	0.0285	0.0975	0.1326	0.1516	0.1714	0.2072
r_{d}^{c}	0.0645	0.0149	0.0356	0.0547	0.0645	0.0743	0.0941
r_{L}	0.2675	0.0732	0.1544	0.2143	0.2567	0.3094	0.4394
s_{L}	3.8122	1.0663	1.7204	3.1189	3.7929	4.5357	5.9625
m_{L}	0.9010	0.2918	0.5115	0.6412	0.8465	1.1381	1.4601
1/\gamma_{c} = 0.1 days, r_{c} = 100%
parameter	mean	sd	2.5%	25%	50%	75%	97.5%
R_{0}^{p}	2.6490	0.4298	1.8636	2.3448	2.6306	2.9324	3.5467
tau	0.3992	0.2265	0.1239	0.2157	0.3328	0.5378	0.9389
gamma_{p}	0.3990	0.2229	0.1259	0.2170	0.3370	0.5413	0.9101
gamma_{H}	0.4296	0.1997	0.1892	0.2754	0.3677	0.5324	0.9217
gamma_{ICU}	0.4221	0.1950	0.1887	0.2734	0.3631	0.5171	0.9238
epsilon_{H}	0.1182	0.0149	0.0904	0.1083	0.1175	0.1277	0.1488
epsilon_{H2I}	0.5353	0.0643	0.4096	0.4927	0.5341	0.5777	0.6671
epsilon_{x}	0.5353	0.0623	0.4149	0.4914	0.5353	0.5789	0.6558
r_{d}^{p}	0.1509	0.0285	0.0944	0.1321	0.1502	0.1696	0.2080
r_{d}^{c}	0.0643	0.0146	0.0352	0.0545	0.0644	0.0739	0.0928
r_{L}	0.3209	0.0739	0.1996	0.2690	0.3120	0.3641	0.4911
s_{L}	3.9063	1.0338	1.8404	3.2100	3.9079	4.5924	5.9777
m_{L}	0.8866	0.2966	0.5091	0.6252	0.8225	1.1252	1.4629
1/\gamma_{c} = 0.1 days, model w/o I_{c}
parameter	mean	sd	2.5%	25%	50%	75%	97.5%
R_{0}^{p}	2.6377	0.4329	1.8443	2.3273	2.6286	2.9268	3.5552
tau	0.3939	0.2246	0.1255	0.2162	0.3259	0.5231	0.9337
gamma_{p}	0.4074	0.2231	0.1280	0.2294	0.3418	0.5481	0.9168
gamma_{H}	0.4267	0.1964	0.1914	0.2770	0.3691	0.5302	0.9246
gamma_{ICU}	0.4211	0.1906	0.1909	0.2776	0.3652	0.5199	0.9168
epsilon_{H}	0.1070	0.0159	0.0770	0.0962	0.1066	0.1175	0.1388
epsilon_{H2I}	0.4958	0.0652	0.3735	0.4515	0.4943	0.5376	0.6336
epsilon_{x}	0.4935	0.0673	0.3673	0.4475	0.4912	0.5402	0.6274
r_{d}^{p}	0.1561	0.0264	0.1061	0.1379	0.1560	0.1737	0.2098
r_{d}^{c}	0.0747	0.0154	0.0449	0.0645	0.0746	0.0853	0.1037
r_{L}	0.3279	0.0765	0.2081	0.2724	0.3174	0.3743	0.5053
s_{L}	3.8441	1.0291	1.7494	3.1853	3.8519	4.5423	5.8821
m_{L}	0.8908	0.2877	0.5126	0.6336	0.8390	1.1162	1.4565
1/\gamma_{c} = 1 days, r_{c} = 0%
parameter	mean	sd	2.5%	25%	50%	75%	97.5%
R_{0}^{p}	2.4604	0.4887	1.5255	2.1156	2.4488	2.7943	3.4282
tau	0.3087	0.2526	0.0576	0.1052	0.2067	0.4612	0.9168
gamma_{p}	0.2965	0.2494	0.0571	0.1006	0.1906	0.4329	0.9139
gamma_{H}	0.4174	0.2019	0.1827	0.2620	0.3571	0.5121	0.9259
gamma_{ICU}	0.4052	0.1967	0.1740	0.2566	0.3468	0.5015	0.9187
epsilon_{H}	0.1189	0.0151	0.0903	0.1083	0.1186	0.1290	0.1487
epsilon_{H2I}	0.5375	0.0633	0.4158	0.4949	0.5359	0.5799	0.6679
epsilon_{x}	0.5354	0.0632	0.4168	0.4931	0.5337	0.5762	0.6608
r_{d}^{p}	0.1546	0.0291	0.0972	0.1354	0.1548	0.1740	0.2113
r_{d}^{c}	0.0635	0.0152	0.0345	0.0526	0.0632	0.0738	0.0939
r_{L}	0.1451	0.0561	0.0593	0.1060	0.1368	0.1746	0.2805
s_{L}	3.3892	1.1372	1.1888	2.6160	3.3723	4.1854	5.5794
m_{L}	0.8923	0.2899	0.5111	0.6359	0.8331	1.1185	1.4609
1/\gamma_{c} = 1 days, r_{c} = 20%
parameter	mean	sd	2.5%	25%	50%	75%	97.5%
R_{0}^{p}	2.4917	0.4895	1.5467	2.1538	2.4825	2.8256	3.4756
tau	0.3130	0.2496	0.0655	0.1153	0.2113	0.4561	0.9202
gamma_{p}	0.3157	0.2553	0.0623	0.1150	0.2082	0.4690	0.9293
gamma_{H}	0.4115	0.1981	0.1816	0.2630	0.3512	0.5121	0.9236
gamma_{ICU}	0.4078	0.1927	0.1812	0.2607	0.3474	0.5048	0.8978
epsilon_{H}	0.1190	0.0148	0.0906	0.1093	0.1187	0.1288	0.1495
epsilon_{H2I}	0.5358	0.0643	0.4120	0.4921	0.5362	0.5775	0.6620
epsilon_{x}	0.5361	0.0648	0.4091	0.4921	0.5374	0.5797	0.6627
r_{d}^{p}	0.1548	0.0286	0.0995	0.1355	0.1543	0.1733	0.2122
r_{d}^{c}	0.0631	0.0150	0.0339	0.0531	0.0631	0.0734	0.0922
r_{L}	0.1661	0.0608	0.0758	0.1244	0.1569	0.1967	0.3139
s_{L}	3.4770	1.1299	1.2732	2.7212	3.4794	4.2481	5.6341
m_{L}	0.8993	0.2931	0.5156	0.6410	0.8315	1.1456	1.4621
1/\gamma_{c} = 1 days, r_{c} = 40%
parameter	mean	sd	2.5%	25%	50%	75%	97.5%
R_{0}^{p}	2.5077	0.4717	1.6440	2.1749	2.4944	2.8223	3.4856
tau	0.3237	0.2479	0.0734	0.1258	0.2250	0.4737	0.9324
gamma_{p}	0.3361	0.2488	0.0720	0.1319	0.2450	0.4926	0.9207
gamma_{H}	0.4075	0.1958	0.1784	0.2581	0.3438	0.5081	0.9066
gamma_{ICU}	0.4193	0.2022	0.1806	0.2643	0.3559	0.5249	0.9165
epsilon_{H}	0.1191	0.0154	0.0901	0.1085	0.1190	0.1294	0.1499
epsilon_{H2I}	0.5370	0.0658	0.4113	0.4919	0.5369	0.5824	0.6715
epsilon_{x}	0.5366	0.0617	0.4196	0.4950	0.5365	0.5777	0.6587
r_{d}^{p}	0.1547	0.0283	0.0988	0.1362	0.1554	0.1737	0.2109
r_{d}^{c}	0.0639	0.0149	0.0350	0.0538	0.0638	0.0740	0.0931
r_{L}	0.1929	0.0613	0.0969	0.1498	0.1837	0.2264	0.3356
s_{L}	3.5569	1.1215	1.3941	2.7840	3.5665	4.3118	5.6993
m_{L}	0.9009	0.2894	0.5129	0.6419	0.8507	1.1377	1.4534
1/\gamma_{c} = 1 days, r_{c} = 60%
parameter	mean	sd	2.5%	25%	50%	75%	97.5%
R_{0}^{p}	2.5309	0.4683	1.6290	2.2142	2.5273	2.8374	3.4684
tau	0.3406	0.2392	0.0854	0.1472	0.2533	0.4857	0.9125
gamma_{p}	0.3527	0.2450	0.0840	0.1490	0.2729	0.5033	0.9290
gamma_{H}	0.4142	0.1946	0.1805	0.2647	0.3587	0.5146	0.9018
gamma_{ICU}	0.4004	0.1907	0.1816	0.2591	0.3432	0.4907	0.9015
epsilon_{H}	0.1192	0.0149	0.0910	0.1094	0.1187	0.1288	0.1496
epsilon_{H2I}	0.5379	0.0641	0.4194	0.4936	0.5371	0.5803	0.6662
epsilon_{x}	0.5359	0.0620	0.4199	0.4940	0.5327	0.5774	0.6636
r_{d}^{p}	0.1547	0.0287	0.0990	0.1351	0.1547	0.1744	0.2110
r_{d}^{c}	0.0638	0.0146	0.0357	0.0538	0.0637	0.0734	0.0932
r_{L}	0.2273	0.0691	0.1226	0.1801	0.2158	0.2618	0.3950
s_{L}	3.6561	1.0694	1.5864	2.9244	3.6606	4.3890	5.7071
m_{L}	0.8930	0.2851	0.5123	0.6400	0.8401	1.1150	1.4554
1/\gamma_{c} = 1 days, r_{c} = 80%
parameter	mean	sd	2.5%	25%	50%	75%	97.5%
R_{0}^{p}	2.5358	0.4600	1.7040	2.2059	2.5127	2.8509	3.4968
tau	0.3691	0.2336	0.1006	0.1815	0.2887	0.5127	0.9222
gamma_{p}	0.3820	0.2451	0.1061	0.1846	0.3034	0.5438	0.9553
gamma_{H}	0.4019	0.1917	0.1779	0.2555	0.3435	0.4957	0.8875
gamma_{ICU}	0.4174	0.1970	0.1802	0.2674	0.3550	0.5239	0.9066
epsilon_{H}	0.1188	0.0152	0.0902	0.1085	0.1183	0.1289	0.1494
epsilon_{H2I}	0.5350	0.0665	0.4073	0.4907	0.5332	0.5778	0.6711
epsilon_{x}	0.5340	0.0637	0.4117	0.4902	0.5327	0.5782	0.6571
r_{d}^{p}	0.1525	0.0276	0.0993	0.1340	0.1526	0.1707	0.2065
r_{d}^{c}	0.0635	0.0146	0.0357	0.0535	0.0633	0.0733	0.0920
r_{L}	0.2752	0.0741	0.1569	0.2194	0.2665	0.3194	0.4469
s_{L}	3.7227	1.0537	1.7154	3.0095	3.7128	4.4238	5.8083
m_{L}	0.8965	0.2897	0.5120	0.6429	0.8362	1.1296	1.4618
1/\gamma_{c} = 1 days, r_{c} = 100%
parameter	mean	sd	2.5%	25%	50%	75%	97.5%
R_{0}^{p}	2.6179	0.4366	1.8114	2.3186	2.5963	2.9010	3.5237
tau	0.4032	0.2300	0.1189	0.2127	0.3406	0.5462	0.9300
gamma_{p}	0.4104	0.2356	0.1242	0.2146	0.3401	0.5687	0.9499
gamma_{H}	0.4037	0.1888	0.1825	0.2627	0.3484	0.4970	0.8975
gamma_{ICU}	0.4079	0.1919	0.1841	0.2646	0.3502	0.5043	0.9108
epsilon_{H}	0.1183	0.0150	0.0908	0.1079	0.1177	0.1281	0.1486
epsilon_{H2I}	0.5341	0.0668	0.4066	0.4871	0.5321	0.5813	0.6677
epsilon_{x}	0.5373	0.0656	0.4134	0.4933	0.5363	0.5798	0.6704
r_{d}^{p}	0.1520	0.0277	0.1000	0.1338	0.1518	0.1698	0.2081
r_{d}^{c}	0.0638	0.0150	0.0350	0.0534	0.0635	0.0741	0.0941
r_{L}	0.3251	0.0773	0.1996	0.2708	0.3163	0.3682	0.5081
s_{L}	3.8323	1.0761	1.6746	3.1358	3.8188	4.5598	5.9295
m_{L}	0.9004	0.2871	0.5153	0.6483	0.8459	1.1320	1.4578
1/\gamma_{c} = 1 days, model w/o I_{c}
parameter	mean	sd	2.5%	25%	50%	75%	97.5%
R_{0}^{p}	2.6378	0.4398	1.8404	2.3149	2.6106	2.9415	3.4997
tau	0.4072	0.2251	0.1243	0.2260	0.3483	0.5552	0.9190
gamma_{p}	0.4026	0.2289	0.1239	0.2186	0.3363	0.5479	0.9375
gamma_{H}	0.4257	0.1973	0.1892	0.2737	0.3679	0.5306	0.9107
gamma_{ICU}	0.4252	0.1927	0.1884	0.2775	0.3680	0.5276	0.9008
epsilon_{H}	0.1071	0.0158	0.0771	0.0963	0.1066	0.1181	0.1394
epsilon_{H2I}	0.4945	0.0699	0.3559	0.4469	0.4935	0.5394	0.6327
epsilon_{x}	0.4925	0.0681	0.3568	0.4473	0.4913	0.5383	0.6270
r_{d}^{p}	0.1557	0.0271	0.1039	0.1367	0.1552	0.1745	0.2088
r_{d}^{c}	0.0748	0.0156	0.0437	0.0644	0.0749	0.0856	0.1041
r_{L}	0.3281	0.0781	0.2053	0.2703	0.3182	0.3761	0.5044
s_{L}	3.8475	1.0290	1.8125	3.1526	3.8313	4.5304	5.8387
m_{L}	0.8815	0.2868	0.5093	0.6309	0.8188	1.1131	1.4534
1/\gamma_{c} = 3 days, r_{c} = 0%
parameter	mean	sd	2.5%	25%	50%	75%	97.5%
R_{0}^{p}	2.4769	0.4688	1.6076	2.1392	2.4726	2.7901	3.4021
tau	0.3128	0.2483	0.0669	0.1160	0.2102	0.4522	0.9192
gamma_{p}	0.3338	0.2610	0.0691	0.1222	0.2320	0.4922	0.9439
gamma_{H}	0.3774	0.1821	0.1680	0.2416	0.3186	0.4644	0.8529
gamma_{ICU}	0.3895	0.1934	0.1701	0.2452	0.3290	0.4773	0.8904
epsilon_{H}	0.1192	0.0147	0.0915	0.1094	0.1188	0.1288	0.1489
epsilon_{H2I}	0.5361	0.0646	0.4142	0.4909	0.5343	0.5783	0.6679
epsilon_{x}	0.5399	0.0645	0.4188	0.4948	0.5384	0.5830	0.6673
r_{d}^{p}	0.1563	0.0276	0.1019	0.1382	0.1567	0.1750	0.2109
r_{d}^{c}	0.0633	0.0147	0.0335	0.0536	0.0634	0.0733	0.0914
r_{L}	0.1484	0.0498	0.0708	0.1133	0.1402	0.1763	0.2664
s_{L}	3.3141	1.0430	1.2774	2.6056	3.3217	4.0481	5.2880
m_{L}	0.8844	0.2906	0.5098	0.6263	0.8225	1.1133	1.4568
1/\gamma_{c} = 3 days, r_{c} = 20%
parameter	mean	sd	2.5%	25%	50%	75%	97.5%
R_{0}^{p}	2.5100	0.4590	1.6690	2.1855	2.4953	2.8143	3.4521
tau	0.3296	0.2487	0.0733	0.1302	0.2289	0.4890	0.9148
gamma_{p}	0.3282	0.2445	0.0734	0.1321	0.2365	0.4708	0.9220
gamma_{H}	0.3817	0.1862	0.1666	0.2435	0.3264	0.4687	0.8670
gamma_{ICU}	0.3842	0.1945	0.1690	0.2410	0.3218	0.4651	0.9065
epsilon_{H}	0.1192	0.0153	0.0899	0.1091	0.1188	0.1296	0.1496
epsilon_{H2I}	0.5363	0.0630	0.4130	0.4947	0.5349	0.5783	0.6643
epsilon_{x}	0.5362	0.0625	0.4191	0.4931	0.5350	0.5786	0.6582
r_{d}^{p}	0.1552	0.0283	0.0990	0.1365	0.1552	0.1737	0.2114
r_{d}^{c}	0.0631	0.0148	0.0335	0.0532	0.0634	0.0727	0.0923
r_{L}	0.1671	0.0511	0.0842	0.1314	0.1605	0.1964	0.2867
s_{L}	3.3780	1.0654	1.3072	2.6659	3.3898	4.0953	5.4657
m_{L}	0.8908	0.2948	0.5085	0.6285	0.8250	1.1356	1.4602
1/\gamma_{c} = 3 days, r_{c} = 40%
parameter	mean	sd	2.5%	25%	50%	75%	97.5%
R_{0}^{p}	2.5148	0.4627	1.6419	2.1970	2.5019	2.8094	3.4627
tau	0.3431	0.2459	0.0834	0.1460	0.2521	0.4900	0.9417
gamma_{p}	0.3407	0.2376	0.0833	0.1499	0.2581	0.4806	0.9100
gamma_{H}	0.3838	0.1934	0.1654	0.2419	0.3251	0.4720	0.9088
gamma_{ICU}	0.3853	0.1970	0.1680	0.2402	0.3216	0.4731	0.9304
epsilon_{H}	0.1194	0.0149	0.0908	0.1090	0.1190	0.1297	0.1494
epsilon_{H2I}	0.5350	0.0632	0.4115	0.4918	0.5347	0.5762	0.6601
epsilon_{x}	0.5355	0.0649	0.4118	0.4909	0.5338	0.5791	0.6670
r_{d}^{p}	0.1546	0.0282	0.0989	0.1359	0.1546	0.1736	0.2100
r_{d}^{c}	0.0632	0.0147	0.0348	0.0534	0.0632	0.0732	0.0916
r_{L}	0.1950	0.0579	0.1045	0.1542	0.1874	0.2266	0.3325
s_{L}	3.4465	1.0883	1.3120	2.6999	3.4339	4.1810	5.5767
m_{L}	0.8962	0.2881	0.5133	0.6358	0.8436	1.1268	1.4540
1/\gamma_{c} = 3 days, r_{c} = 60%
parameter	mean	sd	2.5%	25%	50%	75%	97.5%
R_{0}^{p}	2.5380	0.4343	1.7473	2.2366	2.5281	2.8281	3.4381
tau	0.3575	0.2393	0.0931	0.1603	0.2727	0.5158	0.9076
gamma_{p}	0.3576	0.2380	0.0932	0.1647	0.2741	0.5085	0.9239
gamma_{H}	0.3849	0.1927	0.1682	0.2405	0.3245	0.4752	0.8977
gamma_{ICU}	0.3817	0.1840	0.1684	0.2417	0.3281	0.4712	0.8617
epsilon_{H}	0.1191	0.0154	0.0903	0.1085	0.1186	0.1290	0.1511
epsilon_{H2I}	0.5352	0.0634	0.4138	0.4919	0.5345	0.5767	0.6652
epsilon_{x}	0.5358	0.0650	0.4124	0.4926	0.5338	0.5795	0.6664
r_{d}^{p}	0.1546	0.0278	0.0997	0.1354	0.1546	0.1731	0.2104
r_{d}^{c}	0.0629	0.0153	0.0312	0.0531	0.0632	0.0733	0.0923
r_{L}	0.2256	0.0597	0.1301	0.1831	0.2172	0.2612	0.3617
s_{L}	3.5712	1.0414	1.5482	2.8667	3.5842	4.2659	5.6136
m_{L}	0.9039	0.2967	0.5092	0.6375	0.8480	1.1557	1.4654
1/\gamma_{c} = 3 days, r_{c} = 80%
parameter	mean	sd	2.5%	25%	50%	75%	97.5%
R_{0}^{p}	2.5514	0.4470	1.7338	2.2377	2.5367	2.8552	3.4594
tau	0.3798	0.2321	0.1084	0.1901	0.3093	0.5188	0.9235
gamma_{p}	0.3786	0.2344	0.1028	0.1871	0.3058	0.5341	0.9330
gamma_{H}	0.3873	0.1921	0.1656	0.2434	0.3266	0.4830	0.8987
gamma_{ICU}	0.3830	0.1952	0.1666	0.2375	0.3184	0.4734	0.9064
epsilon_{H}	0.1183	0.0151	0.0886	0.1082	0.1181	0.1282	0.1479
epsilon_{H2I}	0.5374	0.0657	0.4127	0.4920	0.5370	0.5814	0.6723
epsilon_{x}	0.5356	0.0648	0.4155	0.4913	0.5347	0.5790	0.6635
r_{d}^{p}	0.1533	0.0280	0.1009	0.1344	0.1527	0.1724	0.2077
r_{d}^{c}	0.0635	0.0144	0.0360	0.0536	0.0635	0.0731	0.0917
r_{L}	0.2715	0.0709	0.1593	0.2209	0.2631	0.3112	0.4373
s_{L}	3.6024	1.0303	1.5920	2.9173	3.6038	4.2756	5.6249
m_{L}	0.9064	0.2906	0.5124	0.6441	0.8630	1.1384	1.4597
1/\gamma_{c} = 3 days, r_{c} = 100%
parameter	mean	sd	2.5%	25%	50%	75%	97.5%
R_{0}^{p}	2.5968	0.4391	1.7793	2.2772	2.5851	2.8924	3.5073
tau	0.4162	0.2356	0.1223	0.2205	0.3561	0.5715	0.9427
gamma_{p}	0.4021	0.2320	0.1212	0.2115	0.3333	0.5502	0.9344
gamma_{H}	0.3852	0.1890	0.1663	0.2430	0.3274	0.4723	0.9007
gamma_{ICU}	0.3814	0.1877	0.1710	0.2425	0.3206	0.4715	0.8740
epsilon_{H}	0.1188	0.0151	0.0906	0.1082	0.1186	0.1291	0.1493
epsilon_{H2I}	0.5355	0.0623	0.4178	0.4926	0.5342	0.5756	0.6620
epsilon_{x}	0.5352	0.0645	0.4155	0.4891	0.5327	0.5790	0.6637
r_{d}^{p}	0.1540	0.0278	0.1012	0.1346	0.1537	0.1725	0.2099
r_{d}^{c}	0.0631	0.0151	0.0333	0.0529	0.0632	0.0732	0.0927
r_{L}	0.3280	0.0802	0.1990	0.2706	0.3170	0.3754	0.5208
s_{L}	3.5827	1.0551	1.5670	2.8639	3.5804	4.3215	5.6104
m_{L}	0.9077	0.2863	0.5113	0.6518	0.8634	1.1402	1.4541
1/\gamma_{c} = 3 days, model w/o I_{c}
parameter	mean	sd	2.5%	25%	50%	75%	97.5%
R_{0}^{p}	2.6663	0.4409	1.8330	2.3597	2.6655	2.9624	3.5541
tau	0.3924	0.2207	0.1220	0.2140	0.3341	0.5286	0.9242
gamma_{p}	0.4008	0.2236	0.1196	0.2201	0.3399	0.5321	0.9378
gamma_{H}	0.4233	0.1888	0.1893	0.2786	0.3700	0.5287	0.8961
gamma_{ICU}	0.4237	0.1950	0.1861	0.2767	0.3643	0.5272	0.9153
epsilon_{H}	0.1070	0.0156	0.0773	0.0965	0.1070	0.1176	0.1378
epsilon_{H2I}	0.4937	0.0667	0.3693	0.4486	0.4926	0.5368	0.6281
epsilon_{x}	0.4947	0.0666	0.3689	0.4489	0.4951	0.5390	0.6264
r_{d}^{p}	0.1559	0.0269	0.1047	0.1368	0.1559	0.1740	0.2089
r_{d}^{c}	0.0748	0.0150	0.0454	0.0645	0.0752	0.0850	0.1036
r_{L}	0.3235	0.0774	0.2029	0.2674	0.3132	0.3666	0.5061
s_{L}	3.8126	1.0649	1.7344	3.0932	3.8088	4.5262	5.9209
m_{L}	0.8857	0.2853	0.5108	0.6302	0.8309	1.1098	1.4550
1/\gamma_{c} = 5 days, r_{c} = 0%
parameter	mean	sd	2.5%	25%	50%	75%	97.5%
R_{0}^{p}	2.5229	0.4483	1.6908	2.2083	2.5131	2.8214	3.4367
tau	0.3164	0.2370	0.0759	0.1292	0.2229	0.4473	0.8879
gamma_{p}	0.3275	0.2462	0.0751	0.1329	0.2334	0.4548	0.9209
gamma_{H}	0.3675	0.1840	0.1587	0.2321	0.3129	0.4447	0.8662
gamma_{ICU}	0.3597	0.1767	0.1600	0.2286	0.3047	0.4387	0.8337
epsilon_{H}	0.1195	0.0155	0.0904	0.1088	0.1192	0.1297	0.1508
epsilon_{H2I}	0.5342	0.0632	0.4096	0.4931	0.5331	0.5743	0.6633
epsilon_{x}	0.5353	0.0659	0.4068	0.4893	0.5351	0.5803	0.6644
r_{d}^{p}	0.1527	0.0280	0.0991	0.1333	0.1527	0.1712	0.2080
r_{d}^{c}	0.0639	0.0148	0.0352	0.0543	0.0640	0.0738	0.0920
r_{L}	0.1443	0.0434	0.0733	0.1145	0.1384	0.1689	0.2448
s_{L}	3.4466	1.0350	1.4481	2.7386	3.4444	4.1638	5.4527
m_{L}	0.8793	0.2834	0.5099	0.6297	0.8216	1.0993	1.4438
1/\gamma_{c} = 5 days, r_{c} = 20%
parameter	mean	sd	2.5%	25%	50%	75%	97.5%
R_{0}^{p}	2.5303	0.4593	1.6604	2.2098	2.5153	2.8437	3.4505
tau	0.3412	0.2417	0.0817	0.1437	0.2527	0.4984	0.9090
gamma_{p}	0.3322	0.2419	0.0791	0.1383	0.2356	0.4803	0.9117
gamma_{H}	0.3642	0.1838	0.1573	0.2262	0.3035	0.4479	0.8578
gamma_{ICU}	0.3621	0.1848	0.1553	0.2285	0.3031	0.4430	0.8768
epsilon_{H}	0.1184	0.0152	0.0898	0.1083	0.1182	0.1279	0.1500
epsilon_{H2I}	0.5373	0.0638	0.4150	0.4938	0.5356	0.5790	0.6672
epsilon_{x}	0.5354	0.0647	0.4123	0.4919	0.5348	0.5793	0.6620
r_{d}^{p}	0.1513	0.0286	0.0960	0.1316	0.1515	0.1705	0.2065
r_{d}^{c}	0.0647	0.0144	0.0367	0.0548	0.0647	0.0743	0.0931
r_{L}	0.1652	0.0501	0.0882	0.1306	0.1582	0.1921	0.2830
s_{L}	3.5269	1.0508	1.5283	2.7809	3.4995	4.2451	5.6131
m_{L}	0.8850	0.2910	0.5114	0.6259	0.8267	1.1145	1.4587
1/\gamma_{c} = 5 days, r_{c} = 40%
parameter	mean	sd	2.5%	25%	50%	75%	97.5%
R_{0}^{p}	2.5635	0.4557	1.6952	2.2550	2.5536	2.8763	3.4535
tau	0.3559	0.2413	0.0898	0.1612	0.2674	0.5088	0.9248
gamma_{p}	0.3346	0.2344	0.0844	0.1460	0.2486	0.4735	0.9039
gamma_{H}	0.3608	0.1847	0.1562	0.2272	0.3059	0.4372	0.8685
gamma_{ICU}	0.3601	0.1778	0.1593	0.2295	0.3052	0.4389	0.8519
epsilon_{H}	0.1185	0.0153	0.0887	0.1081	0.1182	0.1284	0.1489
epsilon_{H2I}	0.5362	0.0639	0.4092	0.4943	0.5356	0.5777	0.6693
epsilon_{x}	0.5371	0.0624	0.4202	0.4922	0.5350	0.5789	0.6632
r_{d}^{p}	0.1523	0.0270	0.0992	0.1333	0.1526	0.1701	0.2068
r_{d}^{c}	0.0643	0.0152	0.0353	0.0539	0.0641	0.0743	0.0953
r_{L}	0.1884	0.0547	0.1047	0.1503	0.1807	0.2168	0.3226
s_{L}	3.5507	1.0328	1.5727	2.8544	3.5587	4.2448	5.5691
m_{L}	0.8900	0.2893	0.5115	0.6344	0.8346	1.1238	1.4502
1/\gamma_{c} = 5 days, r_{c} = 60%
parameter	mean	sd	2.5%	25%	50%	75%	97.5%
R_{0}^{p}	2.5664	0.4431	1.7630	2.2580	2.5516	2.8501	3.4909
tau	0.3585	0.2293	0.0958	0.1753	0.2800	0.5018	0.9068
gamma_{p}	0.3573	0.2307	0.0987	0.1739	0.2783	0.4951	0.9035
gamma_{H}	0.3679	0.1881	0.1577	0.2288	0.3069	0.4494	0.8756
gamma_{ICU}	0.3681	0.1915	0.1580	0.2269	0.3040	0.4535	0.8790
epsilon_{H}	0.1186	0.0151	0.0907	0.1078	0.1181	0.1291	0.1485
epsilon_{H2I}	0.5348	0.0648	0.4106	0.4897	0.5343	0.5796	0.6618
epsilon_{x}	0.5379	0.0658	0.4078	0.4932	0.5361	0.5823	0.6666
r_{d}^{p}	0.1520	0.0278	0.0971	0.1328	0.1513	0.1707	0.2079
r_{d}^{c}	0.0646	0.0146	0.0363	0.0549	0.0645	0.0746	0.0929
r_{L}	0.2214	0.0591	0.1270	0.1806	0.2142	0.2551	0.3561
s_{L}	3.6201	1.0154	1.6697	2.9259	3.5870	4.3064	5.6733
m_{L}	0.9103	0.2907	0.5127	0.6507	0.8647	1.1431	1.4610
1/\gamma_{c} = 5 days, r_{c} = 80%
parameter	mean	sd	2.5%	25%	50%	75%	97.5%
R_{0}^{p}	2.5876	0.4317	1.7538	2.2930	2.5720	2.8706	3.4722
tau	0.3771	0.2343	0.1089	0.1890	0.3041	0.5181	0.9399
gamma_{p}	0.3819	0.2329	0.1100	0.1916	0.3101	0.5335	0.9239
gamma_{H}	0.3627	0.1795	0.1567	0.2312	0.3110	0.4431	0.8599
gamma_{ICU}	0.3639	0.1814	0.1594	0.2328	0.3087	0.4409	0.8543
epsilon_{H}	0.1188	0.0152	0.0902	0.1080	0.1182	0.1288	0.1504
epsilon_{H2I}	0.5346	0.0655	0.4103	0.4892	0.5328	0.5786	0.6663
epsilon_{x}	0.5368	0.0643	0.4164	0.4937	0.5343	0.5782	0.6659
r_{d}^{p}	0.1523	0.0278	0.0995	0.1327	0.1520	0.1716	0.2071
r_{d}^{c}	0.0639	0.0145	0.0348	0.0542	0.0642	0.0732	0.0921
r_{L}	0.2639	0.0659	0.1616	0.2162	0.2552	0.3007	0.4247
s_{L}	3.5671	1.0647	1.5382	2.8459	3.5462	4.2880	5.7026
m_{L}	0.9006	0.2903	0.5109	0.6373	0.8555	1.1386	1.4610
1/\gamma_{c} = 5 days, r_{c} = 100%
parameter	mean	sd	2.5%	25%	50%	75%	97.5%
R_{0}^{p}	2.5946	0.4428	1.7944	2.2755	2.5702	2.8932	3.4835
tau	0.4023	0.2331	0.1228	0.2126	0.3310	0.5525	0.9273
gamma_{p}	0.4226	0.2361	0.1211	0.2235	0.3614	0.5833	0.9507
gamma_{H}	0.3644	0.1805	0.1592	0.2318	0.3098	0.4410	0.8484
gamma_{ICU}	0.3691	0.1871	0.1582	0.2328	0.3102	0.4557	0.8814
epsilon_{H}	0.1187	0.0148	0.0900	0.1088	0.1183	0.1283	0.1486
epsilon_{H2I}	0.5373	0.0646	0.4159	0.4948	0.5352	0.5771	0.6663
epsilon_{x}	0.5381	0.0648	0.4172	0.4927	0.5378	0.5810	0.6654
r_{d}^{p}	0.1537	0.0283	0.0988	0.1344	0.1532	0.1726	0.2094
r_{d}^{c}	0.0640	0.0148	0.0359	0.0540	0.0640	0.0744	0.0926
r_{L}	0.3276	0.0798	0.1993	0.2710	0.3179	0.3764	0.5143
s_{L}	3.3579	1.0906	1.1175	2.6505	3.3781	4.0860	5.4601
m_{L}	0.9219	0.2908	0.5172	0.6587	0.8830	1.1704	1.4579
1/\gamma_{c} = 5 days, model w/o I_{c}
parameter	mean	sd	2.5%	25%	50%	75%	97.5%
R_{0}^{p}	2.6314	0.4265	1.8623	2.3258	2.6266	2.9025	3.5353
tau	0.4072	0.2238	0.1272	0.2253	0.3472	0.5456	0.9289
gamma_{p}	0.3951	0.2216	0.1223	0.2143	0.3387	0.5275	0.9270
gamma_{H}	0.4267	0.1944	0.1914	0.2778	0.3712	0.5298	0.9188
gamma_{ICU}	0.4234	0.1947	0.1902	0.2742	0.3647	0.5237	0.9168
epsilon_{H}	0.1070	0.0161	0.0759	0.0962	0.1065	0.1176	0.1398
epsilon_{H2I}	0.4945	0.0679	0.3641	0.4482	0.4938	0.5399	0.6280
epsilon_{x}	0.4948	0.0669	0.3646	0.4507	0.4931	0.5379	0.6284
r_{d}^{p}	0.1560	0.0275	0.1026	0.1372	0.1557	0.1745	0.2105
r_{d}^{c}	0.0750	0.0150	0.0447	0.0651	0.0752	0.0852	0.1042
r_{L}	0.3283	0.0754	0.2047	0.2747	0.3177	0.3730	0.4991
s_{L}	3.8633	0.9991	1.8397	3.2095	3.8561	4.5402	5.7677
m_{L}	0.8838	0.2887	0.5109	0.6286	0.8220	1.1096	1.4560
1/\gamma_{c} = 7 days, r_{c} = 0%
parameter	mean	sd	2.5%	25%	50%	75%	97.5%
R_{0}^{p}	2.5889	0.4452	1.7307	2.2830	2.5825	2.8742	3.4771
tau	0.3309	0.2484	0.0782	0.1361	0.2305	0.4698	0.9258
gamma_{p}	0.3250	0.2432	0.0780	0.1358	0.2317	0.4617	0.9270
gamma_{H}	0.3523	0.1853	0.1479	0.2169	0.2950	0.4291	0.8698
gamma_{ICU}	0.3448	0.1802	0.1479	0.2146	0.2874	0.4211	0.8461
epsilon_{H}	0.1193	0.0153	0.0904	0.1084	0.1194	0.1295	0.1498
epsilon_{H2I}	0.5328	0.0645	0.4103	0.4888	0.5303	0.5771	0.6629
epsilon_{x}	0.5363	0.0635	0.4154	0.4923	0.5349	0.5804	0.6625
r_{d}^{p}	0.1489	0.0290	0.0925	0.1286	0.1487	0.1683	0.2068
r_{d}^{c}	0.0660	0.0144	0.0388	0.0562	0.0658	0.0752	0.0951
r_{L}	0.1373	0.0403	0.0726	0.1095	0.1319	0.1587	0.2317
s_{L}	3.6109	1.0493	1.5750	2.9021	3.6208	4.3176	5.7018
m_{L}	0.8768	0.2859	0.5089	0.6281	0.8134	1.1047	1.4585
1/\gamma_{c} = 7 days, r_{c} = 20%
parameter	mean	sd	2.5%	25%	50%	75%	97.5%
R_{0}^{p}	2.5840	0.4423	1.7580	2.2756	2.5688	2.8878	3.4699
tau	0.3354	0.2355	0.0842	0.1472	0.2520	0.4619	0.9089
gamma_{p}	0.3353	0.2360	0.0859	0.1469	0.2518	0.4690	0.9043
gamma_{H}	0.3520	0.1856	0.1496	0.2168	0.2935	0.4337	0.8702
gamma_{ICU}	0.3445	0.1800	0.1471	0.2151	0.2865	0.4214	0.8522
epsilon_{H}	0.1187	0.0151	0.0893	0.1084	0.1185	0.1285	0.1497
epsilon_{H2I}	0.5348	0.0630	0.4141	0.4937	0.5339	0.5747	0.6649
epsilon_{x}	0.5349	0.0658	0.4085	0.4905	0.5342	0.5782	0.6673
r_{d}^{p}	0.1488	0.0287	0.0919	0.1294	0.1489	0.1677	0.2053
r_{d}^{c}	0.0657	0.0149	0.0369	0.0561	0.0660	0.0753	0.0954
r_{L}	0.1577	0.0441	0.0882	0.1260	0.1523	0.1820	0.2582
s_{L}	3.6558	1.0220	1.7012	2.9475	3.6399	4.3790	5.6126
m_{L}	0.8733	0.2867	0.5087	0.6161	0.8179	1.0913	1.4563
1/\gamma_{c} = 7 days, r_{c} = 40%
parameter	mean	sd	2.5%	25%	50%	75%	97.5%
R_{0}^{p}	2.5986	0.4420	1.7518	2.2888	2.5953	2.8919	3.4910
tau	0.3546	0.2450	0.0898	0.1587	0.2706	0.4964	0.9369
gamma_{p}	0.3477	0.2406	0.0918	0.1558	0.2593	0.4847	0.9215
gamma_{H}	0.3474	0.1808	0.1502	0.2194	0.2905	0.4161	0.8583
gamma_{ICU}	0.3450	0.1771	0.1481	0.2193	0.2932	0.4157	0.8458
epsilon_{H}	0.1186	0.0153	0.0900	0.1079	0.1183	0.1287	0.1499
epsilon_{H2I}	0.5365	0.0657	0.4130	0.4917	0.5350	0.5784	0.6718
epsilon_{x}	0.5338	0.0632	0.4121	0.4900	0.5327	0.5774	0.6565
r_{d}^{p}	0.1489	0.0285	0.0976	0.1287	0.1486	0.1682	0.2061
r_{d}^{c}	0.0660	0.0143	0.0393	0.0561	0.0658	0.0757	0.0939
r_{L}	0.1815	0.0500	0.1040	0.1461	0.1737	0.2083	0.3024
s_{L}	3.7397	1.0514	1.6692	3.0168	3.7401	4.4473	5.8116
m_{L}	0.8923	0.2928	0.5097	0.6329	0.8360	1.1313	1.4632
1/\gamma_{c} = 7 days, r_{c} = 60%
parameter	mean	sd	2.5%	25%	50%	75%	97.5%
R_{0}^{p}	2.6022	0.4322	1.8039	2.3004	2.5745	2.8961	3.4995
tau	0.3641	0.2327	0.1002	0.1759	0.2876	0.4963	0.9117
gamma_{p}	0.3559	0.2344	0.0992	0.1714	0.2736	0.4891	0.9289
gamma_{H}	0.3571	0.1880	0.1528	0.2203	0.2981	0.4322	0.8955
gamma_{ICU}	0.3440	0.1779	0.1484	0.2145	0.2895	0.4182	0.8511
epsilon_{H}	0.1186	0.0152	0.0892	0.1082	0.1186	0.1284	0.1493
epsilon_{H2I}	0.5357	0.0642	0.4160	0.4925	0.5349	0.5785	0.6629
epsilon_{x}	0.5363	0.0640	0.4139	0.4916	0.5351	0.5793	0.6663
r_{d}^{p}	0.1497	0.0282	0.0964	0.1297	0.1491	0.1688	0.2061
r_{d}^{c}	0.0656	0.0146	0.0376	0.0561	0.0654	0.0754	0.0948
r_{L}	0.2137	0.0542	0.1255	0.1744	0.2074	0.2455	0.3387
s_{L}	3.7381	0.9979	1.8057	3.0715	3.7327	4.4017	5.7468
m_{L}	0.8857	0.2823	0.5147	0.6364	0.8345	1.0994	1.4530
1/\gamma_{c} = 7 days, r_{c} = 80%
parameter	mean	sd	2.5%	25%	50%	75%	97.5%
R_{0}^{p}	2.6003	0.4447	1.7602	2.2822	2.5877	2.8912	3.5369
tau	0.3870	0.2363	0.1105	0.2004	0.3098	0.5368	0.9380
gamma_{p}	0.3804	0.2325	0.1066	0.1936	0.3071	0.5314	0.9229
gamma_{H}	0.3483	0.1805	0.1519	0.2176	0.2921	0.4218	0.8595
gamma_{ICU}	0.3520	0.1832	0.1511	0.2183	0.2945	0.4277	0.8675
epsilon_{H}	0.1187	0.0150	0.0907	0.1085	0.1184	0.1284	0.1493
epsilon_{H2I}	0.5350	0.0651	0.4124	0.4899	0.5329	0.5779	0.6671
epsilon_{x}	0.5366	0.0653	0.4055	0.4922	0.5358	0.5800	0.6711
r_{d}^{p}	0.1499	0.0283	0.0971	0.1303	0.1497	0.1684	0.2083
r_{d}^{c}	0.0656	0.0142	0.0389	0.0559	0.0655	0.0751	0.0942
r_{L}	0.2604	0.0668	0.1524	0.2135	0.2517	0.2994	0.4197
s_{L}	3.5853	1.0654	1.5006	2.8619	3.5749	4.3175	5.6571
m_{L}	0.9015	0.2912	0.5113	0.6399	0.8464	1.1398	1.4552
1/\gamma_{c} = 7 days, r_{c} = 100%
parameter	mean	sd	2.5%	25%	50%	75%	97.5%
R_{0}^{p}	2.6247	0.4382	1.8155	2.3231	2.6015	2.9165	3.5431
tau	0.4051	0.2326	0.1186	0.2137	0.3416	0.5569	0.9287
gamma_{p}	0.4069	0.2330	0.1180	0.2183	0.3392	0.5549	0.9485
gamma_{H}	0.3490	0.1748	0.1544	0.2238	0.2977	0.4188	0.8510
gamma_{ICU}	0.3534	0.1800	0.1555	0.2246	0.2985	0.4275	0.8502
epsilon_{H}	0.1180	0.0153	0.0886	0.1076	0.1175	0.1284	0.1481
epsilon_{H2I}	0.5339	0.0659	0.4112	0.4873	0.5335	0.5777	0.6690
epsilon_{x}	0.5368	0.0628	0.4175	0.4930	0.5356	0.5799	0.6652
r_{d}^{p}	0.1494	0.0286	0.0948	0.1300	0.1489	0.1692	0.2058
r_{d}^{c}	0.0645	0.0145	0.0364	0.0546	0.0645	0.0743	0.0930
r_{L}	0.3204	0.0784	0.1893	0.2648	0.3117	0.3650	0.5022
s_{L}	3.2492	1.0634	1.1674	2.5106	3.2453	3.9922	5.3387
m_{L}	0.9302	0.2904	0.5162	0.6697	0.9002	1.1741	1.4640
1/\gamma_{c} = 7 days, model w/o I_{c}
parameter	mean	sd	2.5%	25%	50%	75%	97.5%
R_{0}^{p}	2.6441	0.4361	1.8282	2.3317	2.6311	2.9391	3.5362
tau	0.3998	0.2260	0.1234	0.2187	0.3330	0.5458	0.9378
gamma_{p}	0.4094	0.2353	0.1224	0.2155	0.3359	0.5724	0.9382
gamma_{H}	0.4323	0.2032	0.1889	0.2779	0.3697	0.5322	0.9384
gamma_{ICU}	0.4214	0.1946	0.1904	0.2730	0.3666	0.5192	0.9156
epsilon_{H}	0.1073	0.0158	0.0775	0.0969	0.1073	0.1177	0.1385
epsilon_{H2I}	0.4940	0.0661	0.3702	0.4491	0.4936	0.5373	0.6262
epsilon_{x}	0.4922	0.0644	0.3701	0.4473	0.4906	0.5360	0.6246
r_{d}^{p}	0.1556	0.0277	0.1033	0.1364	0.1551	0.1744	0.2109
r_{d}^{c}	0.0748	0.0151	0.0444	0.0649	0.0750	0.0849	0.1049
r_{L}	0.3266	0.0774	0.2035	0.2710	0.3166	0.3715	0.5041
s_{L}	3.8806	1.0083	1.9102	3.2051	3.8629	4.5366	5.9074
m_{L}	0.8877	0.2890	0.5115	0.6317	0.8294	1.1114	1.4620
1/\gamma_{c} = 10 days, r_{c} = 0%
parameter	mean	sd	2.5%	25%	50%	75%	97.5%
R_{0}^{p}	2.6723	0.4395	1.8782	2.3568	2.6526	2.9729	3.5507
tau	0.3340	0.2427	0.0829	0.1397	0.2390	0.4737	0.9067
gamma_{p}	0.3180	0.2346	0.0812	0.1379	0.2233	0.4444	0.9090
gamma_{H}	0.3309	0.1808	0.1386	0.2007	0.2726	0.4071	0.8377
gamma_{ICU}	0.3310	0.1841	0.1356	0.1984	0.2739	0.4026	0.8619
epsilon_{H}	0.1184	0.0149	0.0904	0.1078	0.1181	0.1286	0.1480
epsilon_{H2I}	0.5359	0.0645	0.4111	0.4914	0.5342	0.5785	0.6689
epsilon_{x}	0.5357	0.0647	0.4061	0.4925	0.5352	0.5782	0.6628
r_{d}^{p}	0.1444	0.0278	0.0912	0.1251	0.1443	0.1632	0.1992
r_{d}^{c}	0.0687	0.0139	0.0417	0.0597	0.0687	0.0780	0.0961
r_{L}	0.1274	0.0342	0.0720	0.1027	0.1238	0.1484	0.2036
s_{L}	3.8387	1.0684	1.7395	3.1008	3.8551	4.5608	5.8703
m_{L}	0.8725	0.2907	0.5103	0.6091	0.8030	1.1044	1.4516
1/\gamma_{c} = 10 days, r_{c} = 20%
parameter	mean	sd	2.5%	25%	50%	75%	97.5%
R_{0}^{p}	2.6634	0.4362	1.8552	2.3553	2.6360	2.9561	3.5567
tau	0.3199	0.2264	0.0874	0.1444	0.2349	0.4290	0.8983
gamma_{p}	0.3357	0.2292	0.0896	0.1548	0.2558	0.4584	0.9085
gamma_{H}	0.3347	0.1858	0.1358	0.1997	0.2720	0.4121	0.8521
gamma_{ICU}	0.3298	0.1853	0.1359	0.1958	0.2694	0.4022	0.8505
epsilon_{H}	0.1184	0.0153	0.0889	0.1076	0.1185	0.1284	0.1496
epsilon_{H2I}	0.5344	0.0654	0.4051	0.4913	0.5337	0.5793	0.6611
epsilon_{x}	0.5339	0.0642	0.4115	0.4896	0.5321	0.5774	0.6644
r_{d}^{p}	0.1438	0.0285	0.0868	0.1252	0.1443	0.1625	0.2000
r_{d}^{c}	0.0680	0.0140	0.0394	0.0586	0.0680	0.0774	0.0963
r_{L}	0.1467	0.0387	0.0846	0.1188	0.1428	0.1700	0.2351
s_{L}	3.9441	1.0274	1.9596	3.2875	3.9283	4.6318	5.9888
m_{L}	0.8776	0.2841	0.5120	0.6276	0.8115	1.0957	1.4512
1/\gamma_{c} = 10 days, r_{c} = 40%
parameter	mean	sd	2.5%	25%	50%	75%	97.5%
R_{0}^{p}	2.6575	0.4244	1.8768	2.3651	2.6508	2.9373	3.5231
tau	0.3401	0.2351	0.0928	0.1523	0.2523	0.4855	0.9186
gamma_{p}	0.3575	0.2423	0.0963	0.1586	0.2651	0.5083	0.9183
gamma_{H}	0.3407	0.1939	0.1373	0.1995	0.2743	0.4240	0.8791
gamma_{ICU}	0.3338	0.1873	0.1362	0.1962	0.2722	0.4117	0.8699
epsilon_{H}	0.1185	0.0156	0.0895	0.1076	0.1185	0.1289	0.1503
epsilon_{H2I}	0.5340	0.0646	0.4066	0.4915	0.5330	0.5760	0.6640
epsilon_{x}	0.5342	0.0629	0.4124	0.4912	0.5318	0.5754	0.6599
r_{d}^{p}	0.1446	0.0304	0.0871	0.1233	0.1440	0.1650	0.2063
r_{d}^{c}	0.0675	0.0147	0.0396	0.0570	0.0674	0.0777	0.0958
r_{L}	0.1706	0.0438	0.1000	0.1402	0.1652	0.1951	0.2700
s_{L}	3.9923	1.0174	2.1003	3.2753	3.9895	4.6646	6.0415
m_{L}	0.8723	0.2820	0.5112	0.6303	0.8112	1.0802	1.4456
1/\gamma_{c} = 10 days, r_{c} = 60%
parameter	mean	sd	2.5%	25%	50%	75%	97.5%
R_{0}^{p}	2.6495	0.4386	1.8502	2.3406	2.6222	2.9358	3.5613
tau	0.3727	0.2480	0.0977	0.1728	0.2839	0.5249	0.9378
gamma_{p}	0.3639	0.2417	0.1017	0.1713	0.2750	0.5192	0.9415
gamma_{H}	0.3332	0.1798	0.1398	0.2033	0.2750	0.4045	0.8400
gamma_{ICU}	0.3319	0.1790	0.1408	0.2023	0.2747	0.4052	0.8299
epsilon_{H}	0.1187	0.0154	0.0891	0.1083	0.1185	0.1290	0.1501
epsilon_{H2I}	0.5350	0.0649	0.4116	0.4906	0.5347	0.5786	0.6671
epsilon_{x}	0.5341	0.0639	0.4085	0.4911	0.5334	0.5760	0.6669
r_{d}^{p}	0.1448	0.0287	0.0901	0.1250	0.1450	0.1632	0.2024
r_{d}^{c}	0.0679	0.0148	0.0395	0.0576	0.0677	0.0778	0.0979
r_{L}	0.2039	0.0519	0.1180	0.1669	0.1987	0.2343	0.3209
s_{L}	3.9208	1.0606	1.8985	3.1981	3.9241	4.6429	5.9551
m_{L}	0.8877	0.2921	0.5091	0.6250	0.8265	1.1211	1.4617
1/\gamma_{c} = 10 days, r_{c} = 80%
parameter	mean	sd	2.5%	25%	50%	75%	97.5%
R_{0}^{p}	2.6175	0.4360	1.7983	2.3165	2.6164	2.9135	3.5043
tau	0.3881	0.2390	0.1128	0.1943	0.3066	0.5423	0.9473
gamma_{p}	0.3785	0.2317	0.1128	0.1938	0.2998	0.5198	0.9326
gamma_{H}	0.3411	0.1876	0.1411	0.2078	0.2792	0.4154	0.8803
gamma_{ICU}	0.3277	0.1736	0.1388	0.2046	0.2731	0.3959	0.8015
epsilon_{H}	0.1187	0.0150	0.0905	0.1082	0.1184	0.1286	0.1491
epsilon_{H2I}	0.5332	0.0622	0.4139	0.4898	0.5331	0.5739	0.6584
epsilon_{x}	0.5340	0.0644	0.4076	0.4907	0.5340	0.5754	0.6604
r_{d}^{p}	0.1451	0.0280	0.0895	0.1254	0.1449	0.1636	0.2009
r_{d}^{c}	0.0671	0.0150	0.0382	0.0569	0.0668	0.0769	0.0969
r_{L}	0.2537	0.0647	0.1531	0.2073	0.2434	0.2893	0.4020
s_{L}	3.7105	1.0590	1.6872	2.9911	3.7081	4.4202	5.7910
m_{L}	0.8986	0.2897	0.5141	0.6422	0.8451	1.1281	1.4599
1/\gamma_{c} = 10 days, r_{c} = 100%
parameter	mean	sd	2.5%	25%	50%	75%	97.5%
R_{0}^{p}	2.6023	0.4347	1.8092	2.2906	2.5940	2.8987	3.4654
tau	0.4080	0.2306	0.1235	0.2180	0.3443	0.5579	0.9411
gamma_{p}	0.4129	0.2362	0.1217	0.2149	0.3448	0.5736	0.9326
gamma_{H}	0.3325	0.1701	0.1446	0.2120	0.2825	0.3964	0.8022
gamma_{ICU}	0.3382	0.1708	0.1491	0.2144	0.2843	0.4154	0.8148
epsilon_{H}	0.1183	0.0153	0.0894	0.1074	0.1184	0.1286	0.1483
epsilon_{H2I}	0.5367	0.0635	0.4174	0.4921	0.5359	0.5810	0.6624
epsilon_{x}	0.5356	0.0639	0.4109	0.4928	0.5352	0.5763	0.6661
r_{d}^{p}	0.1476	0.0279	0.0950	0.1277	0.1473	0.1669	0.2036
r_{d}^{c}	0.0663	0.0143	0.0372	0.0568	0.0661	0.0756	0.0955
r_{L}	0.3221	0.0795	0.1958	0.2638	0.3109	0.3703	0.4997
s_{L}	3.1300	1.0203	1.1993	2.4181	3.1278	3.8159	5.1522
m_{L}	0.9276	0.2973	0.5119	0.6483	0.8962	1.1822	1.4605
1/\gamma_{c} = 10 days, model w/o I_{c}
parameter	mean	sd	2.5%	25%	50%	75%	97.5%
R_{0}^{p}	2.6414	0.4365	1.8322	2.3341	2.6137	2.9353	3.5362
tau	0.3999	0.2181	0.1252	0.2274	0.3418	0.5316	0.9248
gamma_{p}	0.3983	0.2246	0.1245	0.2204	0.3270	0.5340	0.9082
gamma_{H}	0.4278	0.1965	0.1888	0.2797	0.3694	0.5312	0.9213
gamma_{ICU}	0.4213	0.1915	0.1919	0.2751	0.3675	0.5206	0.9025
epsilon_{H}	0.1070	0.0162	0.0759	0.0963	0.1066	0.1176	0.1394
epsilon_{H2I}	0.4937	0.0660	0.3667	0.4501	0.4917	0.5371	0.6268
epsilon_{x}	0.4926	0.0671	0.3577	0.4495	0.4895	0.5356	0.6292
r_{d}^{p}	0.1552	0.0281	0.1018	0.1359	0.1550	0.1747	0.2105
r_{d}^{c}	0.0751	0.0144	0.0474	0.0652	0.0752	0.0851	0.1033
r_{L}	0.3275	0.0771	0.2026	0.2713	0.3189	0.3727	0.5074
s_{L}	3.8413	1.0165	1.8914	3.1338	3.8288	4.5154	5.8527
m_{L}	0.8896	0.2849	0.5108	0.6361	0.8381	1.1138	1.4526
1/\gamma_{c} = 12 days, r_{c} = 0%
parameter	mean	sd	2.5%	25%	50%	75%	97.5%
R_{0}^{p}	2.7042	0.4257	1.9108	2.4061	2.6867	2.9809	3.5622
tau	0.3288	0.2377	0.0856	0.1403	0.2341	0.4771	0.9069
gamma_{p}	0.3233	0.2388	0.0843	0.1369	0.2330	0.4486	0.9207
gamma_{H}	0.3214	0.1876	0.1279	0.1860	0.2587	0.3980	0.8460
gamma_{ICU}	0.3348	0.1972	0.1301	0.1928	0.2624	0.4200	0.8762
epsilon_{H}	0.1183	0.0153	0.0883	0.1079	0.1182	0.1284	0.1492
epsilon_{H2I}	0.5341	0.0649	0.4067	0.4904	0.5333	0.5767	0.6620
epsilon_{x}	0.5337	0.0645	0.4110	0.4898	0.5317	0.5778	0.6625
r_{d}^{p}	0.1416	0.0295	0.0836	0.1222	0.1425	0.1610	0.1991
r_{d}^{c}	0.0694	0.0143	0.0424	0.0593	0.0690	0.0789	0.0973
r_{L}	0.1227	0.0317	0.0702	0.1005	0.1192	0.1411	0.1961
s_{L}	4.0462	1.0331	2.0444	3.3755	4.0277	4.7294	6.1715
m_{L}	0.8668	0.2890	0.5077	0.6128	0.7917	1.0932	1.4585
1/\gamma_{c} = 12 days, r_{c} = 20%
parameter	mean	sd	2.5%	25%	50%	75%	97.5%
R_{0}^{p}	2.7173	0.4277	1.9442	2.4165	2.7119	2.9884	3.5963
tau	0.3279	0.2277	0.0892	0.1492	0.2450	0.4489	0.9017
gamma_{p}	0.3284	0.2297	0.0871	0.1461	0.2448	0.4607	0.9006
gamma_{H}	0.3259	0.1886	0.1283	0.1902	0.2602	0.4018	0.8563
gamma_{ICU}	0.3249	0.1903	0.1284	0.1878	0.2622	0.3916	0.8602
epsilon_{H}	0.1181	0.0156	0.0881	0.1078	0.1177	0.1285	0.1500
epsilon_{H2I}	0.5329	0.0635	0.4113	0.4905	0.5320	0.5739	0.6633
epsilon_{x}	0.5323	0.0651	0.4077	0.4862	0.5307	0.5763	0.6585
r_{d}^{p}	0.1396	0.0290	0.0842	0.1198	0.1389	0.1593	0.1976
r_{d}^{c}	0.0693	0.0145	0.0416	0.0594	0.0692	0.0787	0.0983
r_{L}	0.1395	0.0359	0.0791	0.1149	0.1356	0.1599	0.2200
s_{L}	4.0620	1.0467	1.9513	3.3789	4.0870	4.7610	6.1026
m_{L}	0.8743	0.2862	0.5107	0.6197	0.8105	1.0905	1.4557
1/\gamma_{c} = 12 days, r_{c} = 40%
parameter	mean	sd	2.5%	25%	50%	75%	97.5%
R_{0}^{p}	2.7134	0.4232	1.9000	2.4269	2.6997	3.0004	3.5759
tau	0.3380	0.2307	0.0953	0.1585	0.2539	0.4599	0.9194
gamma_{p}	0.3468	0.2391	0.0929	0.1572	0.2564	0.4884	0.9269
gamma_{H}	0.3235	0.1824	0.1310	0.1914	0.2635	0.3956	0.8422
gamma_{ICU}	0.3184	0.1764	0.1299	0.1921	0.2639	0.3862	0.8259
epsilon_{H}	0.1180	0.0152	0.0883	0.1076	0.1178	0.1283	0.1495
epsilon_{H2I}	0.5331	0.0633	0.4104	0.4915	0.5326	0.5742	0.6598
epsilon_{x}	0.5352	0.0646	0.4111	0.4903	0.5353	0.5789	0.6627
r_{d}^{p}	0.1407	0.0296	0.0845	0.1209	0.1399	0.1603	0.1992
r_{d}^{c}	0.0692	0.0138	0.0429	0.0601	0.0688	0.0784	0.0967
r_{L}	0.1631	0.0406	0.0977	0.1337	0.1585	0.1855	0.2572
s_{L}	4.0377	1.0722	1.9265	3.3068	4.0336	4.7473	6.1654
m_{L}	0.8717	0.2876	0.5079	0.6222	0.8073	1.0946	1.4499
1/\gamma_{c} = 12 days, r_{c} = 60%
parameter	mean	sd	2.5%	25%	50%	75%	97.5%
R_{0}^{p}	2.6826	0.4288	1.9023	2.3796	2.6766	2.9606	3.5758
tau	0.3640	0.2356	0.1028	0.1759	0.2838	0.5043	0.9252
gamma_{p}	0.3578	0.2373	0.1030	0.1688	0.2704	0.4983	0.9243
gamma_{H}	0.3312	0.1939	0.1298	0.1926	0.2655	0.4144	0.8916
gamma_{ICU}	0.3288	0.1932	0.1305	0.1908	0.2610	0.4064	0.8665
epsilon_{H}	0.1181	0.0152	0.0890	0.1071	0.1176	0.1284	0.1494
epsilon_{H2I}	0.5354	0.0655	0.4093	0.4919	0.5341	0.5788	0.6676
epsilon_{x}	0.5333	0.0631	0.4101	0.4909	0.5328	0.5750	0.6601
r_{d}^{p}	0.1412	0.0282	0.0881	0.1215	0.1404	0.1602	0.1980
r_{d}^{c}	0.0691	0.0142	0.0416	0.0595	0.0688	0.0785	0.0968
r_{L}	0.1973	0.0485	0.1183	0.1623	0.1918	0.2261	0.3057
s_{L}	4.0024	1.0440	1.9243	3.3088	4.0158	4.7171	6.0946
m_{L}	0.8855	0.2945	0.5113	0.6224	0.8229	1.1218	1.4620
1/\gamma_{c} = 12 days, r_{c} = 80%
parameter	mean	sd	2.5%	25%	50%	75%	97.5%
R_{0}^{p}	2.6595	0.4273	1.8922	2.3527	2.6353	2.9397	3.5196
tau	0.3764	0.2362	0.1102	0.1853	0.2969	0.5237	0.9307
gamma_{p}	0.3858	0.2409	0.1100	0.1917	0.3024	0.5402	0.9381
gamma_{H}	0.3297	0.1849	0.1349	0.1959	0.2654	0.4088	0.8518
gamma_{ICU}	0.3312	0.1927	0.1336	0.1954	0.2649	0.4012	0.8956
epsilon_{H}	0.1179	0.0160	0.0881	0.1062	0.1177	0.1288	0.1504
epsilon_{H2I}	0.5363	0.0682	0.4067	0.4895	0.5339	0.5818	0.6750
epsilon_{x}	0.5336	0.0641	0.4116	0.4883	0.5337	0.5774	0.6587
r_{d}^{p}	0.1426	0.0286	0.0871	0.1226	0.1424	0.1623	0.1989
r_{d}^{c}	0.0679	0.0147	0.0394	0.0581	0.0680	0.0778	0.0970
r_{L}	0.2438	0.0592	0.1464	0.2012	0.2384	0.2803	0.3786
s_{L}	3.7810	1.0277	1.6799	3.1392	3.7782	4.4629	5.7704
m_{L}	0.8914	0.2905	0.5120	0.6299	0.8443	1.1293	1.4559
1/\gamma_{c} = 12 days, r_{c} = 100%
parameter	mean	sd	2.5%	25%	50%	75%	97.5%
R_{0}^{p}	2.6179	0.4522	1.7829	2.3046	2.6070	2.9112	3.5439
tau	0.4003	0.2272	0.1178	0.2123	0.3390	0.5475	0.9210
gamma_{p}	0.4115	0.2315	0.1203	0.2233	0.3494	0.5649	0.9390
gamma_{H}	0.3307	0.1778	0.1371	0.2032	0.2734	0.4076	0.8191
gamma_{ICU}	0.3394	0.1893	0.1389	0.2042	0.2774	0.4103	0.8818
epsilon_{H}	0.1188	0.0148	0.0910	0.1087	0.1186	0.1287	0.1493
epsilon_{H2I}	0.5353	0.0643	0.4135	0.4914	0.5337	0.5795	0.6639
epsilon_{x}	0.5339	0.0640	0.4131	0.4891	0.5330	0.5762	0.6641
r_{d}^{p}	0.1457	0.0281	0.0941	0.1261	0.1446	0.1645	0.2031
r_{d}^{c}	0.0674	0.0146	0.0382	0.0575	0.0671	0.0774	0.0959
r_{L}	0.3185	0.0818	0.1889	0.2615	0.3062	0.3642	0.5088
s_{L}	3.1093	1.0448	1.0730	2.4068	3.1183	3.8130	5.1188
m_{L}	0.9336	0.2933	0.5150	0.6753	0.8996	1.1775	1.4680
1/\gamma_{c} = 12 days, model w/o I_{c}
parameter	mean	sd	2.5%	25%	50%	75%	97.5%
R_{0}^{p}	2.6179	0.4267	1.8574	2.3107	2.5962	2.9093	3.4986
tau	0.4043	0.2279	0.1287	0.2188	0.3381	0.5515	0.9326
gamma_{p}	0.4086	0.2229	0.1313	0.2257	0.3547	0.5432	0.9288
gamma_{H}	0.4194	0.1935	0.1885	0.2693	0.3596	0.5316	0.8973
gamma_{ICU}	0.4319	0.1958	0.1946	0.2768	0.3755	0.5447	0.8972
epsilon_{H}	0.1076	0.0153	0.0778	0.0968	0.1073	0.1181	0.1383
epsilon_{H2I}	0.4935	0.0666	0.3676	0.4477	0.4909	0.5363	0.6315
epsilon_{x}	0.4921	0.0664	0.3663	0.4479	0.4914	0.5355	0.6281
r_{d}^{p}	0.1559	0.0269	0.1036	0.1375	0.1557	0.1734	0.2085
r_{d}^{c}	0.0753	0.0145	0.0471	0.0655	0.0750	0.0853	0.1045
r_{L}	0.3311	0.0758	0.2080	0.2748	0.3223	0.3766	0.5001
s_{L}	3.8275	1.0223	1.7930	3.1502	3.8089	4.4857	5.8682
m_{L}	0.8957	0.2955	0.5113	0.6264	0.8398	1.1307	1.4668
1/\gamma_{c} = 14 days, r_{c} = 0%
parameter	mean	sd	2.5%	25%	50%	75%	97.5%
R_{0}^{p}	2.7847	0.4114	2.0140	2.4941	2.7738	3.0712	3.6109
tau	0.3176	0.2387	0.0851	0.1339	0.2161	0.4470	0.9212
gamma_{p}	0.3285	0.2431	0.0854	0.1374	0.2323	0.4583	0.9372
gamma_{H}	0.3230	0.1964	0.1208	0.1807	0.2521	0.4033	0.8580
gamma_{ICU}	0.3197	0.1925	0.1213	0.1786	0.2507	0.4012	0.8577
epsilon_{H}	0.1182	0.0154	0.0899	0.1072	0.1179	0.1284	0.1502
epsilon_{H2I}	0.5328	0.0647	0.4082	0.4871	0.5325	0.5751	0.6655
epsilon_{x}	0.5323	0.0638	0.4083	0.4878	0.5310	0.5757	0.6637
r_{d}^{p}	0.1383	0.0297	0.0823	0.1176	0.1378	0.1583	0.1955
r_{d}^{c}	0.0705	0.0142	0.0415	0.0609	0.0710	0.0801	0.0975
r_{L}	0.1149	0.0286	0.0681	0.0943	0.1122	0.1318	0.1799
s_{L}	4.1393	1.0206	2.1403	3.4403	4.1610	4.8305	6.1307
m_{L}	0.8670	0.2842	0.5089	0.6211	0.7982	1.0806	1.4464
1/\gamma_{c} = 14 days, r_{c} = 20%
parameter	mean	sd	2.5%	25%	50%	75%	97.5%
R_{0}^{p}	2.7737	0.4200	1.9990	2.4735	2.7662	3.0418	3.6446
tau	0.3316	0.2410	0.0879	0.1412	0.2380	0.4654	0.9228
gamma_{p}	0.3356	0.2408	0.0869	0.1446	0.2376	0.4877	0.9152
gamma_{H}	0.3204	0.1930	0.1222	0.1831	0.2547	0.3895	0.8671
gamma_{ICU}	0.3204	0.1965	0.1210	0.1804	0.2519	0.3879	0.8781
epsilon_{H}	0.1178	0.0148	0.0877	0.1080	0.1177	0.1279	0.1480
epsilon_{H2I}	0.5324	0.0625	0.4147	0.4889	0.5308	0.5739	0.6607
epsilon_{x}	0.5329	0.0662	0.4061	0.4874	0.5305	0.5780	0.6627
r_{d}^{p}	0.1375	0.0290	0.0813	0.1179	0.1375	0.1568	0.1948
r_{d}^{c}	0.0705	0.0140	0.0429	0.0613	0.0703	0.0799	0.0979
r_{L}	0.1324	0.0324	0.0761	0.1096	0.1287	0.1525	0.2012
s_{L}	4.1998	1.0567	2.2173	3.4618	4.1839	4.9081	6.2943
m_{L}	0.8743	0.2892	0.5103	0.6245	0.8023	1.0970	1.4620
1/\gamma_{c} = 14 days, r_{c} = 40%
parameter	mean	sd	2.5%	25%	50%	75%	97.5%
R_{0}^{p}	2.7523	0.4157	1.9949	2.4741	2.7359	3.0284	3.5841
tau	0.3474	0.2435	0.0932	0.1564	0.2572	0.4860	0.9378
gamma_{p}	0.3437	0.2406	0.0916	0.1538	0.2527	0.4820	0.9324
gamma_{H}	0.3252	0.1958	0.1221	0.1827	0.2578	0.4049	0.8831
gamma_{ICU}	0.3165	0.1913	0.1233	0.1775	0.2504	0.3957	0.8601
epsilon_{H}	0.1184	0.0153	0.0895	0.1079	0.1183	0.1289	0.1487
epsilon_{H2I}	0.5313	0.0639	0.4078	0.4893	0.5295	0.5731	0.6609
epsilon_{x}	0.5316	0.0662	0.4079	0.4865	0.5310	0.5753	0.6642
r_{d}^{p}	0.1376	0.0288	0.0817	0.1174	0.1376	0.1577	0.1948
r_{d}^{c}	0.0704	0.0136	0.0449	0.0611	0.0706	0.0797	0.0975
r_{L}	0.1568	0.0384	0.0932	0.1300	0.1527	0.1795	0.2433
s_{L}	4.1623	1.0462	2.1248	3.4659	4.1649	4.8666	6.2010
m_{L}	0.8833	0.2928	0.5109	0.6200	0.8257	1.1176	1.4498
1/\gamma_{c} = 14 days, r_{c} = 60%
parameter	mean	sd	2.5%	25%	50%	75%	97.5%
R_{0}^{p}	2.7181	0.4170	1.9689	2.4154	2.7032	2.9886	3.5547
tau	0.3457	0.2358	0.0968	0.1634	0.2561	0.4704	0.9202
gamma_{p}	0.3711	0.2406	0.1038	0.1759	0.2864	0.5219	0.9212
gamma_{H}	0.3272	0.2019	0.1244	0.1843	0.2604	0.4017	0.9172
gamma_{ICU}	0.3258	0.1994	0.1214	0.1836	0.2516	0.4065	0.8691
epsilon_{H}	0.1181	0.0146	0.0905	0.1082	0.1178	0.1277	0.1471
epsilon_{H2I}	0.5348	0.0660	0.4080	0.4902	0.5345	0.5786	0.6641
epsilon_{x}	0.5325	0.0649	0.4073	0.4873	0.5317	0.5748	0.6625
r_{d}^{p}	0.1395	0.0292	0.0830	0.1199	0.1389	0.1588	0.1985
r_{d}^{c}	0.0698	0.0138	0.0437	0.0604	0.0700	0.0790	0.0979
r_{L}	0.1902	0.0456	0.1135	0.1580	0.1865	0.2178	0.2901
s_{L}	4.1196	1.0551	2.0649	3.4131	4.1064	4.8314	6.1956
m_{L}	0.8823	0.2862	0.5119	0.6297	0.8196	1.0997	1.4542
1/\gamma_{c} = 14 days, r_{c} = 80%
parameter	mean	sd	2.5%	25%	50%	75%	97.5%
R_{0}^{p}	2.6768	0.4292	1.8967	2.3626	2.6598	2.9746	3.5278
tau	0.3784	0.2321	0.1105	0.1921	0.3041	0.5116	0.9203
gamma_{p}	0.3706	0.2301	0.1085	0.1886	0.2941	0.5034	0.9227
gamma_{H}	0.3238	0.1861	0.1273	0.1910	0.2646	0.3999	0.8494
gamma_{ICU}	0.3243	0.1860	0.1295	0.1900	0.2603	0.4040	0.8509
epsilon_{H}	0.1183	0.0153	0.0882	0.1080	0.1182	0.1280	0.1505
epsilon_{H2I}	0.5341	0.0642	0.4154	0.4896	0.5325	0.5767	0.6623
epsilon_{x}	0.5318	0.0653	0.4080	0.4871	0.5312	0.5740	0.6614
r_{d}^{p}	0.1412	0.0291	0.0859	0.1214	0.1407	0.1608	0.1986
r_{d}^{c}	0.0688	0.0142	0.0412	0.0591	0.0688	0.0786	0.0963
r_{L}	0.2399	0.0593	0.1446	0.1978	0.2319	0.2753	0.3733
s_{L}	3.8279	1.0765	1.7953	3.0747	3.8187	4.5538	5.9211
m_{L}	0.8995	0.2898	0.5131	0.6395	0.8454	1.1439	1.4566
1/\gamma_{c} = 14 days, r_{c} = 100%
parameter	mean	sd	2.5%	25%	50%	75%	97.5%
R_{0}^{p}	2.6400	0.4315	1.8496	2.3347	2.6196	2.9352	3.5384
tau	0.3926	0.2337	0.1190	0.2038	0.3169	0.5453	0.9294
gamma_{p}	0.4101	0.2271	0.1237	0.2214	0.3500	0.5601	0.9281
gamma_{H}	0.3302	0.1860	0.1352	0.1985	0.2692	0.4001	0.8763
gamma_{ICU}	0.3294	0.1817	0.1360	0.2002	0.2721	0.4012	0.8446
epsilon_{H}	0.1189	0.0150	0.0904	0.1082	0.1185	0.1293	0.1495
epsilon_{H2I}	0.5340	0.0647	0.4111	0.4896	0.5329	0.5773	0.6616
epsilon_{x}	0.5351	0.0622	0.4177	0.4918	0.5359	0.5760	0.6589
r_{d}^{p}	0.1450	0.0278	0.0931	0.1258	0.1440	0.1639	0.2000
r_{d}^{c}	0.0677	0.0142	0.0400	0.0582	0.0675	0.0770	0.0960
r_{L}	0.3111	0.0766	0.1856	0.2562	0.3022	0.3554	0.4857
s_{L}	3.1409	1.0042	1.2732	2.4403	3.1089	3.8098	5.2017
m_{L}	0.9267	0.2863	0.5174	0.6706	0.8924	1.1609	1.4542
1/\gamma_{c} = 14 days, model w/o I_{c}
parameter	mean	sd	2.5%	25%	50%	75%	97.5%
R_{0}^{p}	2.6441	0.4502	1.8043	2.3334	2.6364	2.9431	3.5347
tau	0.4069	0.2278	0.1281	0.2197	0.3474	0.5448	0.9428
gamma_{p}	0.4011	0.2283	0.1262	0.2166	0.3330	0.5450	0.9288
gamma_{H}	0.4231	0.1941	0.1899	0.2751	0.3677	0.5236	0.9091
gamma_{ICU}	0.4261	0.1930	0.1905	0.2723	0.3715	0.5402	0.8952
epsilon_{H}	0.1073	0.0159	0.0769	0.0963	0.1069	0.1180	0.1389
epsilon_{H2I}	0.4937	0.0659	0.3698	0.4465	0.4938	0.5375	0.6278
epsilon_{x}	0.4920	0.0678	0.3584	0.4467	0.4905	0.5361	0.6304
r_{d}^{p}	0.1554	0.0272	0.1059	0.1362	0.1544	0.1739	0.2109
r_{d}^{c}	0.0756	0.0149	0.0465	0.0648	0.0755	0.0860	0.1054
r_{L}	0.3283	0.0806	0.2036	0.2713	0.3151	0.3734	0.5193
s_{L}	3.8166	1.0232	1.8459	3.0730	3.8443	4.5368	5.7557
m_{L}	0.8867	0.2886	0.5106	0.6286	0.8383	1.1149	1.4608
1/\gamma_{c} = 16 days, r_{c} = 0%
parameter	mean	sd	2.5%	25%	50%	75%	97.5%
R_{0}^{p}	2.8220	0.4179	2.0334	2.5294	2.8122	3.1023	3.6658
tau	0.3229	0.2478	0.0838	0.1290	0.2130	0.4701	0.9119
gamma_{p}	0.3351	0.2460	0.0824	0.1324	0.2369	0.4985	0.9034
gamma_{H}	0.3193	0.1994	0.1146	0.1719	0.2516	0.4053	0.8769
gamma_{ICU}	0.3216	0.2031	0.1160	0.1721	0.2479	0.4060	0.8871
epsilon_{H}	0.1179	0.0154	0.0887	0.1073	0.1177	0.1280	0.1488
epsilon_{H2I}	0.5328	0.0649	0.4083	0.4887	0.5322	0.5771	0.6574
epsilon_{x}	0.5306	0.0656	0.4076	0.4856	0.5290	0.5750	0.6593
r_{d}^{p}	0.1357	0.0301	0.0770	0.1157	0.1361	0.1552	0.1980
r_{d}^{c}	0.0710	0.0148	0.0427	0.0612	0.0707	0.0810	0.0997
r_{L}	0.1103	0.0282	0.0631	0.0909	0.1070	0.1269	0.1751
s_{L}	4.3419	1.0323	2.3518	3.6202	4.3513	5.0307	6.4178
m_{L}	0.8680	0.2910	0.5084	0.6116	0.7933	1.1035	1.4511
1/\gamma_{c} = 16 days, r_{c} = 20%
parameter	mean	sd	2.5%	25%	50%	75%	97.5%
R_{0}^{p}	2.8357	0.4075	2.0767	2.5488	2.8292	3.1145	3.6145
tau	0.3266	0.2414	0.0851	0.1357	0.2284	0.4682	0.9186
gamma_{p}	0.3373	0.2414	0.0880	0.1401	0.2428	0.4962	0.9087
gamma_{H}	0.3140	0.1977	0.1177	0.1719	0.2430	0.3911	0.8553
gamma_{ICU}	0.3213	0.1975	0.1165	0.1759	0.2499	0.4107	0.8513
epsilon_{H}	0.1178	0.0153	0.0893	0.1072	0.1173	0.1281	0.1485
epsilon_{H2I}	0.5309	0.0637	0.4083	0.4892	0.5299	0.5737	0.6593
epsilon_{x}	0.5330	0.0638	0.4124	0.4900	0.5329	0.5745	0.6622
r_{d}^{p}	0.1353	0.0297	0.0780	0.1150	0.1350	0.1553	0.1950
r_{d}^{c}	0.0715	0.0139	0.0448	0.0621	0.0714	0.0810	0.0988
r_{L}	0.1258	0.0306	0.0736	0.1041	0.1230	0.1449	0.1912
s_{L}	4.2832	1.0198	2.2723	3.5949	4.3024	4.9456	6.3032
m_{L}	0.8763	0.2864	0.5107	0.6244	0.8144	1.0983	1.4476
1/\gamma_{c} = 16 days, r_{c} = 40%
parameter	mean	sd	2.5%	25%	50%	75%	97.5%
R_{0}^{p}	2.7943	0.4123	2.0233	2.5069	2.7815	3.0768	3.6143
tau	0.3291	0.2286	0.0925	0.1492	0.2427	0.4559	0.8963
gamma_{p}	0.3476	0.2382	0.0949	0.1572	0.2531	0.4922	0.9148
gamma_{H}	0.3222	0.1996	0.1173	0.1767	0.2499	0.4047	0.8752
gamma_{ICU}	0.3132	0.1976	0.1166	0.1715	0.2439	0.3926	0.8741
epsilon_{H}	0.1178	0.0155	0.0886	0.1069	0.1172	0.1277	0.1501
epsilon_{H2I}	0.5322	0.0627	0.4159	0.4877	0.5321	0.5753	0.6529
epsilon_{x}	0.5331	0.0664	0.4096	0.4885	0.5312	0.5770	0.6624
r_{d}^{p}	0.1360	0.0293	0.0792	0.1161	0.1365	0.1557	0.1944
r_{d}^{c}	0.0714	0.0139	0.0447	0.0622	0.0715	0.0803	0.0996
r_{L}	0.1513	0.0363	0.0900	0.1260	0.1476	0.1727	0.2340
s_{L}	4.2513	1.0621	2.1458	3.5261	4.2803	4.9687	6.3488
m_{L}	0.8715	0.2857	0.5101	0.6220	0.8063	1.0852	1.4485
1/\gamma_{c} = 16 days, r_{c} = 60%
parameter	mean	sd	2.5%	25%	50%	75%	97.5%
R_{0}^{p}	2.7659	0.4195	1.9681	2.4756	2.7609	3.0511	3.6315
tau	0.3545	0.2384	0.1002	0.1661	0.2666	0.4897	0.9343
gamma_{p}	0.3508	0.2320	0.1011	0.1661	0.2696	0.4868	0.9021
gamma_{H}	0.3103	0.1848	0.1179	0.1744	0.2497	0.3881	0.8196
gamma_{ICU}	0.3231	0.1957	0.1211	0.1788	0.2549	0.3997	0.8553
epsilon_{H}	0.1182	0.0154	0.0898	0.1078	0.1178	0.1283	0.1496
epsilon_{H2I}	0.5321	0.0659	0.4084	0.4874	0.5305	0.5746	0.6680
epsilon_{x}	0.5343	0.0638	0.4111	0.4903	0.5320	0.5766	0.6616
r_{d}^{p}	0.1380	0.0294	0.0812	0.1181	0.1381	0.1574	0.1966
r_{d}^{c}	0.0708	0.0141	0.0433	0.0617	0.0706	0.0803	0.0985
r_{L}	0.1842	0.0450	0.1109	0.1523	0.1784	0.2097	0.2892
s_{L}	4.1489	1.0925	1.9629	3.4533	4.1635	4.8526	6.3176
m_{L}	0.8854	0.2951	0.5078	0.6171	0.8318	1.1182	1.4626
1/\gamma_{c} = 16 days, r_{c} = 80%
parameter	mean	sd	2.5%	25%	50%	75%	97.5%
R_{0}^{p}	2.7067	0.4312	1.9217	2.4007	2.6899	2.9942	3.5980
tau	0.3677	0.2331	0.1068	0.1787	0.2890	0.5160	0.9314
gamma_{p}	0.3827	0.2396	0.1086	0.1858	0.3054	0.5304	0.9396
gamma_{H}	0.3278	0.1972	0.1197	0.1834	0.2596	0.4130	0.8684
gamma_{ICU}	0.3164	0.1897	0.1220	0.1791	0.2506	0.3892	0.8423
epsilon_{H}	0.1180	0.0151	0.0883	0.1083	0.1180	0.1275	0.1485
epsilon_{H2I}	0.5352	0.0645	0.4112	0.4916	0.5348	0.5781	0.6651
epsilon_{x}	0.5333	0.0629	0.4147	0.4896	0.5332	0.5742	0.6605
r_{d}^{p}	0.1398	0.0288	0.0855	0.1202	0.1390	0.1594	0.1987
r_{d}^{c}	0.0697	0.0134	0.0448	0.0602	0.0695	0.0785	0.0968
r_{L}	0.2335	0.0575	0.1382	0.1923	0.2263	0.2688	0.3632
s_{L}	3.9202	1.0445	1.8705	3.2011	3.9319	4.6393	5.9855
m_{L}	0.9020	0.2915	0.5115	0.6455	0.8492	1.1282	1.4662
1/\gamma_{c} = 16 days, r_{c} = 100%
parameter	mean	sd	2.5%	25%	50%	75%	97.5%
R_{0}^{p}	2.6359	0.4326	1.8306	2.3238	2.6348	2.9140	3.5120
tau	0.4042	0.2334	0.1227	0.2094	0.3357	0.5564	0.9334
gamma_{p}	0.4072	0.2368	0.1201	0.2081	0.3329	0.5685	0.9283
gamma_{H}	0.3334	0.1897	0.1307	0.1933	0.2691	0.4198	0.8472
gamma_{ICU}	0.3233	0.1854	0.1289	0.1906	0.2624	0.3970	0.8652
epsilon_{H}	0.1185	0.0155	0.0894	0.1078	0.1178	0.1294	0.1497
epsilon_{H2I}	0.5348	0.0619	0.4203	0.4923	0.5335	0.5756	0.6604
epsilon_{x}	0.5351	0.0627	0.4130	0.4935	0.5346	0.5771	0.6629
r_{d}^{p}	0.1444	0.0284	0.0907	0.1250	0.1432	0.1636	0.2006
r_{d}^{c}	0.0682	0.0134	0.0425	0.0589	0.0676	0.0773	0.0948
r_{L}	0.3105	0.0773	0.1870	0.2571	0.2996	0.3571	0.4947
s_{L}	3.1252	1.0460	1.0711	2.4066	3.1183	3.8340	5.1999
m_{L}	0.9238	0.2900	0.5149	0.6661	0.8838	1.1703	1.4536
1/\gamma_{c} = 16 days, model w/o I_{c}
parameter	mean	sd	2.5%	25%	50%	75%	97.5%
R_{0}^{p}	2.6226	0.4474	1.7861	2.3060	2.6060	2.9253	3.5331
tau	0.4105	0.2289	0.1244	0.2236	0.3467	0.5581	0.9347
gamma_{p}	0.4048	0.2255	0.1294	0.2212	0.3429	0.5478	0.9356
gamma_{H}	0.4238	0.1958	0.1898	0.2712	0.3619	0.5340	0.9084
gamma_{ICU}	0.4299	0.1988	0.1870	0.2763	0.3742	0.5404	0.9203
epsilon_{H}	0.1075	0.0160	0.0773	0.0966	0.1072	0.1177	0.1406
epsilon_{H2I}	0.4906	0.0646	0.3680	0.4462	0.4905	0.5347	0.6175
epsilon_{x}	0.4914	0.0650	0.3651	0.4469	0.4909	0.5378	0.6178
r_{d}^{p}	0.1546	0.0274	0.1011	0.1361	0.1540	0.1732	0.2091
r_{d}^{c}	0.0749	0.0146	0.0452	0.0652	0.0750	0.0847	0.1038
r_{L}	0.3318	0.0807	0.2052	0.2744	0.3208	0.3789	0.5240
s_{L}	3.8234	1.0708	1.6794	3.1007	3.8222	4.5529	5.9059
m_{L}	0.8834	0.2885	0.5078	0.6283	0.8257	1.1098	1.4544
1/\gamma_{c} = 18 days, r_{c} = 0%
parameter	mean	sd	2.5%	25%	50%	75%	97.5%
R_{0}^{p}	2.8859	0.4231	2.0559	2.5999	2.8840	3.1604	3.7455
tau	0.3304	0.2518	0.0806	0.1277	0.2210	0.4940	0.9196
gamma_{p}	0.3291	0.2498	0.0812	0.1289	0.2243	0.4845	0.9203
gamma_{H}	0.3154	0.1999	0.1115	0.1671	0.2436	0.4003	0.8699
gamma_{ICU}	0.3173	0.2031	0.1108	0.1655	0.2428	0.4106	0.8453
epsilon_{H}	0.1175	0.0155	0.0883	0.1067	0.1174	0.1277	0.1483
epsilon_{H2I}	0.5315	0.0658	0.4055	0.4859	0.5318	0.5745	0.6626
epsilon_{x}	0.5303	0.0644	0.4073	0.4855	0.5283	0.5744	0.6605
r_{d}^{p}	0.1334	0.0289	0.0760	0.1139	0.1334	0.1525	0.1908
r_{d}^{c}	0.0718	0.0142	0.0436	0.0624	0.0717	0.0812	0.1002
r_{L}	0.1056	0.0273	0.0596	0.0868	0.1034	0.1213	0.1662
s_{L}	4.3720	1.0350	2.4284	3.6402	4.3512	5.0796	6.4367
m_{L}	0.8660	0.2901	0.5092	0.6125	0.7927	1.0908	1.4513
1/\gamma_{c} = 18 days, r_{c} = 20%
parameter	mean	sd	2.5%	25%	50%	75%	97.5%
R_{0}^{p}	2.8827	0.4219	2.0871	2.5859	2.8642	3.1748	3.7170
tau	0.3422	0.2517	0.0838	0.1347	0.2410	0.5054	0.9294
gamma_{p}	0.3327	0.2503	0.0847	0.1335	0.2207	0.4919	0.9346
gamma_{H}	0.3234	0.2079	0.1085	0.1691	0.2501	0.4181	0.8787
gamma_{ICU}	0.3146	0.2030	0.1086	0.1651	0.2407	0.4082	0.8638
epsilon_{H}	0.1181	0.0152	0.0891	0.1077	0.1176	0.1278	0.1502
epsilon_{H2I}	0.5306	0.0634	0.4097	0.4871	0.5292	0.5714	0.6578
epsilon_{x}	0.5299	0.0634	0.4094	0.4857	0.5305	0.5726	0.6575
r_{d}^{p}	0.1343	0.0289	0.0803	0.1152	0.1340	0.1531	0.1909
r_{d}^{c}	0.0720	0.0142	0.0442	0.0624	0.0721	0.0816	0.1001
r_{L}	0.1214	0.0306	0.0692	0.1010	0.1183	0.1393	0.1894
s_{L}	4.3877	1.0196	2.3595	3.7119	4.3808	5.0756	6.4215
m_{L}	0.8642	0.2864	0.5070	0.6109	0.7940	1.0830	1.4455
1/\gamma_{c} = 18 days, r_{c} = 40%
parameter	mean	sd	2.5%	25%	50%	75%	97.5%
R_{0}^{p}	2.8661	0.4176	2.0768	2.5858	2.8556	3.1427	3.7095
tau	0.3406	0.2426	0.0927	0.1457	0.2421	0.4887	0.9268
gamma_{p}	0.3383	0.2426	0.0906	0.1458	0.2386	0.4779	0.9187
gamma_{H}	0.3201	0.2075	0.1079	0.1660	0.2480	0.4091	0.8864
gamma_{ICU}	0.3232	0.2094	0.1117	0.1673	0.2448	0.4211	0.8770
epsilon_{H}	0.1177	0.0154	0.0874	0.1075	0.1179	0.1282	0.1473
epsilon_{H2I}	0.5328	0.0666	0.4035	0.4882	0.5318	0.5780	0.6658
epsilon_{x}	0.5294	0.0652	0.4061	0.4837	0.5291	0.5745	0.6530
r_{d}^{p}	0.1343	0.0304	0.0763	0.1132	0.1345	0.1545	0.1954
r_{d}^{c}	0.0713	0.0140	0.0444	0.0616	0.0713	0.0805	0.0998
r_{L}	0.1436	0.0347	0.0849	0.1192	0.1402	0.1638	0.2221
s_{L}	4.3390	1.0666	2.2639	3.6203	4.3435	5.0587	6.4438
m_{L}	0.8819	0.2899	0.5132	0.6223	0.8197	1.1146	1.4512
1/\gamma_{c} = 18 days, r_{c} = 60%
parameter	mean	sd	2.5%	25%	50%	75%	97.5%
R_{0}^{p}	2.8230	0.3981	2.0938	2.5478	2.8132	3.0815	3.6351
tau	0.3461	0.2383	0.0986	0.1569	0.2490	0.4929	0.9125
gamma_{p}	0.3580	0.2417	0.0978	0.1596	0.2674	0.5162	0.9234
gamma_{H}	0.3177	0.2022	0.1124	0.1705	0.2456	0.3968	0.8849
gamma_{ICU}	0.3152	0.1980	0.1151	0.1708	0.2456	0.3959	0.8608
epsilon_{H}	0.1176	0.0155	0.0886	0.1065	0.1173	0.1283	0.1482
epsilon_{H2I}	0.5320	0.0633	0.4162	0.4877	0.5297	0.5759	0.6569
epsilon_{x}	0.5303	0.0646	0.4075	0.4861	0.5311	0.5737	0.6579
r_{d}^{p}	0.1354	0.0293	0.0786	0.1160	0.1348	0.1553	0.1942
r_{d}^{c}	0.0710	0.0139	0.0441	0.0616	0.0709	0.0806	0.0986
r_{L}	0.1753	0.0402	0.1080	0.1475	0.1718	0.1997	0.2613
s_{L}	4.2042	1.0356	2.1898	3.5109	4.1827	4.8813	6.3077
m_{L}	0.8889	0.2942	0.5105	0.6278	0.8313	1.1306	1.4596
1/\gamma_{c} = 18 days, r_{c} = 80%
parameter	mean	sd	2.5%	25%	50%	75%	97.5%
R_{0}^{p}	2.7308	0.4227	1.9458	2.4364	2.7118	3.0064	3.5940
tau	0.3678	0.2301	0.1080	0.1812	0.2918	0.5083	0.9059
gamma_{p}	0.3701	0.2319	0.1045	0.1833	0.2909	0.5229	0.9097
gamma_{H}	0.3200	0.1942	0.1170	0.1788	0.2533	0.4072	0.8638
gamma_{ICU}	0.3226	0.2021	0.1186	0.1747	0.2527	0.4037	0.8998
epsilon_{H}	0.1184	0.0158	0.0879	0.1078	0.1181	0.1287	0.1501
epsilon_{H2I}	0.5335	0.0647	0.4081	0.4887	0.5323	0.5754	0.6632
epsilon_{x}	0.5322	0.0623	0.4073	0.4892	0.5328	0.5743	0.6499
r_{d}^{p}	0.1394	0.0285	0.0844	0.1199	0.1394	0.1583	0.1953
r_{d}^{c}	0.0699	0.0136	0.0432	0.0606	0.0697	0.0792	0.0958
r_{L}	0.2287	0.0554	0.1367	0.1891	0.2229	0.2625	0.3538
s_{L}	3.9536	1.0697	1.8935	3.2263	3.9439	4.6847	6.0294
m_{L}	0.8968	0.2905	0.5114	0.6367	0.8482	1.1285	1.4582
1/\gamma_{c} = 18 days, r_{c} = 100%
parameter	mean	sd	2.5%	25%	50%	75%	97.5%
R_{0}^{p}	2.6239	0.4416	1.8004	2.3137	2.6046	2.9151	3.5180
tau	0.4124	0.2361	0.1223	0.2134	0.3492	0.5707	0.9395
gamma_{p}	0.4084	0.2372	0.1224	0.2124	0.3400	0.5643	0.9421
gamma_{H}	0.3341	0.1925	0.1291	0.1927	0.2703	0.4236	0.8740
gamma_{ICU}	0.3181	0.1842	0.1266	0.1841	0.2568	0.3894	0.8236
epsilon_{H}	0.1178	0.0159	0.0875	0.1068	0.1177	0.1279	0.1490
epsilon_{H2I}	0.5357	0.0632	0.4167	0.4939	0.5337	0.5755	0.6669
epsilon_{x}	0.5365	0.0617	0.4228	0.4927	0.5349	0.5774	0.6620
r_{d}^{p}	0.1442	0.0279	0.0904	0.1251	0.1438	0.1623	0.2015
r_{d}^{c}	0.0682	0.0138	0.0425	0.0585	0.0680	0.0776	0.0953
r_{L}	0.3124	0.0801	0.1838	0.2550	0.3008	0.3570	0.5014
s_{L}	3.0988	1.0496	1.1126	2.3663	3.0899	3.8266	5.1370
m_{L}	0.9135	0.2880	0.5176	0.6538	0.8768	1.1554	1.4481
1/\gamma_{c} = 18 days, model w/o I_{c}
parameter	mean	sd	2.5%	25%	50%	75%	97.5%
R_{0}^{p}	2.6215	0.4273	1.8508	2.3231	2.5988	2.9081	3.5206
tau	0.4063	0.2274	0.1278	0.2220	0.3380	0.5525	0.9364
gamma_{p}	0.4106	0.2343	0.1239	0.2207	0.3445	0.5570	0.9481
gamma_{H}	0.4273	0.1932	0.1931	0.2782	0.3720	0.5303	0.9057
gamma_{ICU}	0.4252	0.1953	0.1893	0.2763	0.3664	0.5271	0.9114
epsilon_{H}	0.1072	0.0155	0.0784	0.0968	0.1066	0.1171	0.1386
epsilon_{H2I}	0.4919	0.0650	0.3680	0.4467	0.4897	0.5371	0.6170
epsilon_{x}	0.4915	0.0671	0.3641	0.4457	0.4900	0.5352	0.6240
r_{d}^{p}	0.1550	0.0277	0.1019	0.1357	0.1551	0.1735	0.2108
r_{d}^{c}	0.0747	0.0153	0.0457	0.0642	0.0744	0.0850	0.1048
r_{L}	0.3303	0.0763	0.2058	0.2757	0.3222	0.3738	0.5036
s_{L}	3.8671	1.0222	1.9438	3.1343	3.8684	4.5645	5.8558
m_{L}	0.8921	0.2919	0.5108	0.6328	0.8375	1.1263	1.4580
1/\gamma_{c} = 20 days, r_{c} = 0%
parameter	mean	sd	2.5%	25%	50%	75%	97.5%
R_{0}^{p}	2.9401	0.4126	2.1607	2.6529	2.9245	3.2043	3.7961
tau	0.3438	0.2537	0.0808	0.1295	0.2496	0.5269	0.9164
gamma_{p}	0.3118	0.2478	0.0811	0.1204	0.1960	0.4499	0.9214
gamma_{H}	0.3126	0.2099	0.1049	0.1587	0.2333	0.3950	0.8973
gamma_{ICU}	0.3235	0.2139	0.1068	0.1617	0.2464	0.4168	0.8968
epsilon_{H}	0.1174	0.0154	0.0892	0.1064	0.1171	0.1276	0.1484
epsilon_{H2I}	0.5309	0.0641	0.4066	0.4861	0.5299	0.5742	0.6607
epsilon_{x}	0.5300	0.0650	0.4058	0.4868	0.5293	0.5723	0.6630
r_{d}^{p}	0.1322	0.0298	0.0725	0.1120	0.1322	0.1529	0.1894
r_{d}^{c}	0.0725	0.0133	0.0463	0.0635	0.0725	0.0813	0.0984
r_{L}	0.1011	0.0254	0.0562	0.0839	0.0988	0.1167	0.1585
s_{L}	4.4614	1.0268	2.5268	3.7442	4.4343	5.1595	6.4160
m_{L}	0.8697	0.2885	0.5095	0.6155	0.7953	1.0946	1.4539
1/\gamma_{c} = 20 days, r_{c} = 20%
parameter	mean	sd	2.5%	25%	50%	75%	97.5%
R_{0}^{p}	2.9080	0.4101	2.1468	2.6300	2.8937	3.1749	3.7478
tau	0.3435	0.2516	0.0866	0.1370	0.2431	0.5077	0.9319
gamma_{p}	0.3251	0.2469	0.0851	0.1310	0.2144	0.4741	0.9166
gamma_{H}	0.3208	0.2096	0.1079	0.1631	0.2452	0.4160	0.8733
gamma_{ICU}	0.3160	0.2094	0.1081	0.1612	0.2377	0.4070	0.8861
epsilon_{H}	0.1172	0.0159	0.0869	0.1060	0.1172	0.1276	0.1492
epsilon_{H2I}	0.5306	0.0648	0.4100	0.4855	0.5291	0.5753	0.6632
epsilon_{x}	0.5333	0.0652	0.4111	0.4892	0.5318	0.5760	0.6635
r_{d}^{p}	0.1332	0.0306	0.0755	0.1130	0.1337	0.1532	0.1949
r_{d}^{c}	0.0726	0.0135	0.0474	0.0632	0.0725	0.0817	0.0994
r_{L}	0.1187	0.0289	0.0696	0.0982	0.1166	0.1360	0.1819
s_{L}	4.4904	1.0261	2.5006	3.7859	4.4772	5.1734	6.5007
m_{L}	0.8683	0.2853	0.5092	0.6176	0.8008	1.0835	1.4498
1/\gamma_{c} = 20 days, r_{c} = 40%
parameter	mean	sd	2.5%	25%	50%	75%	97.5%
R_{0}^{p}	2.9058	0.4097	2.1123	2.6337	2.9025	3.1801	3.7243
tau	0.3360	0.2449	0.0914	0.1405	0.2361	0.4899	0.9230
gamma_{p}	0.3452	0.2485	0.0911	0.1442	0.2445	0.5088	0.9156
gamma_{H}	0.3206	0.2143	0.1098	0.1621	0.2389	0.4118	0.8852
gamma_{ICU}	0.3248	0.2173	0.1076	0.1615	0.2411	0.4223	0.9002
epsilon_{H}	0.1178	0.0157	0.0885	0.1073	0.1177	0.1282	0.1496
epsilon_{H2I}	0.5318	0.0652	0.4062	0.4883	0.5314	0.5742	0.6581
epsilon_{x}	0.5305	0.0641	0.4102	0.4850	0.5283	0.5726	0.6618
r_{d}^{p}	0.1341	0.0292	0.0785	0.1143	0.1343	0.1540	0.1912
r_{d}^{c}	0.0718	0.0137	0.0451	0.0627	0.0717	0.0810	0.0993
r_{L}	0.1393	0.0334	0.0839	0.1155	0.1367	0.1587	0.2171
s_{L}	4.4059	1.0481	2.3206	3.7017	4.4034	5.1172	6.4498
m_{L}	0.8657	0.2872	0.5084	0.6157	0.7915	1.0803	1.4509
1/\gamma_{c} = 20 days, r_{c} = 60%
parameter	mean	sd	2.5%	25%	50%	75%	97.5%
R_{0}^{p}	2.8631	0.4102	2.1128	2.5791	2.8482	3.1289	3.7060
tau	0.3558	0.2450	0.0941	0.1542	0.2660	0.5186	0.9342
gamma_{p}	0.3441	0.2392	0.0968	0.1545	0.2469	0.4879	0.9102
gamma_{H}	0.3231	0.2113	0.1116	0.1631	0.2464	0.4224	0.8989
gamma_{ICU}	0.3207	0.2060	0.1095	0.1656	0.2477	0.4117	0.8810
epsilon_{H}	0.1180	0.0146	0.0904	0.1078	0.1174	0.1276	0.1471
epsilon_{H2I}	0.5303	0.0627	0.4081	0.4893	0.5283	0.5714	0.6556
epsilon_{x}	0.5316	0.0659	0.4073	0.4870	0.5307	0.5748	0.6622
r_{d}^{p}	0.1358	0.0287	0.0786	0.1166	0.1356	0.1549	0.1911
r_{d}^{c}	0.0712	0.0140	0.0439	0.0619	0.0713	0.0807	0.0987
r_{L}	0.1707	0.0407	0.1003	0.1417	0.1674	0.1946	0.2593
s_{L}	4.3215	1.0259	2.3199	3.6508	4.3122	4.9809	6.4464
m_{L}	0.8881	0.2908	0.5107	0.6305	0.8257	1.1289	1.4567
1/\gamma_{c} = 20 days, r_{c} = 80%
parameter	mean	sd	2.5%	25%	50%	75%	97.5%
R_{0}^{p}	2.7601	0.4139	2.0123	2.4741	2.7386	3.0178	3.6491
tau	0.3532	0.2243	0.1076	0.1757	0.2757	0.4805	0.9007
gamma_{p}	0.3776	0.2385	0.1082	0.1842	0.2963	0.5252	0.9394
gamma_{H}	0.3237	0.1983	0.1136	0.1753	0.2553	0.4108	0.8568
gamma_{ICU}	0.3142	0.1995	0.1143	0.1710	0.2439	0.3862	0.8845
epsilon_{H}	0.1180	0.0151	0.0894	0.1077	0.1175	0.1278	0.1500
epsilon_{H2I}	0.5308	0.0633	0.4094	0.4877	0.5296	0.5727	0.6569
epsilon_{x}	0.5313	0.0633	0.4104	0.4897	0.5301	0.5730	0.6610
r_{d}^{p}	0.1374	0.0292	0.0825	0.1176	0.1364	0.1567	0.1961
r_{d}^{c}	0.0699	0.0140	0.0424	0.0605	0.0698	0.0793	0.0971
r_{L}	0.2236	0.0526	0.1315	0.1882	0.2191	0.2541	0.3415
s_{L}	3.9792	1.0563	1.7812	3.2770	4.0054	4.6724	6.0615
m_{L}	0.8893	0.2924	0.5125	0.6308	0.8294	1.1256	1.4625
1/\gamma_{c} = 20 days, r_{c} = 100%
parameter	mean	sd	2.5%	25%	50%	75%	97.5%
R_{0}^{p}	2.6253	0.4375	1.8438	2.3151	2.6093	2.9188	3.5493
tau	0.4088	0.2341	0.1198	0.2148	0.3425	0.5678	0.9343
gamma_{p}	0.4092	0.2368	0.1180	0.2158	0.3422	0.5720	0.9466
gamma_{H}	0.3256	0.1915	0.1260	0.1837	0.2617	0.4104	0.8537
gamma_{ICU}	0.3233	0.1889	0.1232	0.1835	0.2619	0.4071	0.8662
epsilon_{H}	0.1185	0.0153	0.0888	0.1081	0.1183	0.1286	0.1491
epsilon_{H2I}	0.5359	0.0642	0.4151	0.4924	0.5343	0.5804	0.6616
epsilon_{x}	0.5328	0.0632	0.4142	0.4895	0.5298	0.5753	0.6583
r_{d}^{p}	0.1439	0.0276	0.0881	0.1259	0.1439	0.1624	0.1972
r_{d}^{c}	0.0684	0.0138	0.0408	0.0592	0.0682	0.0775	0.0956
r_{L}	0.3103	0.0786	0.1813	0.2539	0.3009	0.3573	0.4855
s_{L}	3.1250	1.0624	1.0640	2.3839	3.1277	3.8346	5.2089
m_{L}	0.9183	0.2853	0.5153	0.6667	0.8727	1.1520	1.4601
1/\gamma_{c} = 20 days, model w/o I_{c}
parameter	mean	sd	2.5%	25%	50%	75%	97.5%
R_{0}^{p}	2.6321	0.4444	1.7880	2.3196	2.6112	2.9299	3.5365
tau	0.4039	0.2244	0.1299	0.2233	0.3418	0.5437	0.9271
gamma_{p}	0.4018	0.2216	0.1268	0.2217	0.3375	0.5458	0.9159
gamma_{H}	0.4270	0.1975	0.1921	0.2720	0.3728	0.5295	0.9313
gamma_{ICU}	0.4295	0.2028	0.1906	0.2726	0.3682	0.5349	0.9371
epsilon_{H}	0.1074	0.0159	0.0785	0.0962	0.1069	0.1178	0.1388
epsilon_{H2I}	0.4940	0.0681	0.3652	0.4484	0.4934	0.5395	0.6322
epsilon_{x}	0.4940	0.0656	0.3664	0.4499	0.4937	0.5384	0.6199
r_{d}^{p}	0.1565	0.0273	0.1039	0.1384	0.1558	0.1747	0.2133
r_{d}^{c}	0.0749	0.0144	0.0466	0.0652	0.0749	0.0848	0.1029
r_{L}	0.3300	0.0796	0.2061	0.2728	0.3202	0.3747	0.5236
s_{L}	3.7985	1.0625	1.7067	3.0846	3.8032	4.5151	5.8856
m_{L}	0.8865	0.2910	0.5099	0.6242	0.8380	1.1069	1.4609

## Sheet: Emilia-Romagna
1/\gamma_{c} = 0.01 days, r_{c} = 0%
parameter	mean	sd	2.5%	25%	50%	75%	97.5%
R_{0}^{p}	3.4255	0.4401	2.5032	3.1435	3.4399	3.7244	4.2513
tau	0.0984	0.0256	0.0616	0.0805	0.0937	0.1110	0.1610
gamma_{p}	0.1004	0.0313	0.0628	0.0819	0.0957	0.1123	0.1662
gamma_{H}	0.5047	0.2583	0.1977	0.2700	0.4262	0.7283	0.9816
gamma_{ICU}	0.5045	0.2608	0.1984	0.2707	0.4119	0.7397	0.9817
epsilon_{H}	0.1159	0.0150	0.0875	0.1055	0.1154	0.1261	0.1469
epsilon_{H2I}	0.5328	0.0628	0.4139	0.4906	0.5298	0.5747	0.6574
epsilon_{x}	0.5335	0.0632	0.4131	0.4896	0.5320	0.5756	0.6626
r_{d}^{p}	0.1595	0.0288	0.1041	0.1404	0.1594	0.1784	0.2165
r_{d}^{c}	0.0657	0.0151	0.0364	0.0551	0.0657	0.0761	0.0953
r_{L}	0.0372	0.0216	0.0049	0.0211	0.0340	0.0494	0.0900
s_{L}	5.8544	0.7963	4.2147	5.3476	5.8680	6.3686	7.3993
m_{L}	0.9254	0.2855	0.5152	0.6692	0.8984	1.1556	1.4569
1/\gamma_{c} = 0.01 days, r_{c} = 20%
parameter	mean	sd	2.5%	25%	50%	75%	97.5%
R_{0}^{p}	3.4071	0.4720	2.4607	3.1065	3.4088	3.7211	4.3387
tau	0.1091	0.0305	0.0668	0.0882	0.1043	0.1231	0.1814
gamma_{p}	0.1099	0.0343	0.0659	0.0876	0.1029	0.1236	0.1896
gamma_{H}	0.5066	0.2642	0.1977	0.2658	0.4168	0.7555	0.9809
gamma_{ICU}	0.4958	0.2600	0.1934	0.2616	0.4003	0.7295	0.9823
epsilon_{H}	0.1160	0.0147	0.0873	0.1060	0.1157	0.1257	0.1452
epsilon_{H2I}	0.5321	0.0616	0.4162	0.4900	0.5294	0.5741	0.6560
epsilon_{x}	0.5343	0.0636	0.4139	0.4901	0.5335	0.5766	0.6598
r_{d}^{p}	0.1595	0.0284	0.1046	0.1401	0.1590	0.1791	0.2146
r_{d}^{c}	0.0660	0.0145	0.0371	0.0564	0.0659	0.0760	0.0934
r_{L}	0.0532	0.0266	0.0111	0.0350	0.0499	0.0672	0.1173
s_{L}	6.1102	0.8272	4.4423	5.5648	6.1199	6.6676	7.6590
m_{L}	0.9040	0.2940	0.5089	0.6409	0.8528	1.1498	1.4609
1/\gamma_{c} = 0.01 days, r_{c} = 40%
parameter	mean	sd	2.5%	25%	50%	75%	97.5%
R_{0}^{p}	3.3762	0.4809	2.4268	3.0530	3.3904	3.7079	4.3028
tau	0.1224	0.0379	0.0732	0.0970	0.1153	0.1380	0.2123
gamma_{p}	0.1235	0.0393	0.0728	0.0976	0.1162	0.1394	0.2190
gamma_{H}	0.4935	0.2650	0.1908	0.2585	0.3848	0.7391	0.9768
gamma_{ICU}	0.5120	0.2665	0.1949	0.2632	0.4363	0.7663	0.9798
epsilon_{H}	0.1160	0.0149	0.0884	0.1054	0.1153	0.1262	0.1462
epsilon_{H2I}	0.5329	0.0633	0.4176	0.4872	0.5321	0.5762	0.6586
epsilon_{x}	0.5305	0.0651	0.4064	0.4856	0.5289	0.5733	0.6662
r_{d}^{p}	0.1583	0.0283	0.1044	0.1392	0.1585	0.1767	0.2140
r_{d}^{c}	0.0654	0.0150	0.0357	0.0557	0.0654	0.0753	0.0946
r_{L}	0.0745	0.0312	0.0272	0.0519	0.0709	0.0907	0.1485
s_{L}	6.3822	0.8566	4.6786	5.7902	6.3939	6.9447	8.0225
m_{L}	0.8754	0.2947	0.5083	0.6137	0.8024	1.1086	1.4613
1/\gamma_{c} = 0.01 days, r_{c} = 60%
parameter	mean	sd	2.5%	25%	50%	75%	97.5%
R_{0}^{p}	3.3292	0.4789	2.3623	3.0130	3.3435	3.6529	4.2506
tau	0.1416	0.0457	0.0814	0.1106	0.1318	0.1607	0.2603
gamma_{p}	0.1421	0.0472	0.0808	0.1107	0.1324	0.1611	0.2656
gamma_{H}	0.5027	0.2695	0.1907	0.2571	0.4049	0.7606	0.9804
gamma_{ICU}	0.4991	0.2661	0.1875	0.2534	0.4147	0.7467	0.9774
epsilon_{H}	0.1164	0.0150	0.0877	0.1065	0.1162	0.1268	0.1468
epsilon_{H2I}	0.5296	0.0642	0.4043	0.4850	0.5286	0.5721	0.6594
epsilon_{x}	0.5298	0.0619	0.4103	0.4871	0.5288	0.5717	0.6543
r_{d}^{p}	0.1568	0.0279	0.1010	0.1385	0.1571	0.1750	0.2123
r_{d}^{c}	0.0659	0.0141	0.0381	0.0564	0.0661	0.0754	0.0938
r_{L}	0.1033	0.0375	0.0462	0.0766	0.0976	0.1230	0.1960
s_{L}	6.6597	0.8535	4.9587	6.1093	6.6744	7.2364	8.2996
m_{L}	0.8384	0.2866	0.5089	0.5873	0.7526	1.0576	1.4459
1/\gamma_{c} = 0.01 days, r_{c} = 80%
parameter	mean	sd	2.5%	25%	50%	75%	97.5%
R_{0}^{p}	3.2522	0.4680	2.3419	2.9435	3.2481	3.5605	4.1967
tau	0.1716	0.0657	0.0919	0.1282	0.1580	0.1964	0.3332
gamma_{p}	0.1722	0.0653	0.0927	0.1295	0.1577	0.1985	0.3420
gamma_{H}	0.5055	0.2733	0.1826	0.2508	0.4164	0.7692	0.9797
gamma_{ICU}	0.4944	0.2731	0.1830	0.2495	0.3783	0.7581	0.9812
epsilon_{H}	0.1164	0.0151	0.0883	0.1060	0.1155	0.1263	0.1474
epsilon_{H2I}	0.5322	0.0658	0.4056	0.4875	0.5312	0.5767	0.6631
epsilon_{x}	0.5268	0.0628	0.4049	0.4852	0.5265	0.5694	0.6525
r_{d}^{p}	0.1569	0.0284	0.1014	0.1374	0.1567	0.1770	0.2131
r_{d}^{c}	0.0652	0.0146	0.0373	0.0550	0.0653	0.0751	0.0943
r_{L}	0.1441	0.0450	0.0745	0.1122	0.1383	0.1682	0.2465
s_{L}	6.9982	0.8850	5.2048	6.4218	7.0342	7.5951	8.6978
m_{L}	0.7975	0.2750	0.5072	0.5721	0.6980	0.9700	1.4351
1/\gamma_{c} = 0.01 days, r_{c} = 100%
parameter	mean	sd	2.5%	25%	50%	75%	97.5%
R_{0}^{p}	3.1850	0.4757	2.2491	2.8678	3.1910	3.4989	4.1227
tau	0.2203	0.1032	0.1101	0.1548	0.1967	0.2520	0.4857
gamma_{p}	0.2167	0.0857	0.1112	0.1580	0.1976	0.2556	0.4316
gamma_{H}	0.4982	0.2772	0.1803	0.2432	0.3946	0.7644	0.9805
gamma_{ICU}	0.5018	0.2802	0.1783	0.2455	0.3975	0.7755	0.9856
epsilon_{H}	0.1165	0.0150	0.0879	0.1061	0.1162	0.1263	0.1476
epsilon_{H2I}	0.5285	0.0657	0.4062	0.4827	0.5265	0.5726	0.6617
epsilon_{x}	0.5281	0.0649	0.4059	0.4839	0.5259	0.5705	0.6638
r_{d}^{p}	0.1557	0.0290	0.0990	0.1356	0.1548	0.1752	0.2126
r_{d}^{c}	0.0656	0.0140	0.0377	0.0563	0.0657	0.0748	0.0927
r_{L}	0.2029	0.0578	0.1161	0.1624	0.1938	0.2326	0.3444
s_{L}	7.2976	0.9139	5.4317	6.6895	7.3291	7.9139	9.0295
m_{L}	0.7607	0.2641	0.5047	0.5572	0.6573	0.8942	1.4257
1/\gamma_{c} = 0.01 days, model w/o I_{c}
parameter	mean	sd	2.5%	25%	50%	75%	97.5%
R_{0}^{p}	3.1389	0.4816	2.1550	2.8310	3.1328	3.4519	4.0708
tau	0.2215	0.0935	0.1148	0.1619	0.1970	0.2545	0.4664
gamma_{p}	0.2250	0.1013	0.1149	0.1601	0.1998	0.2573	0.4974
gamma_{H}	0.5016	0.2759	0.1812	0.2434	0.4057	0.7691	0.9796
gamma_{ICU}	0.4966	0.2806	0.1794	0.2427	0.3887	0.7778	0.9837
epsilon_{H}	0.1047	0.0158	0.0757	0.0937	0.1043	0.1149	0.1368
epsilon_{H2I}	0.4859	0.0691	0.3551	0.4362	0.4836	0.5333	0.6258
epsilon_{x}	0.4848	0.0672	0.3548	0.4373	0.4841	0.5313	0.6191
r_{d}^{p}	0.1589	0.0276	0.1064	0.1402	0.1588	0.1769	0.2154
r_{d}^{c}	0.0748	0.0150	0.0463	0.0644	0.0746	0.0849	0.1044
r_{L}	0.2118	0.0640	0.1208	0.1697	0.2019	0.2411	0.3761
s_{L}	7.2775	0.9000	5.4604	6.6723	7.2758	7.8881	9.0287
m_{L}	0.7587	0.2558	0.5054	0.5587	0.6587	0.8870	1.4032
1/\gamma_{c} = 0.1 days, r_{c} = 0%
parameter	mean	sd	2.5%	25%	50%	75%	97.5%
R_{0}^{p}	3.4259	0.4277	2.5982	3.1287	3.4306	3.7107	4.2674
tau	0.0984	0.0257	0.0613	0.0810	0.0936	0.1114	0.1623
gamma_{p}	0.1012	0.0308	0.0622	0.0817	0.0958	0.1133	0.1721
gamma_{H}	0.4949	0.2519	0.1982	0.2692	0.4089	0.7226	0.9659
gamma_{ICU}	0.5015	0.2541	0.2004	0.2698	0.4188	0.7317	0.9756
epsilon_{H}	0.1159	0.0148	0.0874	0.1057	0.1156	0.1257	0.1458
epsilon_{H2I}	0.5316	0.0651	0.4084	0.4855	0.5302	0.5755	0.6590
epsilon_{x}	0.5331	0.0633	0.4099	0.4899	0.5325	0.5764	0.6585
r_{d}^{p}	0.1577	0.0292	0.1020	0.1382	0.1571	0.1770	0.2164
r_{d}^{c}	0.0666	0.0150	0.0381	0.0563	0.0667	0.0766	0.0962
r_{L}	0.0371	0.0207	0.0052	0.0224	0.0344	0.0487	0.0863
s_{L}	5.8579	0.8074	4.2339	5.3362	5.8768	6.3993	7.4089
m_{L}	0.9325	0.2958	0.5147	0.6657	0.8968	1.1836	1.4643
1/\gamma_{c} = 0.1 days, r_{c} = 20%
parameter	mean	sd	2.5%	25%	50%	75%	97.5%
R_{0}^{p}	3.4026	0.4618	2.4943	3.0968	3.4048	3.7116	4.2899
tau	0.1099	0.0313	0.0656	0.0885	0.1046	0.1246	0.1847
gamma_{p}	0.1104	0.0325	0.0667	0.0887	0.1041	0.1247	0.1915
gamma_{H}	0.5021	0.2587	0.1931	0.2672	0.4217	0.7397	0.9707
gamma_{ICU}	0.4961	0.2606	0.1928	0.2635	0.4014	0.7441	0.9753
epsilon_{H}	0.1162	0.0144	0.0878	0.1062	0.1158	0.1257	0.1445
epsilon_{H2I}	0.5309	0.0624	0.4130	0.4868	0.5288	0.5720	0.6577
epsilon_{x}	0.5322	0.0651	0.4084	0.4884	0.5323	0.5754	0.6570
r_{d}^{p}	0.1573	0.0287	0.1017	0.1373	0.1579	0.1768	0.2127
r_{d}^{c}	0.0668	0.0149	0.0377	0.0566	0.0670	0.0770	0.0964
r_{L}	0.0538	0.0258	0.0121	0.0359	0.0505	0.0678	0.1148
s_{L}	6.0984	0.8204	4.4367	5.5742	6.1050	6.6319	7.6962
m_{L}	0.8958	0.2911	0.5096	0.6376	0.8445	1.1269	1.4591
1/\gamma_{c} = 0.1 days, r_{c} = 40%
parameter	mean	sd	2.5%	25%	50%	75%	97.5%
R_{0}^{p}	3.3815	0.4732	2.4510	3.0598	3.3788	3.7051	4.3017
tau	0.1244	0.0439	0.0711	0.0982	0.1152	0.1412	0.2157
gamma_{p}	0.1227	0.0408	0.0718	0.0973	0.1142	0.1383	0.2265
gamma_{H}	0.4955	0.2646	0.1873	0.2587	0.3929	0.7440	0.9732
gamma_{ICU}	0.5030	0.2620	0.1922	0.2583	0.4241	0.7439	0.9758
epsilon_{H}	0.1164	0.0149	0.0883	0.1062	0.1158	0.1261	0.1472
epsilon_{H2I}	0.5310	0.0622	0.4130	0.4884	0.5296	0.5746	0.6520
epsilon_{x}	0.5293	0.0631	0.4095	0.4855	0.5267	0.5714	0.6565
r_{d}^{p}	0.1573	0.0284	0.1015	0.1375	0.1570	0.1763	0.2131
r_{d}^{c}	0.0659	0.0154	0.0347	0.0559	0.0666	0.0762	0.0952
r_{L}	0.0739	0.0313	0.0234	0.0522	0.0706	0.0911	0.1458
s_{L}	6.3742	0.8173	4.7102	5.8181	6.3895	6.9205	7.9947
m_{L}	0.8744	0.2931	0.5062	0.6155	0.8071	1.1049	1.4607
1/\gamma_{c} = 0.1 days, r_{c} = 60%
parameter	mean	sd	2.5%	25%	50%	75%	97.5%
R_{0}^{p}	3.3248	0.4818	2.3764	2.9958	3.3237	3.6529	4.2833
tau	0.1428	0.0503	0.0797	0.1104	0.1327	0.1624	0.2666
gamma_{p}	0.1434	0.0497	0.0789	0.1101	0.1335	0.1648	0.2691
gamma_{H}	0.4996	0.2682	0.1877	0.2545	0.4072	0.7621	0.9768
gamma_{ICU}	0.4983	0.2713	0.1837	0.2499	0.4016	0.7589	0.9760
epsilon_{H}	0.1159	0.0149	0.0880	0.1056	0.1155	0.1259	0.1453
epsilon_{H2I}	0.5294	0.0629	0.4054	0.4870	0.5286	0.5711	0.6539
epsilon_{x}	0.5308	0.0627	0.4099	0.4877	0.5294	0.5716	0.6604
r_{d}^{p}	0.1555	0.0282	0.1029	0.1359	0.1545	0.1746	0.2114
r_{d}^{c}	0.0662	0.0148	0.0375	0.0561	0.0662	0.0763	0.0952
r_{L}	0.1033	0.0379	0.0437	0.0772	0.0986	0.1244	0.1911
s_{L}	6.6691	0.8743	4.8771	6.1219	6.6989	7.2388	8.3873
m_{L}	0.8403	0.2830	0.5075	0.5961	0.7557	1.0495	1.4469
1/\gamma_{c} = 0.1 days, r_{c} = 80%
parameter	mean	sd	2.5%	25%	50%	75%	97.5%
R_{0}^{p}	3.2443	0.5102	2.2519	2.9083	3.2348	3.5811	4.2583
tau	0.1756	0.0892	0.0915	0.1270	0.1571	0.1990	0.3629
gamma_{p}	0.1827	0.1067	0.0919	0.1284	0.1585	0.2014	0.4045
gamma_{H}	0.5066	0.2762	0.1810	0.2494	0.4189	0.7718	0.9799
gamma_{ICU}	0.4929	0.2725	0.1807	0.2437	0.3941	0.7582	0.9772
epsilon_{H}	0.1162	0.0150	0.0878	0.1061	0.1159	0.1259	0.1475
epsilon_{H2I}	0.5287	0.0623	0.4083	0.4858	0.5278	0.5704	0.6526
epsilon_{x}	0.5274	0.0635	0.4071	0.4834	0.5251	0.5706	0.6552
r_{d}^{p}	0.1550	0.0289	0.0996	0.1355	0.1545	0.1741	0.2131
r_{d}^{c}	0.0656	0.0151	0.0363	0.0553	0.0656	0.0756	0.0952
r_{L}	0.1463	0.0530	0.0679	0.1111	0.1394	0.1710	0.2659
s_{L}	7.0127	0.8560	5.3200	6.4412	7.0308	7.5957	8.6529
m_{L}	0.7967	0.2752	0.5052	0.5671	0.6988	0.9644	1.4270
1/\gamma_{c} = 0.1 days, r_{c} = 100%
parameter	mean	sd	2.5%	25%	50%	75%	97.5%
R_{0}^{p}	3.1704	0.4875	2.1889	2.8408	3.1675	3.4885	4.1447
tau	0.2188	0.0905	0.1110	0.1562	0.1990	0.2529	0.4602
gamma_{p}	0.2222	0.1013	0.1093	0.1556	0.1983	0.2571	0.4905
gamma_{H}	0.5000	0.2761	0.1797	0.2432	0.4070	0.7640	0.9801
gamma_{ICU}	0.4975	0.2777	0.1776	0.2409	0.3968	0.7662	0.9795
epsilon_{H}	0.1163	0.0150	0.0891	0.1058	0.1160	0.1262	0.1466
epsilon_{H2I}	0.5255	0.0624	0.4088	0.4828	0.5244	0.5663	0.6530
epsilon_{x}	0.5261	0.0638	0.4061	0.4827	0.5266	0.5702	0.6519
r_{d}^{p}	0.1531	0.0288	0.0964	0.1341	0.1529	0.1721	0.2106
r_{d}^{c}	0.0658	0.0145	0.0375	0.0560	0.0656	0.0758	0.0940
r_{L}	0.2051	0.0613	0.1129	0.1624	0.1964	0.2361	0.3561
s_{L}	7.2971	0.9116	5.4951	6.6607	7.3224	7.9233	9.0224
m_{L}	0.7642	0.2628	0.5050	0.5565	0.6623	0.8991	1.4202
1/\gamma_{c} = 0.1 days, model w/o I_{c}
parameter	mean	sd	2.5%	25%	50%	75%	97.5%
R_{0}^{p}	3.1378	0.4721	2.2181	2.8193	3.1345	3.4530	4.0840
tau	0.2204	0.0924	0.1081	0.1585	0.1995	0.2541	0.4593
gamma_{p}	0.2241	0.0923	0.1134	0.1619	0.2020	0.2608	0.4621
gamma_{H}	0.4905	0.2765	0.1801	0.2423	0.3717	0.7660	0.9763
gamma_{ICU}	0.5076	0.2775	0.1794	0.2455	0.4368	0.7732	0.9828
epsilon_{H}	0.1052	0.0152	0.0767	0.0947	0.1050	0.1154	0.1351
epsilon_{H2I}	0.4823	0.0679	0.3531	0.4366	0.4812	0.5270	0.6194
epsilon_{x}	0.4829	0.0679	0.3506	0.4377	0.4811	0.5290	0.6170
r_{d}^{p}	0.1581	0.0280	0.1046	0.1381	0.1579	0.1767	0.2134
r_{d}^{c}	0.0750	0.0149	0.0472	0.0647	0.0748	0.0855	0.1039
r_{L}	0.2106	0.0590	0.1174	0.1691	0.2018	0.2417	0.3521
s_{L}	7.3118	0.8819	5.5534	6.7292	7.3274	7.8992	9.0565
m_{L}	0.7646	0.2606	0.5046	0.5615	0.6659	0.9030	1.4278
1/\gamma_{c} = 1 days, r_{c} = 0%
parameter	mean	sd	2.5%	25%	50%	75%	97.5%
R_{0}^{p}	3.4186	0.4564	2.5140	3.1048	3.4380	3.7342	4.2873
tau	0.1057	0.0306	0.0625	0.0845	0.1002	0.1194	0.1837
gamma_{p}	0.1036	0.0302	0.0621	0.0835	0.0980	0.1169	0.1794
gamma_{H}	0.4801	0.2711	0.1835	0.2441	0.3602	0.7326	0.9840
gamma_{ICU}	0.4977	0.2674	0.1814	0.2479	0.4267	0.7396	0.9797
epsilon_{H}	0.1153	0.0146	0.0875	0.1050	0.1153	0.1250	0.1436
epsilon_{H2I}	0.5307	0.0621	0.4107	0.4868	0.5290	0.5724	0.6578
epsilon_{x}	0.5289	0.0620	0.4065	0.4868	0.5302	0.5707	0.6509
r_{d}^{p}	0.1514	0.0284	0.0973	0.1312	0.1512	0.1705	0.2079
r_{d}^{c}	0.0699	0.0144	0.0413	0.0605	0.0698	0.0795	0.0982
r_{L}	0.0410	0.0220	0.0062	0.0250	0.0378	0.0540	0.0927
s_{L}	5.8491	0.8194	4.2252	5.2968	5.8458	6.3995	7.4608
m_{L}	0.9362	0.2945	0.5160	0.6669	0.9057	1.1910	1.4629
1/\gamma_{c} = 1 days, r_{c} = 20%
parameter	mean	sd	2.5%	25%	50%	75%	97.5%
R_{0}^{p}	3.3770	0.4783	2.4454	3.0664	3.3789	3.7020	4.2781
tau	0.1158	0.0373	0.0681	0.0908	0.1086	0.1316	0.2104
gamma_{p}	0.1164	0.0387	0.0689	0.0905	0.1092	0.1313	0.2103
gamma_{H}	0.4912	0.2735	0.1811	0.2417	0.3870	0.7548	0.9745
gamma_{ICU}	0.4835	0.2680	0.1783	0.2409	0.3893	0.7293	0.9799
epsilon_{H}	0.1151	0.0153	0.0874	0.1047	0.1143	0.1250	0.1465
epsilon_{H2I}	0.5315	0.0634	0.4121	0.4897	0.5290	0.5718	0.6621
epsilon_{x}	0.5271	0.0627	0.4109	0.4840	0.5256	0.5683	0.6569
r_{d}^{p}	0.1512	0.0291	0.0948	0.1307	0.1506	0.1720	0.2066
r_{d}^{c}	0.0695	0.0141	0.0424	0.0600	0.0694	0.0789	0.0977
r_{L}	0.0579	0.0282	0.0170	0.0384	0.0542	0.0726	0.1230
s_{L}	6.1045	0.8336	4.4042	5.5590	6.0972	6.6565	7.7431
m_{L}	0.9120	0.3008	0.5097	0.6354	0.8590	1.1642	1.4628
1/\gamma_{c} = 1 days, r_{c} = 40%
parameter	mean	sd	2.5%	25%	50%	75%	97.5%
R_{0}^{p}	3.3404	0.4730	2.4329	3.0206	3.3342	3.6656	4.2610
tau	0.1290	0.0422	0.0743	0.1005	0.1206	0.1470	0.2335
gamma_{p}	0.1302	0.0425	0.0743	0.1020	0.1212	0.1481	0.2382
gamma_{H}	0.4936	0.2776	0.1776	0.2337	0.4052	0.7587	0.9797
gamma_{ICU}	0.4857	0.2794	0.1762	0.2332	0.3647	0.7590	0.9800
epsilon_{H}	0.1154	0.0147	0.0879	0.1051	0.1150	0.1253	0.1442
epsilon_{H2I}	0.5274	0.0634	0.4048	0.4843	0.5260	0.5686	0.6560
epsilon_{x}	0.5273	0.0660	0.4027	0.4814	0.5267	0.5727	0.6590
r_{d}^{p}	0.1498	0.0294	0.0929	0.1304	0.1494	0.1695	0.2089
r_{d}^{c}	0.0695	0.0147	0.0402	0.0598	0.0694	0.0794	0.0979
r_{L}	0.0785	0.0313	0.0283	0.0565	0.0747	0.0966	0.1503
s_{L}	6.3382	0.8472	4.6565	5.7883	6.3500	6.9042	7.9981
m_{L}	0.8778	0.2925	0.5090	0.6161	0.8118	1.1185	1.4552
1/\gamma_{c} = 1 days, r_{c} = 60%
parameter	mean	sd	2.5%	25%	50%	75%	97.5%
R_{0}^{p}	3.2467	0.4959	2.2714	2.9131	3.2490	3.5772	4.2142
tau	0.1555	0.0663	0.0813	0.1135	0.1400	0.1776	0.3118
gamma_{p}	0.1524	0.0579	0.0823	0.1138	0.1386	0.1746	0.3047
gamma_{H}	0.4956	0.2828	0.1747	0.2294	0.3940	0.7726	0.9791
gamma_{ICU}	0.4803	0.2795	0.1714	0.2242	0.3712	0.7487	0.9726
epsilon_{H}	0.1155	0.0148	0.0881	0.1053	0.1153	0.1252	0.1453
epsilon_{H2I}	0.5269	0.0626	0.4114	0.4848	0.5242	0.5675	0.6550
epsilon_{x}	0.5268	0.0627	0.4065	0.4838	0.5256	0.5689	0.6519
r_{d}^{p}	0.1492	0.0298	0.0906	0.1292	0.1492	0.1689	0.2096
r_{d}^{c}	0.0699	0.0144	0.0421	0.0602	0.0697	0.0793	0.0979
r_{L}	0.1108	0.0421	0.0475	0.0824	0.1038	0.1328	0.2083
s_{L}	6.6266	0.8572	4.9002	6.0692	6.6527	7.2293	8.2262
m_{L}	0.8398	0.2845	0.5078	0.5933	0.7613	1.0384	1.4515
1/\gamma_{c} = 1 days, r_{c} = 80%
parameter	mean	sd	2.5%	25%	50%	75%	97.5%
R_{0}^{p}	3.2212	0.4811	2.3266	2.8930	3.2067	3.5373	4.1901
tau	0.1794	0.0771	0.0939	0.1301	0.1598	0.2053	0.3763
gamma_{p}	0.1771	0.0697	0.0935	0.1320	0.1620	0.2035	0.3583
gamma_{H}	0.4875	0.2864	0.1704	0.2221	0.3695	0.7739	0.9787
gamma_{ICU}	0.4936	0.2876	0.1700	0.2246	0.3953	0.7795	0.9805
epsilon_{H}	0.1152	0.0153	0.0845	0.1051	0.1149	0.1255	0.1453
epsilon_{H2I}	0.5236	0.0634	0.4054	0.4798	0.5228	0.5666	0.6488
epsilon_{x}	0.5245	0.0645	0.4011	0.4821	0.5228	0.5661	0.6527
r_{d}^{p}	0.1457	0.0308	0.0869	0.1248	0.1449	0.1665	0.2060
r_{d}^{c}	0.0702	0.0145	0.0418	0.0606	0.0704	0.0802	0.0984
r_{L}	0.1472	0.0457	0.0745	0.1145	0.1407	0.1736	0.2519
s_{L}	6.8724	0.9014	5.0950	6.2637	6.8855	7.4717	8.6250
m_{L}	0.8107	0.2823	0.5056	0.5741	0.7151	0.9980	1.4433
1/\gamma_{c} = 1 days, r_{c} = 100%
parameter	mean	sd	2.5%	25%	50%	75%	97.5%
R_{0}^{p}	3.1118	0.5059	2.1426	2.7744	3.1123	3.4524	4.0881
tau	0.2274	0.1104	0.1098	0.1568	0.1990	0.2628	0.5291
gamma_{p}	0.2263	0.1048	0.1111	0.1584	0.1988	0.2641	0.5143
gamma_{H}	0.4812	0.2873	0.1665	0.2205	0.3535	0.7680	0.9776
gamma_{ICU}	0.4931	0.2878	0.1681	0.2225	0.3909	0.7776	0.9835
epsilon_{H}	0.1150	0.0153	0.0865	0.1046	0.1147	0.1247	0.1461
epsilon_{H2I}	0.5223	0.0648	0.3942	0.4791	0.5213	0.5644	0.6470
epsilon_{x}	0.5213	0.0655	0.3928	0.4784	0.5204	0.5647	0.6488
r_{d}^{p}	0.1447	0.0316	0.0836	0.1254	0.1457	0.1658	0.2034
r_{d}^{c}	0.0697	0.0152	0.0406	0.0593	0.0700	0.0798	0.1005
r_{L}	0.2114	0.0722	0.1145	0.1644	0.1990	0.2441	0.3684
s_{L}	7.2097	0.8686	5.4696	6.6194	7.2355	7.8024	8.8382
m_{L}	0.7880	0.2697	0.5052	0.5690	0.6921	0.9484	1.4255
1/\gamma_{c} = 1 days, model w/o I_{c}
parameter	mean	sd	2.5%	25%	50%	75%	97.5%
R_{0}^{p}	3.1198	0.4876	2.1420	2.8044	3.1180	3.4492	4.0552
tau	0.2247	0.0969	0.1129	0.1629	0.2010	0.2578	0.4931
gamma_{p}	0.2275	0.1058	0.1114	0.1615	0.2002	0.2604	0.4923
gamma_{H}	0.4822	0.2764	0.1777	0.2369	0.3556	0.7519	0.9777
gamma_{ICU}	0.5191	0.2792	0.1775	0.2486	0.4547	0.7911	0.9823
epsilon_{H}	0.1049	0.0158	0.0746	0.0944	0.1045	0.1149	0.1369
epsilon_{H2I}	0.4844	0.0661	0.3549	0.4397	0.4832	0.5287	0.6141
epsilon_{x}	0.4848	0.0650	0.3614	0.4396	0.4829	0.5292	0.6148
r_{d}^{p}	0.1591	0.0282	0.1041	0.1402	0.1590	0.1779	0.2148
r_{d}^{c}	0.0750	0.0150	0.0452	0.0651	0.0747	0.0853	0.1046
r_{L}	0.2139	0.0643	0.1215	0.1683	0.2050	0.2448	0.3724
s_{L}	7.3036	0.9138	5.4130	6.7172	7.3417	7.9225	9.0301
m_{L}	0.7651	0.2655	0.5041	0.5571	0.6622	0.9083	1.4342
1/\gamma_{c} = 3 days, r_{c} = 0%
parameter	mean	sd	2.5%	25%	50%	75%	97.5%
R_{0}^{p}	3.3433	0.4662	2.4322	3.0324	3.3389	3.6664	4.2294
tau	0.1200	0.0441	0.0649	0.0924	0.1110	0.1367	0.2306
gamma_{p}	0.1188	0.0497	0.0677	0.0922	0.1099	0.1339	0.2168
gamma_{H}	0.4582	0.2913	0.1528	0.1968	0.3081	0.7510	0.9731
gamma_{ICU}	0.4875	0.2978	0.1567	0.2032	0.3914	0.7869	0.9806
epsilon_{H}	0.1146	0.0149	0.0856	0.1046	0.1146	0.1244	0.1438
epsilon_{H2I}	0.5258	0.0643	0.4028	0.4795	0.5252	0.5703	0.6533
epsilon_{x}	0.5236	0.0619	0.4028	0.4818	0.5213	0.5641	0.6478
r_{d}^{p}	0.1428	0.0302	0.0858	0.1221	0.1433	0.1635	0.2016
r_{d}^{c}	0.0732	0.0149	0.0436	0.0634	0.0732	0.0832	0.1020
r_{L}	0.0504	0.0245	0.0119	0.0337	0.0476	0.0629	0.1058
s_{L}	5.7697	0.8456	4.1370	5.1965	5.7619	6.3256	7.4505
m_{L}	0.9141	0.2935	0.5124	0.6487	0.8704	1.1565	1.4646
1/\gamma_{c} = 3 days, r_{c} = 20%
parameter	mean	sd	2.5%	25%	50%	75%	97.5%
R_{0}^{p}	3.3073	0.4822	2.3628	2.9812	3.3173	3.6462	4.2073
tau	0.1329	0.0515	0.0725	0.1007	0.1210	0.1514	0.2610
gamma_{p}	0.1285	0.0467	0.0697	0.0982	0.1177	0.1475	0.2509
gamma_{H}	0.4758	0.2988	0.1504	0.1962	0.3631	0.7737	0.9797
gamma_{ICU}	0.4695	0.3008	0.1500	0.1946	0.3143	0.7708	0.9851
epsilon_{H}	0.1145	0.0153	0.0859	0.1039	0.1141	0.1250	0.1448
epsilon_{H2I}	0.5230	0.0624	0.4071	0.4789	0.5217	0.5653	0.6481
epsilon_{x}	0.5252	0.0628	0.4048	0.4825	0.5239	0.5669	0.6496
r_{d}^{p}	0.1411	0.0313	0.0797	0.1202	0.1409	0.1619	0.2023
r_{d}^{c}	0.0744	0.0143	0.0465	0.0647	0.0745	0.0837	0.1022
r_{L}	0.0662	0.0290	0.0231	0.0460	0.0622	0.0808	0.1309
s_{L}	5.9719	0.8583	4.3259	5.4094	5.9501	6.5322	7.6880
m_{L}	0.9031	0.2957	0.5101	0.6402	0.8445	1.1460	1.4694
1/\gamma_{c} = 3 days, r_{c} = 40%
parameter	mean	sd	2.5%	25%	50%	75%	97.5%
R_{0}^{p}	3.2463	0.4964	2.2806	2.9081	3.2550	3.5801	4.2039
tau	0.1498	0.0642	0.0781	0.1090	0.1339	0.1713	0.3179
gamma_{p}	0.1473	0.0685	0.0753	0.1080	0.1322	0.1673	0.3011
gamma_{H}	0.4691	0.3062	0.1482	0.1913	0.3037	0.7863	0.9833
gamma_{ICU}	0.4818	0.3031	0.1481	0.1916	0.3879	0.7829	0.9803
epsilon_{H}	0.1143	0.0160	0.0839	0.1035	0.1140	0.1246	0.1463
epsilon_{H2I}	0.5208	0.0664	0.3921	0.4761	0.5193	0.5651	0.6533
epsilon_{x}	0.5222	0.0657	0.3956	0.4763	0.5199	0.5658	0.6519
r_{d}^{p}	0.1384	0.0315	0.0756	0.1174	0.1379	0.1593	0.2007
r_{d}^{c}	0.0740	0.0148	0.0443	0.0643	0.0739	0.0843	0.1027
r_{L}	0.0882	0.0349	0.0362	0.0641	0.0823	0.1062	0.1705
s_{L}	6.1931	0.8746	4.4729	5.6162	6.1810	6.7746	7.9384
m_{L}	0.8717	0.2911	0.5074	0.6102	0.8056	1.1051	1.4486
1/\gamma_{c} = 3 days, r_{c} = 60%
parameter	mean	sd	2.5%	25%	50%	75%	97.5%
R_{0}^{p}	3.1815	0.4728	2.3093	2.8595	3.1692	3.5004	4.1170
tau	0.1678	0.0733	0.0852	0.1201	0.1499	0.1927	0.3839
gamma_{p}	0.1684	0.0818	0.0860	0.1227	0.1514	0.1908	0.3484
gamma_{H}	0.4688	0.3119	0.1458	0.1845	0.2915	0.7932	0.9829
gamma_{ICU}	0.4870	0.3105	0.1451	0.1880	0.4023	0.8032	0.9840
epsilon_{H}	0.1139	0.0151	0.0842	0.1035	0.1139	0.1239	0.1434
epsilon_{H2I}	0.5201	0.0638	0.4020	0.4741	0.5187	0.5617	0.6492
epsilon_{x}	0.5175	0.0637	0.3977	0.4720	0.5162	0.5611	0.6437
r_{d}^{p}	0.1356	0.0319	0.0734	0.1146	0.1358	0.1574	0.1979
r_{d}^{c}	0.0743	0.0145	0.0468	0.0644	0.0741	0.0841	0.1032
r_{L}	0.1164	0.0392	0.0547	0.0884	0.1119	0.1385	0.2036
s_{L}	6.3796	0.8539	4.7114	5.7811	6.3807	6.9670	8.0291
m_{L}	0.8526	0.2884	0.5087	0.5997	0.7642	1.0814	1.4362
1/\gamma_{c} = 3 days, r_{c} = 80%
parameter	mean	sd	2.5%	25%	50%	75%	97.5%
R_{0}^{p}	3.1163	0.4718	2.2140	2.7943	3.1013	3.4327	4.0731
tau	0.1937	0.0891	0.0944	0.1379	0.1721	0.2223	0.4330
gamma_{p}	0.1936	0.0822	0.0948	0.1380	0.1735	0.2272	0.4137
gamma_{H}	0.4753	0.3113	0.1427	0.1837	0.3288	0.7991	0.9816
gamma_{ICU}	0.4751	0.3094	0.1436	0.1865	0.3367	0.7949	0.9814
epsilon_{H}	0.1136	0.0154	0.0844	0.1033	0.1134	0.1236	0.1448
epsilon_{H2I}	0.5177	0.0659	0.3901	0.4735	0.5167	0.5620	0.6471
epsilon_{x}	0.5184	0.0625	0.3951	0.4762	0.5175	0.5613	0.6390
r_{d}^{p}	0.1344	0.0326	0.0673	0.1135	0.1358	0.1555	0.1963
r_{d}^{c}	0.0747	0.0142	0.0470	0.0652	0.0747	0.0842	0.1030
r_{L}	0.1559	0.0485	0.0793	0.1218	0.1504	0.1821	0.2734
s_{L}	6.6481	0.8729	4.9233	6.0674	6.6627	7.2448	8.3127
m_{L}	0.8375	0.2831	0.5096	0.5948	0.7540	1.0351	1.4480
1/\gamma_{c} = 3 days, r_{c} = 100%
parameter	mean	sd	2.5%	25%	50%	75%	97.5%
R_{0}^{p}	3.0485	0.4901	2.0728	2.7270	3.0487	3.3747	4.0117
tau	0.2373	0.1201	0.1076	0.1601	0.2054	0.2755	0.5809
gamma_{p}	0.2296	0.1069	0.1079	0.1587	0.2014	0.2704	0.5096
gamma_{H}	0.4879	0.3145	0.1412	0.1855	0.3832	0.8115	0.9850
gamma_{ICU}	0.4651	0.3117	0.1409	0.1813	0.2846	0.7893	0.9815
epsilon_{H}	0.1127	0.0153	0.0824	0.1025	0.1126	0.1225	0.1435
epsilon_{H2I}	0.5137	0.0661	0.3908	0.4680	0.5119	0.5570	0.6485
epsilon_{x}	0.5157	0.0650	0.3917	0.4721	0.5144	0.5584	0.6411
r_{d}^{p}	0.1310	0.0332	0.0630	0.1084	0.1322	0.1538	0.1919
r_{d}^{c}	0.0739	0.0147	0.0447	0.0640	0.0737	0.0836	0.1021
r_{L}	0.2145	0.0684	0.1133	0.1671	0.2035	0.2471	0.3779
s_{L}	6.8462	0.9205	5.0296	6.2155	6.8405	7.4622	8.6436
m_{L}	0.8204	0.2837	0.5063	0.5816	0.7263	1.0211	1.4511
1/\gamma_{c} = 3 days, model w/o I_{c}
parameter	mean	sd	2.5%	25%	50%	75%	97.5%
R_{0}^{p}	3.1182	0.4901	2.1828	2.7975	3.1285	3.4371	4.0586
tau	0.2252	0.0975	0.1093	0.1610	0.2015	0.2608	0.4950
gamma_{p}	0.2279	0.1071	0.1118	0.1604	0.2039	0.2606	0.5096
gamma_{H}	0.4725	0.2685	0.1799	0.2402	0.3432	0.7276	0.9731
gamma_{ICU}	0.5215	0.2747	0.1805	0.2564	0.4654	0.7772	0.9791
epsilon_{H}	0.1052	0.0163	0.0736	0.0940	0.1048	0.1164	0.1384
epsilon_{H2I}	0.4858	0.0685	0.3536	0.4394	0.4854	0.5325	0.6231
epsilon_{x}	0.4839	0.0672	0.3559	0.4398	0.4840	0.5270	0.6172
r_{d}^{p}	0.1588	0.0263	0.1064	0.1422	0.1594	0.1759	0.2119
r_{d}^{c}	0.0751	0.0153	0.0445	0.0648	0.0751	0.0854	0.1046
r_{L}	0.2137	0.0643	0.1181	0.1701	0.2024	0.2455	0.3644
s_{L}	7.3371	0.9149	5.4977	6.7335	7.3422	7.9601	9.1369
m_{L}	0.7594	0.2615	0.5048	0.5528	0.6582	0.8983	1.4321
1/\gamma_{c} = 5 days, r_{c} = 0%
parameter	mean	sd	2.5%	25%	50%	75%	97.5%
R_{0}^{p}	3.3400	0.4454	2.4699	3.0484	3.3547	3.6299	4.1858
tau	0.1299	0.0541	0.0673	0.0947	0.1177	0.1499	0.2683
gamma_{p}	0.1316	0.0584	0.0684	0.0959	0.1177	0.1500	0.2757
gamma_{H}	0.4773	0.3204	0.1301	0.1674	0.3727	0.8075	0.9806
gamma_{ICU}	0.4581	0.3189	0.1294	0.1660	0.2721	0.7871	0.9815
epsilon_{H}	0.1133	0.0157	0.0840	0.1024	0.1131	0.1235	0.1458
epsilon_{H2I}	0.5209	0.0659	0.3896	0.4758	0.5190	0.5656	0.6517
epsilon_{x}	0.5189	0.0641	0.3938	0.4771	0.5176	0.5594	0.6493
r_{d}^{p}	0.1326	0.0334	0.0644	0.1112	0.1337	0.1548	0.1960
r_{d}^{c}	0.0770	0.0142	0.0478	0.0681	0.0768	0.0863	0.1059
r_{L}	0.0518	0.0221	0.0177	0.0361	0.0488	0.0646	0.1035
s_{L}	5.7057	0.8426	4.0549	5.1498	5.7049	6.2552	7.3694
m_{L}	0.9170	0.2989	0.5110	0.6417	0.8802	1.1680	1.4705
1/\gamma_{c} = 5 days, r_{c} = 20%
parameter	mean	sd	2.5%	25%	50%	75%	97.5%
R_{0}^{p}	3.2702	0.4794	2.3203	2.9447	3.2716	3.5907	4.2003
tau	0.1428	0.0614	0.0727	0.1028	0.1270	0.1638	0.3076
gamma_{p}	0.1467	0.0677	0.0737	0.1046	0.1302	0.1671	0.3269
gamma_{H}	0.4701	0.3263	0.1262	0.1634	0.3127	0.8170	0.9843
gamma_{ICU}	0.4690	0.3246	0.1249	0.1629	0.3065	0.8069	0.9822
epsilon_{H}	0.1124	0.0158	0.0815	0.1017	0.1123	0.1227	0.1433
epsilon_{H2I}	0.5170	0.0660	0.3918	0.4720	0.5150	0.5617	0.6478
epsilon_{x}	0.5150	0.0648	0.3898	0.4703	0.5142	0.5577	0.6438
r_{d}^{p}	0.1273	0.0340	0.0577	0.1045	0.1276	0.1504	0.1909
r_{d}^{c}	0.0777	0.0141	0.0496	0.0681	0.0779	0.0871	0.1051
r_{L}	0.0685	0.0275	0.0261	0.0491	0.0644	0.0841	0.1330
s_{L}	5.8873	0.8879	4.1420	5.2919	5.9126	6.4666	7.6504
m_{L}	0.8994	0.2972	0.5110	0.6297	0.8439	1.1422	1.4607
1/\gamma_{c} = 5 days, r_{c} = 40%
parameter	mean	sd	2.5%	25%	50%	75%	97.5%
R_{0}^{p}	3.2452	0.4764	2.3123	2.9297	3.2393	3.5663	4.2045
tau	0.1591	0.0835	0.0753	0.1111	0.1389	0.1806	0.3659
gamma_{p}	0.1624	0.0874	0.0747	0.1140	0.1399	0.1819	0.3946
gamma_{H}	0.4661	0.3270	0.1249	0.1591	0.2778	0.8085	0.9830
gamma_{ICU}	0.4734	0.3286	0.1250	0.1595	0.3266	0.8215	0.9838
epsilon_{H}	0.1127	0.0158	0.0829	0.1021	0.1121	0.1231	0.1451
epsilon_{H2I}	0.5145	0.0665	0.3880	0.4687	0.5136	0.5592	0.6451
epsilon_{x}	0.5131	0.0670	0.3850	0.4686	0.5125	0.5561	0.6497
r_{d}^{p}	0.1251	0.0347	0.0546	0.1023	0.1265	0.1486	0.1903
r_{d}^{c}	0.0787	0.0142	0.0514	0.0691	0.0785	0.0882	0.1068
r_{L}	0.0863	0.0322	0.0331	0.0650	0.0820	0.1042	0.1619
s_{L}	6.0602	0.8762	4.3976	5.4588	6.0554	6.6581	7.7813
m_{L}	0.8822	0.2969	0.5091	0.6144	0.8242	1.1269	1.4622
1/\gamma_{c} = 5 days, r_{c} = 60%
parameter	mean	sd	2.5%	25%	50%	75%	97.5%
R_{0}^{p}	3.1790	0.4773	2.2645	2.8481	3.1691	3.5026	4.1378
tau	0.1840	0.1078	0.0856	0.1230	0.1544	0.2068	0.4769
gamma_{p}	0.1783	0.0877	0.0839	0.1211	0.1554	0.2055	0.4198
gamma_{H}	0.4695	0.3306	0.1205	0.1570	0.3096	0.8120	0.9842
gamma_{ICU}	0.4694	0.3312	0.1207	0.1574	0.2896	0.8170	0.9822
epsilon_{H}	0.1114	0.0161	0.0803	0.0997	0.1110	0.1225	0.1442
epsilon_{H2I}	0.5109	0.0676	0.3784	0.4653	0.5115	0.5558	0.6494
epsilon_{x}	0.5105	0.0674	0.3806	0.4658	0.5095	0.5554	0.6430
r_{d}^{p}	0.1205	0.0367	0.0439	0.0963	0.1217	0.1457	0.1893
r_{d}^{c}	0.0783	0.0145	0.0495	0.0684	0.0784	0.0880	0.1064
r_{L}	0.1139	0.0380	0.0539	0.0874	0.1085	0.1353	0.2013
s_{L}	6.2257	0.8959	4.4606	5.6242	6.2357	6.8086	7.9926
m_{L}	0.8666	0.2945	0.5070	0.6052	0.7926	1.0981	1.4565
1/\gamma_{c} = 5 days, r_{c} = 80%
parameter	mean	sd	2.5%	25%	50%	75%	97.5%
R_{0}^{p}	3.0946	0.4559	2.2215	2.7788	3.0854	3.4005	4.0047
tau	0.2018	0.0962	0.0943	0.1385	0.1777	0.2362	0.4674
gamma_{p}	0.2085	0.1105	0.0938	0.1376	0.1796	0.2438	0.5024
gamma_{H}	0.4928	0.3328	0.1213	0.1583	0.4806	0.8376	0.9818
gamma_{ICU}	0.4497	0.3305	0.1184	0.1540	0.2104	0.8031	0.9816
epsilon_{H}	0.1112	0.0165	0.0795	0.1000	0.1112	0.1219	0.1446
epsilon_{H2I}	0.5100	0.0697	0.3751	0.4624	0.5083	0.5558	0.6511
epsilon_{x}	0.5057	0.0673	0.3772	0.4593	0.5049	0.5522	0.6380
r_{d}^{p}	0.1185	0.0371	0.0375	0.0948	0.1206	0.1440	0.1855
r_{d}^{c}	0.0783	0.0142	0.0513	0.0685	0.0782	0.0875	0.1067
r_{L}	0.1535	0.0468	0.0790	0.1211	0.1470	0.1793	0.2649
s_{L}	6.4072	0.9256	4.5885	5.7886	6.4170	7.0164	8.2338
m_{L}	0.8494	0.2878	0.5078	0.5982	0.7703	1.0619	1.4524
1/\gamma_{c} = 5 days, r_{c} = 100%
parameter	mean	sd	2.5%	25%	50%	75%	97.5%
R_{0}^{p}	2.9857	0.4821	2.0718	2.6461	2.9809	3.3107	3.9662
tau	0.2468	0.1307	0.1083	0.1631	0.2111	0.2887	0.5873
gamma_{p}	0.2417	0.1224	0.1060	0.1631	0.2086	0.2822	0.5849
gamma_{H}	0.4685	0.3341	0.1171	0.1543	0.2731	0.8179	0.9833
gamma_{ICU}	0.4703	0.3341	0.1165	0.1532	0.2986	0.8207	0.9827
epsilon_{H}	0.1104	0.0164	0.0760	0.0997	0.1103	0.1213	0.1424
epsilon_{H2I}	0.5027	0.0702	0.3696	0.4562	0.5009	0.5491	0.6473
epsilon_{x}	0.5038	0.0679	0.3698	0.4573	0.5032	0.5492	0.6332
r_{d}^{p}	0.1142	0.0392	0.0284	0.0898	0.1175	0.1410	0.1846
r_{d}^{c}	0.0778	0.0140	0.0505	0.0685	0.0776	0.0870	0.1061
r_{L}	0.2184	0.0675	0.1166	0.1701	0.2078	0.2562	0.3761
s_{L}	6.4251	0.9183	4.5894	5.7930	6.4380	7.0553	8.1378
m_{L}	0.8378	0.2819	0.5062	0.5998	0.7525	1.0405	1.4437
1/\gamma_{c} = 5 days, model w/o I_{c}
parameter	mean	sd	2.5%	25%	50%	75%	97.5%
R_{0}^{p}	3.1257	0.5062	2.1305	2.7941	3.1179	3.4638	4.1293
tau	0.2263	0.1006	0.1116	0.1602	0.2010	0.2643	0.5049
gamma_{p}	0.2267	0.1024	0.1106	0.1606	0.2007	0.2615	0.5163
gamma_{H}	0.4905	0.2740	0.1814	0.2421	0.3779	0.7584	0.9727
gamma_{ICU}	0.5049	0.2745	0.1831	0.2455	0.4196	0.7743	0.9779
epsilon_{H}	0.1049	0.0152	0.0761	0.0943	0.1050	0.1148	0.1356
epsilon_{H2I}	0.4848	0.0650	0.3590	0.4410	0.4847	0.5282	0.6118
epsilon_{x}	0.4845	0.0678	0.3518	0.4384	0.4836	0.5305	0.6182
r_{d}^{p}	0.1590	0.0272	0.1066	0.1398	0.1588	0.1770	0.2133
r_{d}^{c}	0.0750	0.0151	0.0452	0.0650	0.0751	0.0854	0.1043
r_{L}	0.2135	0.0662	0.1166	0.1672	0.2032	0.2458	0.3719
s_{L}	7.3419	0.9106	5.4885	6.7500	7.3474	7.9558	9.0941
m_{L}	0.7649	0.2666	0.5044	0.5515	0.6645	0.9064	1.4184
1/\gamma_{c} = 7 days, r_{c} = 0%
parameter	mean	sd	2.5%	25%	50%	75%	97.5%
R_{0}^{p}	3.3458	0.4647	2.3902	3.0273	3.3488	3.6651	4.2550
tau	0.1489	0.0894	0.0636	0.0958	0.1234	0.1683	0.4085
gamma_{p}	0.1458	0.0871	0.0634	0.0938	0.1230	0.1663	0.4009
gamma_{H}	0.5417	0.3415	0.1044	0.1489	0.6443	0.8686	0.9879
gamma_{ICU}	0.3878	0.3285	0.0976	0.1323	0.1655	0.7424	0.9837
epsilon_{H}	0.1105	0.0157	0.0804	0.0998	0.1103	0.1213	0.1411
epsilon_{H2I}	0.5057	0.0687	0.3704	0.4592	0.5060	0.5510	0.6377
epsilon_{x}	0.5052	0.0679	0.3619	0.4633	0.5060	0.5480	0.6410
r_{d}^{p}	0.1119	0.0394	0.0308	0.0854	0.1143	0.1391	0.1827
r_{d}^{c}	0.0813	0.0142	0.0533	0.0721	0.0812	0.0908	0.1090
r_{L}	0.0485	0.0213	0.0125	0.0337	0.0466	0.0600	0.0978
s_{L}	5.5903	0.8944	3.8607	4.9892	5.5684	6.1678	7.4132
m_{L}	0.9179	0.2964	0.5126	0.6511	0.8695	1.1677	1.4753
1/\gamma_{c} = 7 days, r_{c} = 20%
parameter	mean	sd	2.5%	25%	50%	75%	97.5%
R_{0}^{p}	3.2748	0.4845	2.3285	2.9442	3.2742	3.6081	4.2175
tau	0.1612	0.1027	0.0658	0.1011	0.1324	0.1819	0.4482
gamma_{p}	0.1664	0.1080	0.0691	0.1027	0.1348	0.1872	0.4877
gamma_{H}	0.3410	0.3172	0.0955	0.1254	0.1495	0.6447	0.9789
gamma_{ICU}	0.5934	0.3330	0.1026	0.1575	0.7276	0.8847	0.9886
epsilon_{H}	0.1091	0.0168	0.0770	0.0979	0.1089	0.1201	0.1415
epsilon_{H2I}	0.5003	0.0702	0.3590	0.4508	0.5010	0.5495	0.6356
epsilon_{x}	0.5026	0.0701	0.3682	0.4550	0.5015	0.5499	0.6374
r_{d}^{p}	0.1057	0.0409	0.0253	0.0786	0.1069	0.1348	0.1829
r_{d}^{c}	0.0820	0.0137	0.0548	0.0729	0.0820	0.0916	0.1082
r_{L}	0.0632	0.0261	0.0221	0.0451	0.0600	0.0777	0.1240
s_{L}	5.7573	0.9108	3.8996	5.1589	5.7549	6.3536	7.5202
m_{L}	0.9085	0.2912	0.5143	0.6455	0.8590	1.1524	1.4571
1/\gamma_{c} = 7 days, r_{c} = 40%
parameter	mean	sd	2.5%	25%	50%	75%	97.5%
R_{0}^{p}	3.2191	0.4762	2.3020	2.8814	3.2145	3.5494	4.1632
tau	0.1825	0.1229	0.0729	0.1116	0.1464	0.2052	0.5614
gamma_{p}	0.1782	0.1198	0.0719	0.1110	0.1440	0.1996	0.5105
gamma_{H}	0.4027	0.3424	0.0950	0.1269	0.1591	0.7790	0.9842
gamma_{ICU}	0.5309	0.3481	0.0964	0.1381	0.6348	0.8669	0.9863
epsilon_{H}	0.1082	0.0175	0.0739	0.0961	0.1083	0.1200	0.1429
epsilon_{H2I}	0.4989	0.0687	0.3677	0.4518	0.4972	0.5436	0.6391
epsilon_{x}	0.4948	0.0682	0.3589	0.4485	0.4959	0.5408	0.6230
r_{d}^{p}	0.1010	0.0408	0.0202	0.0718	0.1018	0.1304	0.1778
r_{d}^{c}	0.0821	0.0144	0.0532	0.0729	0.0821	0.0918	0.1111
r_{L}	0.0817	0.0307	0.0328	0.0601	0.0778	0.0987	0.1502
s_{L}	5.9022	0.9137	4.1491	5.2751	5.9050	6.4999	7.6741
m_{L}	0.8929	0.2903	0.5099	0.6327	0.8418	1.1289	1.4597
1/\gamma_{c} = 7 days, r_{c} = 60%
parameter	mean	sd	2.5%	25%	50%	75%	97.5%
R_{0}^{p}	3.1688	0.4732	2.2544	2.8417	3.1721	3.4903	4.1070
tau	0.1975	0.1232	0.0804	0.1223	0.1619	0.2273	0.5676
gamma_{p}	0.1918	0.1167	0.0807	0.1233	0.1600	0.2194	0.5019
gamma_{H}	0.4337	0.3467	0.0940	0.1269	0.1729	0.8143	0.9825
gamma_{ICU}	0.4985	0.3558	0.0938	0.1317	0.5481	0.8606	0.9901
epsilon_{H}	0.1077	0.0167	0.0759	0.0963	0.1078	0.1187	0.1401
epsilon_{H2I}	0.4938	0.0703	0.3521	0.4480	0.4937	0.5420	0.6276
epsilon_{x}	0.4932	0.0722	0.3532	0.4440	0.4939	0.5411	0.6372
r_{d}^{p}	0.0980	0.0424	0.0191	0.0658	0.1000	0.1291	0.1773
r_{d}^{c}	0.0822	0.0139	0.0555	0.0726	0.0820	0.0917	0.1098
r_{L}	0.1074	0.0382	0.0466	0.0814	0.1026	0.1289	0.1933
s_{L}	6.0060	0.9708	4.0271	5.3577	6.0124	6.6535	7.8935
m_{L}	0.8802	0.2876	0.5103	0.6300	0.8180	1.1089	1.4559
1/\gamma_{c} = 7 days, r_{c} = 80%
parameter	mean	sd	2.5%	25%	50%	75%	97.5%
R_{0}^{p}	3.0846	0.4592	2.1935	2.7792	3.0834	3.3958	3.9999
tau	0.2181	0.1250	0.0895	0.1384	0.1835	0.2549	0.5814
gamma_{p}	0.2167	0.1318	0.0907	0.1358	0.1784	0.2510	0.6030
gamma_{H}	0.4797	0.3531	0.0941	0.1300	0.4707	0.8408	0.9852
gamma_{ICU}	0.4528	0.3490	0.0949	0.1290	0.1848	0.8191	0.9828
epsilon_{H}	0.1069	0.0170	0.0743	0.0958	0.1065	0.1179	0.1404
epsilon_{H2I}	0.4957	0.0714	0.3545	0.4463	0.4977	0.5437	0.6350
epsilon_{x}	0.4959	0.0723	0.3547	0.4465	0.4950	0.5455	0.6393
r_{d}^{p}	0.0983	0.0413	0.0187	0.0699	0.0994	0.1266	0.1753
r_{d}^{c}	0.0819	0.0136	0.0555	0.0727	0.0822	0.0907	0.1089
r_{L}	0.1466	0.0470	0.0733	0.1134	0.1410	0.1724	0.2559
s_{L}	6.1578	0.9327	4.3133	5.5441	6.1762	6.7854	7.9834
m_{L}	0.8812	0.2913	0.5085	0.6176	0.8321	1.1017	1.4588
1/\gamma_{c} = 7 days, r_{c} = 100%
parameter	mean	sd	2.5%	25%	50%	75%	97.5%
R_{0}^{p}	2.9016	0.4649	2.0233	2.5932	2.8957	3.2124	3.8251
tau	0.2531	0.1298	0.1085	0.1673	0.2171	0.2961	0.6263
gamma_{p}	0.2577	0.1352	0.1107	0.1674	0.2189	0.3055	0.6463
gamma_{H}	0.4563	0.3494	0.0938	0.1293	0.2020	0.8234	0.9858
gamma_{ICU}	0.4741	0.3517	0.0958	0.1305	0.4098	0.8354	0.9885
epsilon_{H}	0.1074	0.0169	0.0741	0.0963	0.1074	0.1191	0.1407
epsilon_{H2I}	0.4937	0.0692	0.3564	0.4463	0.4954	0.5392	0.6274
epsilon_{x}	0.4929	0.0696	0.3543	0.4477	0.4940	0.5391	0.6237
r_{d}^{p}	0.0990	0.0418	0.0168	0.0692	0.1012	0.1288	0.1769
r_{d}^{c}	0.0811	0.0140	0.0547	0.0715	0.0812	0.0907	0.1082
r_{L}	0.2233	0.0704	0.1189	0.1752	0.2129	0.2605	0.3874
s_{L}	6.0935	0.9602	4.2304	5.4381	6.0744	6.7653	7.9349
m_{L}	0.8650	0.2836	0.5100	0.6102	0.7995	1.0808	1.4558
1/\gamma_{c} = 7 days, model w/o I_{c}
parameter	mean	sd	2.5%	25%	50%	75%	97.5%
R_{0}^{p}	3.1170	0.5045	2.1006	2.7886	3.1100	3.4528	4.0999
tau	0.2270	0.1038	0.1090	0.1618	0.2005	0.2591	0.5247
gamma_{p}	0.2293	0.1058	0.1129	0.1616	0.2022	0.2630	0.5345
gamma_{H}	0.4993	0.2796	0.1801	0.2405	0.3916	0.7780	0.9788
gamma_{ICU}	0.5050	0.2814	0.1793	0.2406	0.4035	0.7812	0.9808
epsilon_{H}	0.1047	0.0162	0.0730	0.0936	0.1041	0.1156	0.1374
epsilon_{H2I}	0.4857	0.0664	0.3558	0.4404	0.4851	0.5308	0.6195
epsilon_{x}	0.4841	0.0699	0.3506	0.4372	0.4837	0.5290	0.6250
r_{d}^{p}	0.1588	0.0287	0.1033	0.1393	0.1587	0.1780	0.2158
r_{d}^{c}	0.0750	0.0153	0.0454	0.0643	0.0749	0.0858	0.1048
r_{L}	0.2151	0.0695	0.1179	0.1689	0.2045	0.2465	0.3832
s_{L}	7.3434	0.9198	5.5021	6.7339	7.3438	7.9870	9.1343
m_{L}	0.7607	0.2627	0.5050	0.5576	0.6577	0.8924	1.4266
1/\gamma_{c} = 10 days, r_{c} = 0%
parameter	mean	sd	2.5%	25%	50%	75%	97.5%
R_{0}^{p}	3.0890	0.4949	2.1686	2.7472	3.0721	3.4169	4.0891
tau	0.2231	0.2068	0.0608	0.0863	0.1323	0.2789	0.8466
gamma_{p}	0.2305	0.2071	0.0622	0.0894	0.1375	0.2949	0.8394
gamma_{H}	0.4353	0.3616	0.0676	0.0862	0.1616	0.8114	0.9783
gamma_{ICU}	0.4515	0.3725	0.0674	0.0871	0.3459	0.8416	0.9880
epsilon_{H}	0.0985	0.0176	0.0641	0.0861	0.0983	0.1109	0.1332
epsilon_{H2I}	0.4605	0.0741	0.3212	0.4093	0.4608	0.5099	0.6108
epsilon_{x}	0.4620	0.0748	0.3186	0.4108	0.4615	0.5128	0.6083
r_{d}^{p}	0.0556	0.0417	0.0071	0.0225	0.0421	0.0811	0.1556
r_{d}^{c}	0.0870	0.0134	0.0611	0.0779	0.0872	0.0959	0.1144
r_{L}	0.0394	0.0225	0.0037	0.0231	0.0371	0.0522	0.0895
s_{L}	5.3215	0.9794	3.4534	4.6666	5.3141	5.9752	7.2088
m_{L}	0.9475	0.2937	0.5170	0.6852	0.9190	1.1981	1.4692
1/\gamma_{c} = 10 days, r_{c} = 20%
parameter	mean	sd	2.5%	25%	50%	75%	97.5%
R_{0}^{p}	3.0520	0.4890	2.1307	2.7214	3.0339	3.3614	4.0842
tau	0.2450	0.2137	0.0630	0.0926	0.1498	0.3308	0.8397
gamma_{p}	0.2378	0.2108	0.0634	0.0917	0.1448	0.3030	0.8371
gamma_{H}	0.3251	0.3447	0.0671	0.0811	0.1020	0.6876	0.9822
gamma_{ICU}	0.5609	0.3551	0.0686	0.0971	0.7071	0.8744	0.9877
epsilon_{H}	0.0974	0.0180	0.0635	0.0848	0.0967	0.1095	0.1336
epsilon_{H2I}	0.4591	0.0722	0.3246	0.4094	0.4572	0.5052	0.6094
epsilon_{x}	0.4581	0.0734	0.3168	0.4075	0.4583	0.5084	0.6043
r_{d}^{p}	0.0519	0.0393	0.0068	0.0222	0.0386	0.0727	0.1493
r_{d}^{c}	0.0872	0.0131	0.0619	0.0784	0.0870	0.0961	0.1127
r_{L}	0.0507	0.0278	0.0057	0.0318	0.0469	0.0664	0.1164
s_{L}	5.5083	0.9420	3.6386	4.8920	5.5046	6.1317	7.3223
m_{L}	0.9520	0.2957	0.5147	0.6898	0.9280	1.2081	1.4755
1/\gamma_{c} = 10 days, r_{c} = 40%
parameter	mean	sd	2.5%	25%	50%	75%	97.5%
R_{0}^{p}	3.0400	0.4652	2.1824	2.7128	3.0199	3.3279	4.0392
tau	0.2457	0.2127	0.0652	0.0993	0.1544	0.3110	0.8547
gamma_{p}	0.2519	0.2138	0.0670	0.1031	0.1603	0.3223	0.8757
gamma_{H}	0.4447	0.3723	0.0666	0.0832	0.2289	0.8385	0.9838
gamma_{ICU}	0.4450	0.3707	0.0680	0.0846	0.2536	0.8319	0.9859
epsilon_{H}	0.0974	0.0177	0.0646	0.0848	0.0971	0.1095	0.1321
epsilon_{H2I}	0.4551	0.0719	0.3154	0.4078	0.4540	0.5030	0.6012
epsilon_{x}	0.4567	0.0744	0.3174	0.4060	0.4541	0.5039	0.6046
r_{d}^{p}	0.0505	0.0388	0.0069	0.0219	0.0374	0.0691	0.1478
r_{d}^{c}	0.0871	0.0135	0.0603	0.0784	0.0870	0.0960	0.1136
r_{L}	0.0665	0.0318	0.0106	0.0450	0.0641	0.0861	0.1396
s_{L}	5.5867	0.9678	3.7050	4.9394	5.5829	6.2392	7.5272
m_{L}	0.9487	0.2926	0.5201	0.6843	0.9259	1.1959	1.4684
1/\gamma_{c} = 10 days, r_{c} = 60%
parameter	mean	sd	2.5%	25%	50%	75%	97.5%
R_{0}^{p}	3.0105	0.4741	2.1398	2.6753	2.9919	3.3407	3.9551
tau	0.2585	0.2081	0.0719	0.1131	0.1739	0.3310	0.8548
gamma_{p}	0.2509	0.2019	0.0722	0.1125	0.1691	0.3196	0.8351
gamma_{H}	0.6200	0.3330	0.0693	0.1879	0.7504	0.8895	0.9890
gamma_{ICU}	0.2641	0.3151	0.0663	0.0770	0.0899	0.2299	0.9679
epsilon_{H}	0.0963	0.0180	0.0626	0.0834	0.0959	0.1083	0.1318
epsilon_{H2I}	0.4531	0.0733	0.3157	0.4022	0.4507	0.5025	0.6005
epsilon_{x}	0.4528	0.0757	0.3083	0.4013	0.4509	0.5049	0.6011
r_{d}^{p}	0.0479	0.0377	0.0065	0.0200	0.0347	0.0657	0.1439
r_{d}^{c}	0.0860	0.0132	0.0607	0.0771	0.0859	0.0947	0.1124
r_{L}	0.0908	0.0391	0.0243	0.0635	0.0874	0.1146	0.1782
s_{L}	5.6265	0.9462	3.7603	4.9984	5.6259	6.2405	7.5431
m_{L}	0.9559	0.2979	0.5166	0.6869	0.9267	1.2084	1.4740
1/\gamma_{c} = 10 days, r_{c} = 80%
parameter	mean	sd	2.5%	25%	50%	75%	97.5%
R_{0}^{p}	2.9206	0.4664	2.0562	2.6057	2.9001	3.2195	3.8812
tau	0.2552	0.1905	0.0808	0.1244	0.1839	0.3116	0.8267
gamma_{p}	0.2781	0.1992	0.0871	0.1388	0.2030	0.3407	0.8422
gamma_{H}	0.4404	0.3746	0.0677	0.0836	0.1409	0.8373	0.9870
gamma_{ICU}	0.4480	0.3663	0.0683	0.0862	0.4120	0.8272	0.9839
epsilon_{H}	0.0974	0.0180	0.0637	0.0849	0.0964	0.1095	0.1335
epsilon_{H2I}	0.4545	0.0740	0.3116	0.4028	0.4545	0.5026	0.6036
epsilon_{x}	0.4576	0.0731	0.3163	0.4065	0.4576	0.5079	0.6006
r_{d}^{p}	0.0519	0.0390	0.0079	0.0216	0.0389	0.0734	0.1461
r_{d}^{c}	0.0857	0.0138	0.0602	0.0762	0.0856	0.0949	0.1133
r_{L}	0.1355	0.0499	0.0545	0.1017	0.1290	0.1621	0.2517
s_{L}	5.7256	0.9940	3.8351	5.0506	5.7029	6.3562	7.7158
m_{L}	0.9470	0.3003	0.5140	0.6741	0.9177	1.2159	1.4703
1/\gamma_{c} = 10 days, r_{c} = 100%
parameter	mean	sd	2.5%	25%	50%	75%	97.5%
R_{0}^{p}	2.7331	0.4845	1.7716	2.4068	2.7293	3.0656	3.6841
tau	0.2968	0.1792	0.1034	0.1712	0.2423	0.3621	0.8224
gamma_{p}	0.2929	0.1740	0.1075	0.1713	0.2381	0.3569	0.7932
gamma_{H}	0.6238	0.3338	0.0727	0.1570	0.7548	0.8972	0.9892
gamma_{ICU}	0.2773	0.3162	0.0686	0.0837	0.1055	0.4157	0.9688
epsilon_{H}	0.1004	0.0190	0.0640	0.0877	0.1001	0.1130	0.1389
epsilon_{H2I}	0.4662	0.0739	0.3256	0.4160	0.4658	0.5175	0.6102
epsilon_{x}	0.4668	0.0749	0.3229	0.4157	0.4669	0.5161	0.6163
r_{d}^{p}	0.0657	0.0441	0.0091	0.0277	0.0562	0.0979	0.1578
r_{d}^{c}	0.0840	0.0146	0.0561	0.0741	0.0837	0.0939	0.1136
r_{L}	0.2310	0.0850	0.1071	0.1721	0.2175	0.2705	0.4506
s_{L}	5.6104	1.0104	3.5815	4.9218	5.6121	6.2893	7.5838
m_{L}	0.9270	0.2930	0.5133	0.6600	0.8923	1.1753	1.4644
1/\gamma_{c} = 10 days, model w/o I_{c}
parameter	mean	sd	2.5%	25%	50%	75%	97.5%
R_{0}^{p}	3.0965	0.4904	2.1404	2.7590	3.1051	3.4337	4.0606
tau	0.2319	0.1055	0.1123	0.1632	0.2050	0.2706	0.5236
gamma_{p}	0.2286	0.1011	0.1135	0.1628	0.2044	0.2658	0.4864
gamma_{H}	0.4932	0.2760	0.1755	0.2403	0.3873	0.7591	0.9760
gamma_{ICU}	0.5056	0.2805	0.1800	0.2441	0.4011	0.7805	0.9811
epsilon_{H}	0.1052	0.0157	0.0761	0.0945	0.1049	0.1154	0.1379
epsilon_{H2I}	0.4844	0.0690	0.3576	0.4366	0.4825	0.5294	0.6234
epsilon_{x}	0.4856	0.0663	0.3624	0.4397	0.4846	0.5305	0.6219
r_{d}^{p}	0.1597	0.0280	0.1067	0.1405	0.1587	0.1778	0.2190
r_{d}^{c}	0.0749	0.0151	0.0447	0.0651	0.0749	0.0849	0.1040
r_{L}	0.2171	0.0645	0.1225	0.1706	0.2065	0.2515	0.3726
s_{L}	7.2806	0.9179	5.4579	6.6639	7.2875	7.9066	9.0362
m_{L}	0.7507	0.2560	0.5049	0.5528	0.6499	0.8769	1.4017
1/\gamma_{c} = 12 days, r_{c} = 0%
parameter	mean	sd	2.5%	25%	50%	75%	97.5%
R_{0}^{p}	2.8960	0.4342	2.1296	2.5891	2.8680	3.1697	3.8300
tau	0.2802	0.2493	0.0666	0.0866	0.1505	0.4206	0.9096
gamma_{p}	0.2711	0.2461	0.0663	0.0848	0.1449	0.3999	0.9110
gamma_{H}	0.2489	0.3189	0.0572	0.0646	0.0718	0.2044	0.9673
gamma_{ICU}	0.6084	0.3373	0.0595	0.1955	0.7338	0.8859	0.9895
epsilon_{H}	0.0919	0.0167	0.0614	0.0807	0.0910	0.1027	0.1279
epsilon_{H2I}	0.4386	0.0709	0.3007	0.3903	0.4377	0.4854	0.5792
epsilon_{x}	0.4405	0.0693	0.3103	0.3925	0.4388	0.4876	0.5792
r_{d}^{p}	0.0303	0.0258	0.0059	0.0148	0.0227	0.0349	0.1136
r_{d}^{c}	0.0878	0.0126	0.0644	0.0792	0.0873	0.0962	0.1136
r_{L}	0.0300	0.0203	0.0019	0.0143	0.0269	0.0420	0.0785
s_{L}	5.1511	0.9186	3.3647	4.5240	5.1433	5.7658	6.9635
m_{L}	0.9703	0.2908	0.5215	0.7160	0.9578	1.2175	1.4736
1/\gamma_{c} = 12 days, r_{c} = 20%
parameter	mean	sd	2.5%	25%	50%	75%	97.5%
R_{0}^{p}	2.9121	0.4326	2.1251	2.6223	2.8896	3.1798	3.8448
tau	0.2733	0.2483	0.0672	0.0871	0.1409	0.4100	0.9065
gamma_{p}	0.2957	0.2498	0.0682	0.0919	0.1856	0.4530	0.9060
gamma_{H}	0.4260	0.3728	0.0576	0.0676	0.1944	0.8099	0.9816
gamma_{ICU}	0.4269	0.3729	0.0577	0.0676	0.2250	0.8127	0.9803
epsilon_{H}	0.0916	0.0163	0.0621	0.0800	0.0908	0.1020	0.1251
epsilon_{H2I}	0.4366	0.0712	0.3040	0.3881	0.4334	0.4826	0.5820
epsilon_{x}	0.4383	0.0725	0.3086	0.3861	0.4360	0.4852	0.5860
r_{d}^{p}	0.0289	0.0246	0.0054	0.0141	0.0218	0.0342	0.1065
r_{d}^{c}	0.0876	0.0127	0.0629	0.0789	0.0874	0.0959	0.1126
r_{L}	0.0378	0.0247	0.0022	0.0194	0.0340	0.0521	0.0953
s_{L}	5.2828	0.9238	3.4990	4.6695	5.2803	5.8875	7.0870
m_{L}	0.9756	0.2914	0.5197	0.7162	0.9706	1.2255	1.4691
1/\gamma_{c} = 12 days, r_{c} = 40%
parameter	mean	sd	2.5%	25%	50%	75%	97.5%
R_{0}^{p}	2.9156	0.4116	2.1578	2.6345	2.8934	3.1674	3.7795
tau	0.2883	0.2486	0.0694	0.0937	0.1594	0.4406	0.8986
gamma_{p}	0.2968	0.2526	0.0699	0.0961	0.1672	0.4651	0.9093
gamma_{H}	0.7834	0.1637	0.4086	0.6780	0.8172	0.9197	0.9933
gamma_{ICU}	0.0700	0.0116	0.0560	0.0627	0.0671	0.0737	0.1028
epsilon_{H}	0.0913	0.0169	0.0595	0.0798	0.0905	0.1027	0.1261
epsilon_{H2I}	0.4368	0.0693	0.3056	0.3871	0.4356	0.4851	0.5749
epsilon_{x}	0.4349	0.0721	0.3058	0.3858	0.4313	0.4817	0.5832
r_{d}^{p}	0.0277	0.0227	0.0056	0.0138	0.0210	0.0332	0.0961
r_{d}^{c}	0.0872	0.0126	0.0621	0.0789	0.0870	0.0959	0.1118
r_{L}	0.0494	0.0294	0.0046	0.0266	0.0465	0.0677	0.1139
s_{L}	5.4273	0.9376	3.5174	4.8099	5.4409	6.0764	7.1690
m_{L}	0.9782	0.2948	0.5186	0.7133	0.9695	1.2334	1.4759
1/\gamma_{c} = 12 days, r_{c} = 60%
parameter	mean	sd	2.5%	25%	50%	75%	97.5%
R_{0}^{p}	2.8953	0.4209	2.1138	2.5987	2.8856	3.1690	3.7526
tau	0.3181	0.2501	0.0746	0.1098	0.2200	0.4775	0.9128
gamma_{p}	0.2725	0.2293	0.0717	0.1012	0.1596	0.3922	0.8590
gamma_{H}	0.5991	0.3377	0.0595	0.1858	0.7203	0.8774	0.9894
gamma_{ICU}	0.2490	0.3213	0.0567	0.0642	0.0712	0.1989	0.9756
epsilon_{H}	0.0915	0.0167	0.0605	0.0801	0.0908	0.1020	0.1271
epsilon_{H2I}	0.4356	0.0699	0.3058	0.3878	0.4348	0.4801	0.5771
epsilon_{x}	0.4320	0.0693	0.3004	0.3851	0.4314	0.4768	0.5675
r_{d}^{p}	0.0275	0.0226	0.0055	0.0137	0.0214	0.0330	0.0978
r_{d}^{c}	0.0867	0.0133	0.0607	0.0780	0.0865	0.0956	0.1132
r_{L}	0.0725	0.0387	0.0087	0.0452	0.0692	0.0958	0.1574
s_{L}	5.5037	0.9292	3.6211	4.8738	5.4931	6.1351	7.2904
m_{L}	0.9815	0.2953	0.5202	0.7139	0.9775	1.2441	1.4681
1/\gamma_{c} = 12 days, r_{c} = 80%
parameter	mean	sd	2.5%	25%	50%	75%	97.5%
R_{0}^{p}	2.8671	0.4408	2.0522	2.5547	2.8511	3.1649	3.7698
tau	0.2833	0.2165	0.0776	0.1232	0.1966	0.3806	0.8795
gamma_{p}	0.2985	0.2237	0.0801	0.1275	0.2132	0.4062	0.8878
gamma_{H}	0.6082	0.3367	0.0596	0.1777	0.7330	0.8865	0.9897
gamma_{ICU}	0.2503	0.3207	0.0571	0.0652	0.0722	0.1742	0.9750
epsilon_{H}	0.0923	0.0168	0.0608	0.0803	0.0916	0.1042	0.1254
epsilon_{H2I}	0.4373	0.0732	0.2965	0.3864	0.4352	0.4862	0.5862
epsilon_{x}	0.4375	0.0721	0.3015	0.3870	0.4370	0.4870	0.5787
r_{d}^{p}	0.0315	0.0277	0.0063	0.0148	0.0229	0.0365	0.1205
r_{d}^{c}	0.0861	0.0129	0.0616	0.0775	0.0858	0.0950	0.1113
r_{L}	0.1131	0.0529	0.0198	0.0762	0.1091	0.1444	0.2311
s_{L}	5.4961	0.9460	3.6228	4.8591	5.4997	6.1527	7.3458
m_{L}	0.9761	0.2905	0.5201	0.7142	0.9714	1.2275	1.4689
1/\gamma_{c} = 12 days, r_{c} = 100%
parameter	mean	sd	2.5%	25%	50%	75%	97.5%
R_{0}^{p}	2.6240	0.4537	1.7680	2.3144	2.6049	2.9184	3.5593
tau	0.3206	0.1965	0.1072	0.1754	0.2561	0.4080	0.8505
gamma_{p}	0.3146	0.1978	0.1030	0.1718	0.2478	0.3967	0.8825
gamma_{H}	0.4354	0.3744	0.0593	0.0726	0.2084	0.8297	0.9848
gamma_{ICU}	0.4355	0.3752	0.0595	0.0715	0.2077	0.8303	0.9837
epsilon_{H}	0.0939	0.0179	0.0610	0.0815	0.0935	0.1051	0.1316
epsilon_{H2I}	0.4475	0.0738	0.3108	0.3959	0.4450	0.4954	0.5994
epsilon_{x}	0.4459	0.0742	0.3079	0.3943	0.4443	0.4942	0.5951
r_{d}^{p}	0.0416	0.0356	0.0067	0.0173	0.0281	0.0533	0.1394
r_{d}^{c}	0.0849	0.0135	0.0588	0.0760	0.0849	0.0936	0.1111
r_{L}	0.2236	0.0863	0.0916	0.1646	0.2122	0.2682	0.4357
s_{L}	5.3321	0.9777	3.4007	4.6348	5.3514	6.0035	7.2332
m_{L}	0.9670	0.2850	0.5188	0.7250	0.9527	1.1991	1.4640
1/\gamma_{c} = 12 days, model w/o I_{c}
parameter	mean	sd	2.5%	25%	50%	75%	97.5%
R_{0}^{p}	3.0932	0.4971	2.1580	2.7514	3.0818	3.4268	4.0780
tau	0.2321	0.1085	0.1127	0.1630	0.2061	0.2662	0.5416
gamma_{p}	0.2284	0.0984	0.1115	0.1635	0.2044	0.2627	0.4833
gamma_{H}	0.4905	0.2760	0.1784	0.2413	0.3804	0.7577	0.9834
gamma_{ICU}	0.5097	0.2806	0.1806	0.2457	0.4189	0.7910	0.9807
epsilon_{H}	0.1046	0.0159	0.0746	0.0935	0.1041	0.1150	0.1372
epsilon_{H2I}	0.4850	0.0649	0.3556	0.4408	0.4850	0.5280	0.6139
epsilon_{x}	0.4853	0.0656	0.3607	0.4403	0.4836	0.5288	0.6151
r_{d}^{p}	0.1589	0.0277	0.1073	0.1396	0.1581	0.1780	0.2145
r_{d}^{c}	0.0749	0.0146	0.0456	0.0654	0.0748	0.0846	0.1034
r_{L}	0.2177	0.0643	0.1198	0.1720	0.2099	0.2528	0.3701
s_{L}	7.2880	0.8974	5.5674	6.6619	7.3025	7.9234	8.9647
m_{L}	0.7427	0.2522	0.5039	0.5535	0.6447	0.8492	1.4214
1/\gamma_{c} = 14 days, r_{c} = 0%
parameter	mean	sd	2.5%	25%	50%	75%	97.5%
R_{0}^{p}	2.6372	0.4045	1.8510	2.3624	2.6265	2.8960	3.4780
tau	0.2960	0.2388	0.0753	0.0966	0.2037	0.4261	0.8928
gamma_{p}	0.3248	0.2443	0.0754	0.1024	0.2619	0.4794	0.9026
gamma_{H}	0.5168	0.3384	0.0522	0.0987	0.5847	0.8326	0.9844
gamma_{ICU}	0.3420	0.3347	0.0509	0.0585	0.1184	0.6782	0.9647
epsilon_{H}	0.0707	0.0356	0.0065	0.0561	0.0821	0.0957	0.1192
epsilon_{H2I}	0.4061	0.0884	0.2034	0.3587	0.4105	0.4632	0.5613
epsilon_{x}	0.4028	0.0905	0.1927	0.3528	0.4087	0.4614	0.5607
r_{d}^{p}	0.0167	0.0122	0.0053	0.0077	0.0134	0.0214	0.0475
r_{d}^{c}	0.0658	0.0395	0.0000	0.0361	0.0817	0.0929	0.1128
r_{L}	0.1254	0.1835	0.0010	0.0108	0.0251	0.1643	0.5081
s_{L}	4.9078	1.1377	2.4169	4.2305	4.9662	5.6683	6.9394
m_{L}	0.9756	0.2958	0.5200	0.7081	0.9534	1.2351	1.4697
1/\gamma_{c} = 14 days, r_{c} = 20%
parameter	mean	sd	2.5%	25%	50%	75%	97.5%
R_{0}^{p}	2.7931	0.3940	2.0735	2.5191	2.7732	3.0400	3.6374
tau	0.3014	0.2617	0.0755	0.0943	0.1606	0.4721	0.9322
gamma_{p}	0.3064	0.2582	0.0745	0.0941	0.1750	0.4774	0.9130
gamma_{H}	0.4161	0.3737	0.0512	0.0586	0.1839	0.8053	0.9800
gamma_{ICU}	0.4138	0.3727	0.0512	0.0586	0.1826	0.7960	0.9783
epsilon_{H}	0.0899	0.0161	0.0601	0.0787	0.0892	0.1001	0.1247
epsilon_{H2I}	0.4283	0.0693	0.3008	0.3817	0.4267	0.4748	0.5680
epsilon_{x}	0.4293	0.0684	0.3004	0.3824	0.4278	0.4737	0.5681
r_{d}^{p}	0.0206	0.0144	0.0052	0.0120	0.0172	0.0250	0.0581
r_{d}^{c}	0.0877	0.0127	0.0635	0.0789	0.0878	0.0962	0.1134
r_{L}	0.0278	0.0213	0.0009	0.0111	0.0235	0.0395	0.0808
s_{L}	5.2466	0.9339	3.3858	4.6166	5.2703	5.8723	6.9740
m_{L}	0.9911	0.2858	0.5258	0.7491	0.9854	1.2365	1.4715
1/\gamma_{c} = 14 days, r_{c} = 40%
parameter	mean	sd	2.5%	25%	50%	75%	97.5%
R_{0}^{p}	2.8211	0.3724	2.1527	2.5730	2.7976	3.0476	3.6010
tau	0.2981	0.2599	0.0760	0.0955	0.1503	0.4696	0.9164
gamma_{p}	0.3264	0.2661	0.0766	0.0990	0.2039	0.5214	0.9276
gamma_{H}	0.4158	0.3763	0.0507	0.0581	0.1851	0.8037	0.9854
gamma_{ICU}	0.4099	0.3706	0.0509	0.0582	0.1766	0.7962	0.9805
epsilon_{H}	0.0886	0.0163	0.0569	0.0778	0.0881	0.0990	0.1230
epsilon_{H2I}	0.4279	0.0699	0.2996	0.3775	0.4265	0.4748	0.5694
epsilon_{x}	0.4266	0.0646	0.3046	0.3826	0.4241	0.4704	0.5562
r_{d}^{p}	0.0189	0.0122	0.0047	0.0112	0.0163	0.0233	0.0488
r_{d}^{c}	0.0869	0.0133	0.0610	0.0780	0.0869	0.0957	0.1131
r_{L}	0.0348	0.0250	0.0015	0.0147	0.0305	0.0489	0.0931
s_{L}	5.3506	0.9084	3.4876	4.7335	5.3910	5.9802	7.0245
m_{L}	1.0002	0.2848	0.5328	0.7525	0.9972	1.2507	1.4746
1/\gamma_{c} = 14 days, r_{c} = 60%
parameter	mean	sd	2.5%	25%	50%	75%	97.5%
R_{0}^{p}	2.8062	0.3846	2.1023	2.5460	2.7940	3.0389	3.6169
tau	0.3077	0.2610	0.0785	0.1039	0.1675	0.4695	0.9230
gamma_{p}	0.3315	0.2641	0.0790	0.1087	0.2180	0.5186	0.9309
gamma_{H}	0.4147	0.3738	0.0507	0.0581	0.1571	0.7981	0.9832
gamma_{ICU}	0.4115	0.3720	0.0508	0.0582	0.1923	0.7882	0.9835
epsilon_{H}	0.0891	0.0162	0.0587	0.0778	0.0883	0.1002	0.1224
epsilon_{H2I}	0.4253	0.0700	0.2982	0.3757	0.4232	0.4710	0.5676
epsilon_{x}	0.4274	0.0693	0.2937	0.3807	0.4257	0.4719	0.5677
r_{d}^{p}	0.0197	0.0159	0.0049	0.0112	0.0163	0.0230	0.0565
r_{d}^{c}	0.0864	0.0130	0.0607	0.0775	0.0865	0.0950	0.1118
r_{L}	0.0544	0.0347	0.0038	0.0276	0.0498	0.0751	0.1372
s_{L}	5.5028	0.9074	3.6789	4.8969	5.5208	6.1083	7.2877
m_{L}	0.9937	0.2883	0.5236	0.7493	0.9917	1.2383	1.4713
1/\gamma_{c} = 14 days, r_{c} = 80%
parameter	mean	sd	2.5%	25%	50%	75%	97.5%
R_{0}^{p}	2.7536	0.4020	2.0016	2.4706	2.7521	3.0173	3.5681
tau	0.3179	0.2419	0.0830	0.1226	0.2129	0.4585	0.8988
gamma_{p}	0.3184	0.2422	0.0838	0.1256	0.2153	0.4658	0.9075
gamma_{H}	0.4111	0.3701	0.0511	0.0584	0.1610	0.7886	0.9802
gamma_{ICU}	0.4082	0.3691	0.0509	0.0586	0.1634	0.7821	0.9819
epsilon_{H}	0.0887	0.0158	0.0595	0.0779	0.0882	0.0990	0.1221
epsilon_{H2I}	0.4271	0.0697	0.2935	0.3799	0.4262	0.4726	0.5671
epsilon_{x}	0.4251	0.0680	0.2950	0.3778	0.4255	0.4719	0.5607
r_{d}^{p}	0.0194	0.0129	0.0048	0.0114	0.0165	0.0239	0.0500
r_{d}^{c}	0.0860	0.0131	0.0594	0.0772	0.0859	0.0950	0.1116
r_{L}	0.0931	0.0528	0.0082	0.0548	0.0876	0.1259	0.2064
s_{L}	5.4818	0.9314	3.6515	4.8518	5.4964	6.1046	7.2759
m_{L}	0.9879	0.2893	0.5217	0.7360	0.9797	1.2423	1.4709
1/\gamma_{c} = 14 days, r_{c} = 100%
parameter	mean	sd	2.5%	25%	50%	75%	97.5%
R_{0}^{p}	2.5260	0.4458	1.7139	2.1973	2.5126	2.8358	3.4199
tau	0.3310	0.2090	0.0983	0.1759	0.2621	0.4269	0.8930
gamma_{p}	0.3517	0.2213	0.1051	0.1807	0.2796	0.4671	0.9070
gamma_{H}	0.4202	0.3744	0.0519	0.0603	0.1898	0.8076	0.9820
gamma_{ICU}	0.4211	0.3758	0.0518	0.0605	0.2206	0.8132	0.9827
epsilon_{H}	0.0902	0.0167	0.0597	0.0784	0.0893	0.1009	0.1257
epsilon_{H2I}	0.4345	0.0716	0.3001	0.3826	0.4343	0.4838	0.5776
epsilon_{x}	0.4335	0.0707	0.2993	0.3870	0.4312	0.4772	0.5832
r_{d}^{p}	0.0278	0.0281	0.0056	0.0129	0.0197	0.0305	0.1221
r_{d}^{c}	0.0852	0.0133	0.0590	0.0765	0.0851	0.0942	0.1113
r_{L}	0.2109	0.0947	0.0524	0.1454	0.1975	0.2651	0.4296
s_{L}	5.2710	0.9746	3.3380	4.6567	5.2646	5.9244	7.1436
m_{L}	0.9955	0.2943	0.5224	0.7370	0.9933	1.2541	1.4795
1/\gamma_{c} = 14 days, model w/o I_{c}
parameter	mean	sd	2.5%	25%	50%	75%	97.5%
R_{0}^{p}	3.1231	0.4763	2.1864	2.8104	3.1084	3.4538	4.0850
tau	0.2278	0.1028	0.1104	0.1627	0.2042	0.2627	0.4918
gamma_{p}	0.2227	0.0924	0.1106	0.1610	0.2013	0.2606	0.4584
gamma_{H}	0.5007	0.2781	0.1795	0.2438	0.3954	0.7726	0.9813
gamma_{ICU}	0.5021	0.2766	0.1826	0.2457	0.3970	0.7827	0.9819
epsilon_{H}	0.1048	0.0155	0.0741	0.0943	0.1050	0.1152	0.1349
epsilon_{H2I}	0.4829	0.0659	0.3604	0.4396	0.4808	0.5257	0.6166
epsilon_{x}	0.4859	0.0661	0.3571	0.4411	0.4842	0.5315	0.6158
r_{d}^{p}	0.1586	0.0278	0.1052	0.1393	0.1582	0.1780	0.2135
r_{d}^{c}	0.0748	0.0150	0.0451	0.0646	0.0746	0.0849	0.1045
r_{L}	0.2128	0.0619	0.1182	0.1696	0.2045	0.2430	0.3596
s_{L}	7.3310	0.8946	5.5507	6.7517	7.3410	7.9389	9.1269
m_{L}	0.7528	0.2522	0.5049	0.5580	0.6603	0.8762	1.4108
1/\gamma_{c} = 16 days, r_{c} = 0%
parameter	mean	sd	2.5%	25%	50%	75%	97.5%
R_{0}^{p}	2.6577	0.3669	2.0120	2.3960	2.6284	2.8865	3.4584
tau	0.3158	0.2497	0.0837	0.1071	0.2144	0.4711	0.9185
gamma_{p}	0.2727	0.2319	0.0826	0.1003	0.1417	0.4033	0.8640
gamma_{H}	0.5791	0.3429	0.0476	0.1436	0.6927	0.8713	0.9882
gamma_{ICU}	0.2432	0.3226	0.0455	0.0507	0.0547	0.4632	0.9618
epsilon_{H}	0.0867	0.0198	0.0289	0.0773	0.0879	0.0984	0.1200
epsilon_{H2I}	0.4245	0.0741	0.2859	0.3763	0.4229	0.4724	0.5693
epsilon_{x}	0.4239	0.0712	0.2884	0.3767	0.4229	0.4717	0.5647
r_{d}^{p}	0.0174	0.0119	0.0053	0.0106	0.0154	0.0213	0.0403
r_{d}^{c}	0.0851	0.0195	0.0005	0.0776	0.0873	0.0962	0.1121
r_{L}	0.0281	0.0750	0.0004	0.0055	0.0123	0.0232	0.3860
s_{L}	5.0517	0.9880	3.0642	4.3937	5.0688	5.7127	6.9353
m_{L}	0.9800	0.2919	0.5201	0.7232	0.9692	1.2319	1.4684
1/\gamma_{c} = 16 days, r_{c} = 20%
parameter	mean	sd	2.5%	25%	50%	75%	97.5%
R_{0}^{p}	2.6757	0.3649	2.0258	2.4246	2.6522	2.9000	3.4640
tau	0.3042	0.2534	0.0838	0.1046	0.1671	0.4705	0.9135
gamma_{p}	0.3107	0.2554	0.0845	0.1051	0.1818	0.4783	0.9158
gamma_{H}	0.2288	0.3177	0.0452	0.0501	0.0542	0.1196	0.9588
gamma_{ICU}	0.5816	0.3409	0.0469	0.1844	0.6985	0.8683	0.9863
epsilon_{H}	0.0888	0.0152	0.0603	0.0785	0.0882	0.0987	0.1208
epsilon_{H2I}	0.4263	0.0680	0.2976	0.3775	0.4257	0.4706	0.5662
epsilon_{x}	0.4253	0.0693	0.2961	0.3775	0.4234	0.4729	0.5672
r_{d}^{p}	0.0168	0.0100	0.0047	0.0104	0.0151	0.0209	0.0388
r_{d}^{c}	0.0877	0.0132	0.0628	0.0787	0.0877	0.0967	0.1131
r_{L}	0.0198	0.0167	0.0008	0.0073	0.0158	0.0278	0.0617
s_{L}	5.2426	0.9514	3.3574	4.6187	5.2331	5.8652	7.0975
m_{L}	0.9883	0.2877	0.5229	0.7402	0.9819	1.2330	1.4746
1/\gamma_{c} = 16 days, r_{c} = 40%
parameter	mean	sd	2.5%	25%	50%	75%	97.5%
R_{0}^{p}	2.7158	0.3728	2.0528	2.4669	2.6954	2.9410	3.5291
tau	0.2988	0.2474	0.0862	0.1058	0.1638	0.4492	0.8977
gamma_{p}	0.3234	0.2589	0.0848	0.1086	0.1978	0.5029	0.9370
gamma_{H}	0.4095	0.3749	0.0456	0.0520	0.1977	0.7946	0.9856
gamma_{ICU}	0.4045	0.3721	0.0459	0.0520	0.1422	0.7874	0.9800
epsilon_{H}	0.0881	0.0161	0.0580	0.0773	0.0875	0.0982	0.1221
epsilon_{H2I}	0.4250	0.0691	0.2928	0.3764	0.4214	0.4703	0.5661
epsilon_{x}	0.4271	0.0682	0.2977	0.3816	0.4247	0.4714	0.5709
r_{d}^{p}	0.0168	0.0106	0.0047	0.0107	0.0147	0.0205	0.0389
r_{d}^{c}	0.0870	0.0132	0.0614	0.0782	0.0867	0.0958	0.1131
r_{L}	0.0263	0.0210	0.0008	0.0100	0.0208	0.0382	0.0784
s_{L}	5.4019	0.9498	3.5349	4.7654	5.4206	6.0463	7.2240
m_{L}	0.9914	0.2890	0.5218	0.7407	0.9780	1.2423	1.4777
1/\gamma_{c} = 16 days, r_{c} = 60%
parameter	mean	sd	2.5%	25%	50%	75%	97.5%
R_{0}^{p}	2.7294	0.3742	2.0483	2.4675	2.7062	2.9706	3.5450
tau	0.3186	0.2549	0.0867	0.1134	0.1878	0.4861	0.9161
gamma_{p}	0.3167	0.2515	0.0873	0.1127	0.1959	0.4795	0.9149
gamma_{H}	0.4044	0.3731	0.0454	0.0515	0.1738	0.7921	0.9808
gamma_{ICU}	0.4041	0.3727	0.0456	0.0516	0.1394	0.7793	0.9825
epsilon_{H}	0.0879	0.0160	0.0585	0.0768	0.0874	0.0984	0.1205
epsilon_{H2I}	0.4245	0.0696	0.2926	0.3768	0.4242	0.4689	0.5656
epsilon_{x}	0.4244	0.0689	0.2924	0.3758	0.4227	0.4692	0.5623
r_{d}^{p}	0.0162	0.0112	0.0045	0.0099	0.0142	0.0197	0.0379
r_{d}^{c}	0.0863	0.0128	0.0624	0.0774	0.0861	0.0949	0.1115
r_{L}	0.0382	0.0292	0.0015	0.0162	0.0315	0.0545	0.1090
s_{L}	5.5219	0.9602	3.6181	4.8974	5.5323	6.1807	7.4184
m_{L}	0.9953	0.2866	0.5289	0.7492	0.9935	1.2447	1.4729
1/\gamma_{c} = 16 days, r_{c} = 80%
parameter	mean	sd	2.5%	25%	50%	75%	97.5%
R_{0}^{p}	2.6986	0.3828	1.9797	2.4350	2.6797	2.9460	3.4850
tau	0.3255	0.2440	0.0899	0.1272	0.2205	0.4733	0.9188
gamma_{p}	0.3272	0.2534	0.0913	0.1245	0.2117	0.4858	0.9373
gamma_{H}	0.4023	0.3701	0.0457	0.0520	0.1648	0.7764	0.9766
gamma_{ICU}	0.4044	0.3717	0.0457	0.0520	0.1703	0.7870	0.9789
epsilon_{H}	0.0880	0.0154	0.0598	0.0774	0.0880	0.0978	0.1195
epsilon_{H2I}	0.4248	0.0674	0.2945	0.3771	0.4227	0.4717	0.5551
epsilon_{x}	0.4225	0.0676	0.2974	0.3751	0.4221	0.4675	0.5571
r_{d}^{p}	0.0166	0.0104	0.0045	0.0102	0.0145	0.0204	0.0408
r_{d}^{c}	0.0859	0.0128	0.0619	0.0770	0.0856	0.0943	0.1122
r_{L}	0.0696	0.0472	0.0039	0.0335	0.0634	0.0976	0.1855
s_{L}	5.5947	0.9726	3.7252	4.9239	5.5854	6.2487	7.5375
m_{L}	0.9948	0.2926	0.5177	0.7404	0.9938	1.2484	1.4758
1/\gamma_{c} = 16 days, r_{c} = 100%
parameter	mean	sd	2.5%	25%	50%	75%	97.5%
R_{0}^{p}	2.4578	0.4207	1.6887	2.1632	2.4391	2.7330	3.3338
tau	0.3511	0.2165	0.1062	0.1848	0.2795	0.4624	0.9153
gamma_{p}	0.3441	0.2135	0.1073	0.1809	0.2722	0.4499	0.8834
gamma_{H}	0.0545	0.0096	0.0454	0.0499	0.0528	0.0564	0.0722
gamma_{ICU}	0.7607	0.1705	0.3919	0.6407	0.7900	0.9043	0.9916
epsilon_{H}	0.0879	0.0165	0.0571	0.0767	0.0871	0.0985	0.1226
epsilon_{H2I}	0.4256	0.0694	0.3001	0.3764	0.4232	0.4717	0.5695
epsilon_{x}	0.4255	0.0721	0.2914	0.3758	0.4221	0.4746	0.5764
r_{d}^{p}	0.0194	0.0184	0.0047	0.0110	0.0158	0.0219	0.0628
r_{d}^{c}	0.0844	0.0132	0.0582	0.0752	0.0843	0.0934	0.1094
r_{L}	0.1878	0.0973	0.0321	0.1181	0.1765	0.2448	0.4131
s_{L}	5.3526	0.9978	3.4220	4.6661	5.3475	6.0195	7.4078
m_{L}	0.9968	0.2936	0.5257	0.7377	0.9934	1.2627	1.4658
1/\gamma_{c} = 16 days, model w/o I_{c}
parameter	mean	sd	2.5%	25%	50%	75%	97.5%
R_{0}^{p}	3.1179	0.4888	2.1814	2.7837	3.1045	3.4497	4.1208
tau	0.2262	0.0945	0.1135	0.1632	0.2039	0.2604	0.4690
gamma_{p}	0.2224	0.0913	0.1119	0.1614	0.2023	0.2592	0.4586
gamma_{H}	0.4904	0.2733	0.1802	0.2431	0.3817	0.7501	0.9790
gamma_{ICU}	0.5066	0.2771	0.1830	0.2486	0.4169	0.7694	0.9865
epsilon_{H}	0.1051	0.0160	0.0745	0.0939	0.1051	0.1156	0.1366
epsilon_{H2I}	0.4851	0.0676	0.3516	0.4393	0.4844	0.5307	0.6197
epsilon_{x}	0.4825	0.0688	0.3500	0.4363	0.4815	0.5279	0.6225
r_{d}^{p}	0.1586	0.0289	0.1017	0.1392	0.1587	0.1781	0.2155
r_{d}^{c}	0.0750	0.0148	0.0462	0.0648	0.0750	0.0849	0.1051
r_{L}	0.2140	0.0635	0.1187	0.1693	0.2053	0.2476	0.3641
s_{L}	7.3241	0.8881	5.5685	6.7231	7.3438	7.9269	9.0480
m_{L}	0.7655	0.2702	0.5040	0.5533	0.6599	0.9062	1.4343
1/\gamma_{c} = 18 days, r_{c} = 0%
parameter	mean	sd	2.5%	25%	50%	75%	97.5%
R_{0}^{p}	2.5532	0.3591	1.9375	2.2940	2.5244	2.7859	3.3141
tau	0.2800	0.2196	0.0956	0.1189	0.1711	0.3836	0.8867
gamma_{p}	0.2907	0.2267	0.0928	0.1197	0.1844	0.4080	0.8744
gamma_{H}	0.4012	0.3731	0.0418	0.0476	0.1553	0.7822	0.9808
gamma_{ICU}	0.4027	0.3746	0.0417	0.0474	0.1515	0.7861	0.9777
epsilon_{H}	0.0879	0.0158	0.0588	0.0767	0.0871	0.0984	0.1204
epsilon_{H2I}	0.4274	0.0690	0.2964	0.3817	0.4259	0.4735	0.5670
epsilon_{x}	0.4247	0.0695	0.2990	0.3752	0.4251	0.4698	0.5665
r_{d}^{p}	0.0159	0.0081	0.0049	0.0107	0.0146	0.0195	0.0362
r_{d}^{c}	0.0868	0.0130	0.0614	0.0781	0.0867	0.0953	0.1122
r_{L}	0.0112	0.0103	0.0003	0.0035	0.0082	0.0158	0.0380
s_{L}	5.1336	1.0280	3.0768	4.4587	5.1304	5.8085	7.1267
m_{L}	0.9809	0.2941	0.5203	0.7257	0.9724	1.2373	1.4751
1/\gamma_{c} = 18 days, r_{c} = 20%
parameter	mean	sd	2.5%	25%	50%	75%	97.5%
R_{0}^{p}	2.5851	0.3705	1.9369	2.3160	2.5482	2.8268	3.3778
tau	0.2887	0.2246	0.0937	0.1201	0.1761	0.4121	0.8795
gamma_{p}	0.3012	0.2326	0.0956	0.1217	0.1885	0.4297	0.8941
gamma_{H}	0.2276	0.3233	0.0409	0.0457	0.0491	0.1311	0.9633
gamma_{ICU}	0.5721	0.3417	0.0429	0.1291	0.6798	0.8647	0.9881
epsilon_{H}	0.0885	0.0157	0.0597	0.0773	0.0881	0.0991	0.1211
epsilon_{H2I}	0.4233	0.0683	0.2968	0.3752	0.4211	0.4680	0.5639
epsilon_{x}	0.4242	0.0687	0.3002	0.3740	0.4236	0.4700	0.5627
r_{d}^{p}	0.0154	0.0075	0.0042	0.0102	0.0143	0.0193	0.0324
r_{d}^{c}	0.0870	0.0131	0.0622	0.0779	0.0869	0.0956	0.1134
r_{L}	0.0142	0.0130	0.0005	0.0046	0.0104	0.0203	0.0471
s_{L}	5.2697	1.0242	3.1946	4.5951	5.2706	5.9619	7.2925
m_{L}	0.9802	0.2868	0.5223	0.7320	0.9687	1.2251	1.4666
1/\gamma_{c} = 18 days, r_{c} = 40%
parameter	mean	sd	2.5%	25%	50%	75%	97.5%
R_{0}^{p}	2.6248	0.3591	2.0092	2.3661	2.6109	2.8485	3.4086
tau	0.2940	0.2228	0.0973	0.1249	0.1870	0.4114	0.8656
gamma_{p}	0.2947	0.2227	0.0968	0.1245	0.1846	0.4149	0.8637
gamma_{H}	0.2224	0.3147	0.0409	0.0457	0.0491	0.1096	0.9525
gamma_{ICU}	0.5754	0.3397	0.0430	0.1727	0.6860	0.8613	0.9867
epsilon_{H}	0.0883	0.0158	0.0595	0.0773	0.0875	0.0984	0.1207
epsilon_{H2I}	0.4242	0.0679	0.2949	0.3772	0.4226	0.4679	0.5658
epsilon_{x}	0.4240	0.0647	0.3044	0.3764	0.4223	0.4683	0.5546
r_{d}^{p}	0.0155	0.0079	0.0046	0.0100	0.0139	0.0192	0.0339
r_{d}^{c}	0.0870	0.0132	0.0620	0.0783	0.0870	0.0957	0.1130
r_{L}	0.0187	0.0160	0.0006	0.0062	0.0143	0.0271	0.0585
s_{L}	5.4112	0.9949	3.4340	4.7333	5.4312	6.0958	7.3363
m_{L}	0.9859	0.2885	0.5236	0.7346	0.9798	1.2387	1.4716
1/\gamma_{c} = 18 days, r_{c} = 60%
parameter	mean	sd	2.5%	25%	50%	75%	97.5%
R_{0}^{p}	2.6466	0.3572	2.0046	2.3981	2.6273	2.8663	3.3923
tau	0.3225	0.2388	0.0993	0.1288	0.2153	0.4665	0.9092
gamma_{p}	0.2977	0.2349	0.0956	0.1243	0.1796	0.4223	0.9136
gamma_{H}	0.2225	0.3148	0.0411	0.0458	0.0490	0.1143	0.9562
gamma_{ICU}	0.5695	0.3385	0.0428	0.1513	0.6811	0.8551	0.9841
epsilon_{H}	0.0878	0.0156	0.0588	0.0772	0.0871	0.0979	0.1200
epsilon_{H2I}	0.4237	0.0690	0.2897	0.3766	0.4232	0.4697	0.5588
epsilon_{x}	0.4227	0.0678	0.2934	0.3745	0.4216	0.4676	0.5586
r_{d}^{p}	0.0149	0.0076	0.0041	0.0100	0.0137	0.0185	0.0321
r_{d}^{c}	0.0863	0.0127	0.0618	0.0777	0.0860	0.0948	0.1123
r_{L}	0.0266	0.0223	0.0008	0.0097	0.0213	0.0372	0.0844
s_{L}	5.5596	1.0064	3.5900	4.8911	5.5582	6.2246	7.5448
m_{L}	0.9867	0.2896	0.5208	0.7359	0.9834	1.2323	1.4691
1/\gamma_{c} = 18 days, r_{c} = 80%
parameter	mean	sd	2.5%	25%	50%	75%	97.5%
R_{0}^{p}	2.5844	0.3467	1.9596	2.3425	2.5713	2.8135	3.3099
tau	0.3380	0.2288	0.1032	0.1490	0.2617	0.4700	0.9111
gamma_{p}	0.3376	0.2291	0.1037	0.1508	0.2579	0.4640	0.9170
gamma_{H}	0.3319	0.3349	0.0412	0.0472	0.1357	0.6475	0.9697
gamma_{ICU}	0.5059	0.3375	0.0427	0.1133	0.5581	0.8184	0.9838
epsilon_{H}	0.0718	0.0324	0.0087	0.0570	0.0816	0.0944	0.1178
epsilon_{H2I}	0.3912	0.0964	0.1399	0.3418	0.3995	0.4527	0.5603
epsilon_{x}	0.3953	0.0921	0.1598	0.3482	0.4050	0.4569	0.5487
r_{d}^{p}	0.0135	0.0076	0.0051	0.0091	0.0113	0.0163	0.0300
r_{d}^{c}	0.0644	0.0387	0.0000	0.0355	0.0803	0.0913	0.1094
r_{L}	0.1658	0.2071	0.0029	0.0273	0.0586	0.2623	0.5903
s_{L}	5.3106	1.3162	2.1643	4.5657	5.4491	6.2126	7.6072
m_{L}	0.9706	0.2925	0.5183	0.7102	0.9587	1.2193	1.4653
1/\gamma_{c} = 18 days, r_{c} = 100%
parameter	mean	sd	2.5%	25%	50%	75%	97.5%
R_{0}^{p}	2.3865	0.4303	1.6167	2.0823	2.3649	2.6689	3.2856
tau	0.3541	0.2114	0.1142	0.1909	0.2909	0.4629	0.8876
gamma_{p}	0.3582	0.2135	0.1147	0.1895	0.2915	0.4756	0.8780
gamma_{H}	0.3963	0.3698	0.0417	0.0478	0.1685	0.7800	0.9777
gamma_{ICU}	0.3972	0.3704	0.0419	0.0479	0.1876	0.7809	0.9761
epsilon_{H}	0.0872	0.0161	0.0571	0.0760	0.0866	0.0978	0.1193
epsilon_{H2I}	0.4206	0.0696	0.2884	0.3725	0.4194	0.4671	0.5653
epsilon_{x}	0.4235	0.0679	0.2951	0.3775	0.4209	0.4685	0.5648
r_{d}^{p}	0.0167	0.0151	0.0039	0.0097	0.0139	0.0195	0.0401
r_{d}^{c}	0.0839	0.0138	0.0566	0.0747	0.0839	0.0932	0.1110
r_{L}	0.1693	0.1051	0.0098	0.0907	0.1548	0.2287	0.4135
s_{L}	5.5897	1.0154	3.6092	4.8845	5.6027	6.2977	7.5706
m_{L}	0.9943	0.2898	0.5213	0.7414	0.9939	1.2538	1.4772
1/\gamma_{c} = 18 days, model w/o I_{c}
parameter	mean	sd	2.5%	25%	50%	75%	97.5%
R_{0}^{p}	3.1061	0.4920	2.1445	2.7626	3.1097	3.4413	4.0592
tau	0.2277	0.1032	0.1113	0.1606	0.2012	0.2623	0.4997
gamma_{p}	0.2286	0.0996	0.1098	0.1600	0.2038	0.2711	0.4702
gamma_{H}	0.4977	0.2780	0.1792	0.2460	0.3885	0.7746	0.9819
gamma_{ICU}	0.4974	0.2731	0.1819	0.2433	0.4076	0.7609	0.9764
epsilon_{H}	0.1046	0.0154	0.0755	0.0940	0.1044	0.1145	0.1350
epsilon_{H2I}	0.4858	0.0663	0.3580	0.4412	0.4852	0.5302	0.6118
epsilon_{x}	0.4845	0.0680	0.3557	0.4387	0.4838	0.5290	0.6190
r_{d}^{p}	0.1588	0.0278	0.1026	0.1399	0.1588	0.1771	0.2139
r_{d}^{c}	0.0748	0.0152	0.0451	0.0646	0.0749	0.0848	0.1041
r_{L}	0.2152	0.0646	0.1187	0.1705	0.2041	0.2510	0.3733
s_{L}	7.3576	0.8983	5.5888	6.7465	7.3619	7.9601	9.1250
m_{L}	0.7723	0.2720	0.5043	0.5586	0.6634	0.9203	1.4389
1/\gamma_{c} = 20 days, r_{c} = 0%
parameter	mean	sd	2.5%	25%	50%	75%	97.5%
R_{0}^{p}	2.4833	0.3983	1.8310	2.2012	2.4413	2.7144	3.3712
tau	0.2839	0.2074	0.1016	0.1372	0.1889	0.3655	0.8688
gamma_{p}	0.2810	0.2003	0.0995	0.1361	0.1953	0.3633	0.8381
gamma_{H}	0.5665	0.3382	0.0400	0.1573	0.6727	0.8477	0.9869
gamma_{ICU}	0.2166	0.3109	0.0384	0.0430	0.0464	0.1638	0.9582
epsilon_{H}	0.0886	0.0160	0.0583	0.0778	0.0875	0.0991	0.1216
epsilon_{H2I}	0.4268	0.0676	0.3025	0.3793	0.4229	0.4716	0.5617
epsilon_{x}	0.4261	0.0669	0.2997	0.3791	0.4233	0.4701	0.5584
r_{d}^{p}	0.0171	0.0141	0.0047	0.0106	0.0148	0.0201	0.0384
r_{d}^{c}	0.0864	0.0128	0.0617	0.0774	0.0863	0.0953	0.1116
r_{L}	0.0085	0.0079	0.0002	0.0026	0.0064	0.0122	0.0299
s_{L}	5.2194	1.0558	3.1512	4.4894	5.2034	5.9337	7.3143
m_{L}	0.9627	0.2884	0.5228	0.7112	0.9416	1.2058	1.4675
1/\gamma_{c} = 20 days, r_{c} = 20%
parameter	mean	sd	2.5%	25%	50%	75%	97.5%
R_{0}^{p}	2.4864	0.3809	1.8453	2.2197	2.4494	2.7078	3.3680
tau	0.2917	0.2082	0.1051	0.1406	0.1976	0.3824	0.8642
gamma_{p}	0.2888	0.2040	0.1059	0.1394	0.2015	0.3753	0.8446
gamma_{H}	0.2213	0.3196	0.0383	0.0426	0.0457	0.1027	0.9607
gamma_{ICU}	0.5667	0.3413	0.0396	0.1755	0.6705	0.8573	0.9880
epsilon_{H}	0.0884	0.0155	0.0593	0.0775	0.0878	0.0989	0.1196
epsilon_{H2I}	0.4241	0.0662	0.2958	0.3778	0.4236	0.4696	0.5544
epsilon_{x}	0.4232	0.0665	0.3009	0.3759	0.4234	0.4677	0.5542
r_{d}^{p}	0.0156	0.0092	0.0048	0.0101	0.0140	0.0189	0.0350
r_{d}^{c}	0.0863	0.0132	0.0617	0.0770	0.0860	0.0951	0.1124
r_{L}	0.0109	0.0104	0.0003	0.0032	0.0077	0.0154	0.0378
s_{L}	5.3856	1.0732	3.3055	4.6677	5.4059	6.1038	7.4872
m_{L}	0.9742	0.2959	0.5206	0.7085	0.9516	1.2316	1.4790
1/\gamma_{c} = 20 days, r_{c} = 40%
parameter	mean	sd	2.5%	25%	50%	75%	97.5%
R_{0}^{p}	2.5434	0.3771	1.8750	2.2857	2.5257	2.7756	3.3211
tau	0.2907	0.2100	0.1058	0.1405	0.1981	0.3746	0.8796
gamma_{p}	0.2975	0.2103	0.1052	0.1421	0.2076	0.3903	0.8835
gamma_{H}	0.2132	0.3070	0.0382	0.0427	0.0458	0.0943	0.9485
gamma_{ICU}	0.5710	0.3435	0.0400	0.1365	0.6847	0.8623	0.9887
epsilon_{H}	0.0882	0.0155	0.0587	0.0778	0.0876	0.0985	0.1190
epsilon_{H2I}	0.4250	0.0679	0.3006	0.3782	0.4224	0.4707	0.5589
epsilon_{x}	0.4266	0.0695	0.2965	0.3782	0.4236	0.4743	0.5677
r_{d}^{p}	0.0156	0.0076	0.0039	0.0106	0.0144	0.0193	0.0335
r_{d}^{c}	0.0868	0.0126	0.0620	0.0783	0.0866	0.0951	0.1113
r_{L}	0.0136	0.0126	0.0005	0.0043	0.0103	0.0193	0.0458
s_{L}	5.4827	1.0575	3.4436	4.7830	5.4639	6.1880	7.6752
m_{L}	0.9690	0.2894	0.5210	0.7109	0.9597	1.2206	1.4703
1/\gamma_{c} = 20 days, r_{c} = 60%
parameter	mean	sd	2.5%	25%	50%	75%	97.5%
R_{0}^{p}	2.5648	0.3796	1.9091	2.3012	2.5358	2.8040	3.3827
tau	0.3071	0.2162	0.1083	0.1455	0.2138	0.4109	0.8852
gamma_{p}	0.2976	0.2083	0.1055	0.1432	0.2069	0.3969	0.8719
gamma_{H}	0.3909	0.3710	0.0387	0.0443	0.1239	0.7722	0.9831
gamma_{ICU}	0.3939	0.3746	0.0384	0.0441	0.1123	0.7823	0.9824
epsilon_{H}	0.0882	0.0157	0.0595	0.0774	0.0876	0.0985	0.1203
epsilon_{H2I}	0.4239	0.0690	0.2916	0.3774	0.4236	0.4692	0.5620
epsilon_{x}	0.4229	0.0679	0.2979	0.3753	0.4213	0.4692	0.5557
r_{d}^{p}	0.0152	0.0078	0.0042	0.0101	0.0139	0.0188	0.0347
r_{d}^{c}	0.0859	0.0128	0.0614	0.0770	0.0854	0.0944	0.1123
r_{L}	0.0199	0.0180	0.0006	0.0063	0.0149	0.0286	0.0655
s_{L}	5.6552	1.0692	3.6181	4.9220	5.6365	6.3862	7.8044
m_{L}	0.9753	0.2946	0.5182	0.7124	0.9631	1.2330	1.4731
1/\gamma_{c} = 20 days, r_{c} = 80%
parameter	mean	sd	2.5%	25%	50%	75%	97.5%
R_{0}^{p}	2.5829	0.3769	1.9495	2.3153	2.5563	2.8023	3.4184
tau	0.3154	0.2117	0.1105	0.1542	0.2307	0.4194	0.8755
gamma_{p}	0.3025	0.2104	0.1102	0.1497	0.2129	0.3946	0.8725
gamma_{H}	0.2241	0.3225	0.0383	0.0425	0.0457	0.1506	0.9647
gamma_{ICU}	0.5655	0.3388	0.0399	0.1595	0.6679	0.8511	0.9889
epsilon_{H}	0.0887	0.0164	0.0587	0.0770	0.0881	0.0993	0.1230
epsilon_{H2I}	0.4267	0.0695	0.2977	0.3796	0.4243	0.4727	0.5689
epsilon_{x}	0.4254	0.0695	0.2946	0.3768	0.4242	0.4713	0.5668
r_{d}^{p}	0.0175	0.0185	0.0047	0.0103	0.0142	0.0190	0.0439
r_{d}^{c}	0.0859	0.0129	0.0615	0.0768	0.0858	0.0944	0.1121
r_{L}	0.0376	0.0317	0.0014	0.0128	0.0295	0.0545	0.1193
s_{L}	5.7848	1.0532	3.7132	5.0464	5.8121	6.5061	7.7898
m_{L}	0.9777	0.2890	0.5261	0.7237	0.9703	1.2299	1.4685
1/\gamma_{c} = 20 days, r_{c} = 100%
parameter	mean	sd	2.5%	25%	50%	75%	97.5%
R_{0}^{p}	2.3969	0.4220	1.6191	2.1107	2.3649	2.6661	3.3137
tau	0.3485	0.2038	0.1232	0.1932	0.2839	0.4487	0.8926
gamma_{p}	0.3531	0.2099	0.1246	0.1914	0.2823	0.4578	0.8931
gamma_{H}	0.3843	0.3721	0.0389	0.0444	0.0600	0.7614	0.9779
gamma_{ICU}	0.4047	0.3670	0.0391	0.0449	0.3643	0.7724	0.9829
epsilon_{H}	0.0888	0.0168	0.0588	0.0769	0.0880	0.0994	0.1256
epsilon_{H2I}	0.4259	0.0738	0.2914	0.3753	0.4234	0.4743	0.5742
epsilon_{x}	0.4289	0.0723	0.2941	0.3796	0.4257	0.4761	0.5755
r_{d}^{p}	0.0216	0.0298	0.0046	0.0104	0.0145	0.0203	0.1441
r_{d}^{c}	0.0838	0.0136	0.0563	0.0746	0.0839	0.0930	0.1099
r_{L}	0.1401	0.0967	0.0087	0.0656	0.1249	0.1950	0.3761
s_{L}	5.7234	1.0986	3.4768	5.0128	5.7376	6.4300	7.9162
m_{L}	0.9749	0.2914	0.5205	0.7216	0.9588	1.2241	1.4754
1/\gamma_{c} = 20 days, model w/o I_{c}
parameter	mean	sd	2.5%	25%	50%	75%	97.5%
R_{0}^{p}	3.1113	0.5061	2.1135	2.7742	3.1106	3.4512	4.1046
tau	0.2286	0.1040	0.1100	0.1612	0.2047	0.2617	0.5080
gamma_{p}	0.2273	0.1012	0.1129	0.1618	0.2032	0.2611	0.5075
gamma_{H}	0.4984	0.2791	0.1792	0.2401	0.3939	0.7652	0.9794
gamma_{ICU}	0.5031	0.2820	0.1811	0.2440	0.3844	0.7822	0.9869
epsilon_{H}	0.1045	0.0164	0.0740	0.0929	0.1039	0.1157	0.1377
epsilon_{H2I}	0.4857	0.0662	0.3591	0.4412	0.4851	0.5308	0.6172
epsilon_{x}	0.4832	0.0678	0.3515	0.4371	0.4831	0.5288	0.6170
r_{d}^{p}	0.1580	0.0279	0.1029	0.1396	0.1582	0.1763	0.2135
r_{d}^{c}	0.0748	0.0147	0.0459	0.0651	0.0747	0.0843	0.1030
r_{L}	0.2160	0.0681	0.1175	0.1693	0.2044	0.2511	0.3766
s_{L}	7.3066	0.8829	5.4932	6.7283	7.3243	7.9380	8.9466
m_{L}	0.7656	0.2655	0.5046	0.5545	0.6637	0.9031	1.4075

## Sheet: Piedmont
1/\gamma_{c} = 0.01 days, r_{c} = 0%
parameter	mean	sd	2.5%	25%	50%	75%	97.5%
R_{0}^{p}	2.7602	0.4890	1.8199	2.4234	2.7436	3.1067	3.7306
tau	0.2340	0.1675	0.0769	0.1320	0.1810	0.2694	0.7732
gamma_{p}	0.2348	0.1658	0.0799	0.1309	0.1787	0.2698	0.7452
gamma_{H}	0.4494	0.2661	0.1292	0.2125	0.3675	0.6728	0.9682
gamma_{ICU}	0.4547	0.2679	0.1331	0.2186	0.3729	0.6885	0.9741
epsilon_{H}	0.1095	0.0151	0.0814	0.0989	0.1091	0.1195	0.1399
epsilon_{H2I}	0.5049	0.0652	0.3831	0.4607	0.5034	0.5470	0.6407
epsilon_{x}	0.5063	0.0669	0.3862	0.4600	0.5027	0.5513	0.6431
r_{d}^{p}	0.1647	0.0293	0.1080	0.1454	0.1648	0.1838	0.2208
r_{d}^{c}	0.0672	0.0148	0.0389	0.0571	0.0672	0.0771	0.0962
r_{L}	0.1436	0.0412	0.0818	0.1144	0.1365	0.1655	0.2400
s_{L}	8.3340	1.3965	5.7123	7.3994	8.3132	9.3079	10.9721
m_{L}	0.7602	0.2631	0.5041	0.5537	0.6543	0.9108	1.4143
1/\gamma_{c} = 0.01 days, r_{c} = 20%
parameter	mean	sd	2.5%	25%	50%	75%	97.5%
R_{0}^{p}	2.7669	0.4990	1.7543	2.4490	2.7782	3.1043	3.7445
tau	0.2487	0.1592	0.0895	0.1438	0.2000	0.2995	0.7136
gamma_{p}	0.2523	0.1592	0.0872	0.1425	0.2046	0.3037	0.7377
gamma_{H}	0.4626	0.2646	0.1270	0.2212	0.3973	0.6874	0.9660
gamma_{ICU}	0.4428	0.2679	0.1276	0.2047	0.3573	0.6698	0.9714
epsilon_{H}	0.1097	0.0150	0.0811	0.0996	0.1100	0.1196	0.1401
epsilon_{H2I}	0.5026	0.0631	0.3835	0.4601	0.5003	0.5437	0.6333
epsilon_{x}	0.5071	0.0650	0.3830	0.4619	0.5054	0.5509	0.6385
r_{d}^{p}	0.1655	0.0294	0.1084	0.1457	0.1650	0.1850	0.2233
r_{d}^{c}	0.0671	0.0154	0.0369	0.0565	0.0669	0.0778	0.0973
r_{L}	0.1657	0.0499	0.0963	0.1340	0.1555	0.1868	0.2860
s_{L}	8.4084	1.4062	5.6396	7.4908	8.4135	9.3406	11.1437
m_{L}	0.7794	0.2741	0.5052	0.5602	0.6669	0.9430	1.4347
1/\gamma_{c} = 0.01 days, r_{c} = 40%
parameter	mean	sd	2.5%	25%	50%	75%	97.5%
R_{0}^{p}	2.7087	0.4966	1.7456	2.3641	2.7169	3.0394	3.7013
tau	0.2940	0.1813	0.0955	0.1681	0.2403	0.3564	0.8033
gamma_{p}	0.2787	0.1689	0.0964	0.1640	0.2262	0.3360	0.7576
gamma_{H}	0.4483	0.2684	0.1290	0.2125	0.3549	0.6878	0.9698
gamma_{ICU}	0.4551	0.2708	0.1287	0.2158	0.3670	0.6866	0.9732
epsilon_{H}	0.1097	0.0152	0.0822	0.0988	0.1088	0.1198	0.1412
epsilon_{H2I}	0.5042	0.0627	0.3865	0.4588	0.5037	0.5453	0.6316
epsilon_{x}	0.5016	0.0653	0.3830	0.4570	0.4995	0.5451	0.6409
r_{d}^{p}	0.1639	0.0286	0.1083	0.1443	0.1638	0.1829	0.2191
r_{d}^{c}	0.0666	0.0156	0.0344	0.0564	0.0671	0.0772	0.0963
r_{L}	0.1974	0.0549	0.1163	0.1590	0.1879	0.2248	0.3315
s_{L}	8.5048	1.4666	5.6754	7.5098	8.5026	9.4613	11.5319
m_{L}	0.7597	0.2626	0.5044	0.5543	0.6571	0.8904	1.4213
1/\gamma_{c} = 0.01 days, r_{c} = 60%
parameter	mean	sd	2.5%	25%	50%	75%	97.5%
R_{0}^{p}	2.6654	0.4856	1.7227	2.3419	2.6622	2.9883	3.6226
tau	0.3352	0.1942	0.1140	0.1954	0.2770	0.4167	0.8710
gamma_{p}	0.3270	0.1858	0.1190	0.1925	0.2719	0.4037	0.8575
gamma_{H}	0.4376	0.2662	0.1235	0.2065	0.3457	0.6578	0.9724
gamma_{ICU}	0.4485	0.2721	0.1244	0.2076	0.3665	0.6857	0.9710
epsilon_{H}	0.1101	0.0148	0.0830	0.0997	0.1095	0.1198	0.1404
epsilon_{H2I}	0.5033	0.0634	0.3841	0.4578	0.5030	0.5452	0.6314
epsilon_{x}	0.5045	0.0653	0.3832	0.4592	0.5026	0.5476	0.6321
r_{d}^{p}	0.1644	0.0277	0.1116	0.1453	0.1641	0.1828	0.2207
r_{d}^{c}	0.0672	0.0148	0.0388	0.0570	0.0672	0.0772	0.0974
r_{L}	0.2370	0.0616	0.1461	0.1947	0.2267	0.2682	0.3852
s_{L}	8.5203	1.4523	5.6209	7.5505	8.4915	9.5488	11.3107
m_{L}	0.7580	0.2625	0.5027	0.5498	0.6555	0.8988	1.4033
1/\gamma_{c} = 0.01 days, r_{c} = 80%
parameter	mean	sd	2.5%	25%	50%	75%	97.5%
R_{0}^{p}	2.6813	0.4717	1.8091	2.3620	2.6768	2.9886	3.6261
tau	0.3865	0.2114	0.1312	0.2242	0.3280	0.5045	0.9178
gamma_{p}	0.3855	0.2117	0.1320	0.2261	0.3262	0.4976	0.9146
gamma_{H}	0.4467	0.2663	0.1245	0.2100	0.3681	0.6775	0.9617
gamma_{ICU}	0.4516	0.2713	0.1290	0.2144	0.3583	0.6836	0.9765
epsilon_{H}	0.1092	0.0149	0.0815	0.0993	0.1085	0.1193	0.1388
epsilon_{H2I}	0.5061	0.0628	0.3890	0.4622	0.5066	0.5492	0.6297
epsilon_{x}	0.5043	0.0635	0.3855	0.4569	0.5034	0.5485	0.6318
r_{d}^{p}	0.1650	0.0290	0.1087	0.1448	0.1644	0.1848	0.2214
r_{d}^{c}	0.0668	0.0149	0.0378	0.0561	0.0672	0.0772	0.0956
r_{L}	0.2793	0.0669	0.1749	0.2334	0.2694	0.3158	0.4295
s_{L}	8.7424	1.5073	5.6812	7.7539	8.7197	9.7681	11.6648
m_{L}	0.7582	0.2634	0.5049	0.5520	0.6507	0.8958	1.4212
1/\gamma_{c} = 0.01 days, r_{c} = 100%
parameter	mean	sd	2.5%	25%	50%	75%	97.5%
R_{0}^{p}	2.6894	0.4663	1.8277	2.3553	2.6769	3.0014	3.6153
tau	0.4534	0.2119	0.1607	0.2818	0.4083	0.5942	0.9315
gamma_{p}	0.4527	0.2162	0.1593	0.2774	0.4090	0.5874	0.9388
gamma_{H}	0.4523	0.2668	0.1293	0.2112	0.3767	0.6716	0.9658
gamma_{ICU}	0.4450	0.2726	0.1249	0.2081	0.3456	0.6810	0.9768
epsilon_{H}	0.1093	0.0154	0.0806	0.0987	0.1087	0.1192	0.1419
epsilon_{H2I}	0.5014	0.0635	0.3815	0.4597	0.5005	0.5416	0.6323
epsilon_{x}	0.5035	0.0652	0.3773	0.4585	0.5023	0.5484	0.6335
r_{d}^{p}	0.1625	0.0291	0.1089	0.1430	0.1617	0.1817	0.2218
r_{d}^{c}	0.0662	0.0153	0.0369	0.0560	0.0660	0.0770	0.0951
r_{L}	0.3401	0.0761	0.2226	0.2840	0.3278	0.3845	0.5237
s_{L}	8.8686	1.3955	6.2393	7.9240	8.8194	9.8409	11.6324
m_{L}	0.7580	0.2538	0.5047	0.5544	0.6632	0.8972	1.3807
1/\gamma_{c} = 0.01 days, model w/o I_{c}
parameter	mean	sd	2.5%	25%	50%	75%	97.5%
R_{0}^{p}	2.6347	0.4680	1.8024	2.2913	2.6112	2.9462	3.6145
tau	0.4718	0.2192	0.1695	0.2941	0.4251	0.6139	0.9478
gamma_{p}	0.4670	0.2206	0.1631	0.2920	0.4202	0.6154	0.9366
gamma_{H}	0.4290	0.2646	0.1287	0.2029	0.3323	0.6387	0.9710
gamma_{ICU}	0.4530	0.2657	0.1243	0.2135	0.3780	0.6779	0.9604
epsilon_{H}	0.0986	0.0156	0.0697	0.0877	0.0979	0.1088	0.1313
epsilon_{H2I}	0.4639	0.0695	0.3291	0.4168	0.4649	0.5094	0.6028
epsilon_{x}	0.4650	0.0696	0.3323	0.4162	0.4626	0.5135	0.6012
r_{d}^{p}	0.1640	0.0292	0.1076	0.1441	0.1642	0.1840	0.2215
r_{d}^{c}	0.0746	0.0152	0.0453	0.0641	0.0745	0.0846	0.1048
r_{L}	0.3525	0.0795	0.2239	0.2948	0.3425	0.4005	0.5324
s_{L}	8.7418	1.4423	5.8737	7.8029	8.7445	9.7171	11.4884
m_{L}	0.7540	0.2605	0.5044	0.5558	0.6487	0.8737	1.4195
1/\gamma_{c} = 0.1 days, r_{c} = 0%
parameter	mean	sd	2.5%	25%	50%	75%	97.5%
R_{0}^{p}	2.7789	0.4739	1.8220	2.4624	2.7867	3.0967	3.7052
tau	0.2354	0.1589	0.0770	0.1343	0.1872	0.2780	0.7226
gamma_{p}	0.2259	0.1471	0.0806	0.1298	0.1812	0.2697	0.6906
gamma_{H}	0.4399	0.2600	0.1317	0.2130	0.3579	0.6547	0.9608
gamma_{ICU}	0.4578	0.2670	0.1303	0.2196	0.3773	0.6765	0.9683
epsilon_{H}	0.1105	0.0150	0.0829	0.0999	0.1095	0.1207	0.1414
epsilon_{H2I}	0.5046	0.0657	0.3816	0.4602	0.5028	0.5507	0.6316
epsilon_{x}	0.5031	0.0630	0.3812	0.4621	0.5018	0.5441	0.6286
r_{d}^{p}	0.1655	0.0290	0.1107	0.1451	0.1645	0.1853	0.2235
r_{d}^{c}	0.0681	0.0146	0.0393	0.0587	0.0682	0.0775	0.0978
r_{L}	0.1426	0.0403	0.0828	0.1148	0.1360	0.1632	0.2437
s_{L}	8.3063	1.3711	5.5220	7.3959	8.3536	9.1917	11.0139
m_{L}	0.7642	0.2653	0.5049	0.5531	0.6597	0.9117	1.4060
1/\gamma_{c} = 0.1 days, r_{c} = 20%
parameter	mean	sd	2.5%	25%	50%	75%	97.5%
R_{0}^{p}	2.7677	0.4614	1.8844	2.4523	2.7624	3.0734	3.6640
tau	0.2603	0.1659	0.0864	0.1506	0.2054	0.3143	0.7597
gamma_{p}	0.2413	0.1501	0.0863	0.1425	0.1988	0.2862	0.6908
gamma_{H}	0.4590	0.2633	0.1305	0.2223	0.3909	0.6711	0.9607
gamma_{ICU}	0.4391	0.2656	0.1244	0.2100	0.3465	0.6551	0.9639
epsilon_{H}	0.1101	0.0155	0.0818	0.0992	0.1096	0.1204	0.1419
epsilon_{H2I}	0.5074	0.0656	0.3850	0.4620	0.5065	0.5494	0.6376
epsilon_{x}	0.5042	0.0646	0.3815	0.4591	0.5028	0.5469	0.6390
r_{d}^{p}	0.1658	0.0280	0.1120	0.1466	0.1660	0.1843	0.2207
r_{d}^{c}	0.0673	0.0150	0.0386	0.0570	0.0677	0.0777	0.0953
r_{L}	0.1640	0.0429	0.1002	0.1347	0.1582	0.1866	0.2656
s_{L}	8.4038	1.4210	5.3952	7.4838	8.4317	9.3784	11.0478
m_{L}	0.7691	0.2671	0.5046	0.5527	0.6719	0.9265	1.4151
1/\gamma_{c} = 0.1 days, r_{c} = 40%
parameter	mean	sd	2.5%	25%	50%	75%	97.5%
R_{0}^{p}	2.7187	0.4949	1.7466	2.4005	2.7179	3.0538	3.6563
tau	0.2846	0.1789	0.0974	0.1636	0.2281	0.3451	0.8460
gamma_{p}	0.2971	0.1839	0.0986	0.1682	0.2408	0.3707	0.8210
gamma_{H}	0.4336	0.2622	0.1287	0.2076	0.3407	0.6461	0.9648
gamma_{ICU}	0.4543	0.2670	0.1306	0.2149	0.3753	0.6907	0.9604
epsilon_{H}	0.1096	0.0157	0.0802	0.0989	0.1092	0.1199	0.1411
epsilon_{H2I}	0.5057	0.0638	0.3894	0.4591	0.5054	0.5514	0.6301
epsilon_{x}	0.5036	0.0644	0.3793	0.4586	0.5038	0.5483	0.6280
r_{d}^{p}	0.1645	0.0293	0.1048	0.1450	0.1646	0.1849	0.2204
r_{d}^{c}	0.0673	0.0158	0.0345	0.0570	0.0670	0.0776	0.0978
r_{L}	0.1968	0.0554	0.1147	0.1594	0.1873	0.2221	0.3284
s_{L}	8.4629	1.4690	5.5101	7.4626	8.4809	9.4607	11.2482
m_{L}	0.7619	0.2664	0.5033	0.5528	0.6584	0.8880	1.4213
1/\gamma_{c} = 0.1 days, r_{c} = 60%
parameter	mean	sd	2.5%	25%	50%	75%	97.5%
R_{0}^{p}	2.6900	0.4874	1.7906	2.3317	2.6805	3.0198	3.6823
tau	0.3444	0.2052	0.1109	0.1962	0.2825	0.4349	0.9004
gamma_{p}	0.3259	0.1933	0.1103	0.1841	0.2638	0.4108	0.8688
gamma_{H}	0.4477	0.2696	0.1277	0.2089	0.3646	0.6613	0.9687
gamma_{ICU}	0.4472	0.2683	0.1259	0.2059	0.3628	0.6863	0.9624
epsilon_{H}	0.1094	0.0147	0.0807	0.0994	0.1092	0.1193	0.1390
epsilon_{H2I}	0.5057	0.0629	0.3866	0.4635	0.5037	0.5488	0.6283
epsilon_{x}	0.5040	0.0655	0.3846	0.4586	0.5023	0.5461	0.6404
r_{d}^{p}	0.1651	0.0302	0.1069	0.1447	0.1653	0.1855	0.2246
r_{d}^{c}	0.0669	0.0151	0.0381	0.0565	0.0666	0.0767	0.0969
r_{L}	0.2335	0.0594	0.1397	0.1914	0.2248	0.2684	0.3722
s_{L}	8.5551	1.4795	5.6079	7.5831	8.5722	9.5285	11.4966
m_{L}	0.7504	0.2559	0.5035	0.5582	0.6514	0.8656	1.4162
1/\gamma_{c} = 0.1 days, r_{c} = 80%
parameter	mean	sd	2.5%	25%	50%	75%	97.5%
R_{0}^{p}	2.6774	0.4936	1.7394	2.3291	2.6680	3.0192	3.6625
tau	0.3789	0.1965	0.1383	0.2279	0.3259	0.4783	0.8668
gamma_{p}	0.3753	0.1962	0.1319	0.2272	0.3243	0.4765	0.8882
gamma_{H}	0.4542	0.2660	0.1288	0.2136	0.3832	0.6825	0.9727
gamma_{ICU}	0.4407	0.2662	0.1248	0.2055	0.3538	0.6591	0.9664
epsilon_{H}	0.1101	0.0148	0.0820	0.1003	0.1097	0.1195	0.1420
epsilon_{H2I}	0.5010	0.0636	0.3771	0.4576	0.4972	0.5448	0.6271
epsilon_{x}	0.5017	0.0679	0.3717	0.4537	0.5007	0.5491	0.6359
r_{d}^{p}	0.1635	0.0296	0.1071	0.1437	0.1629	0.1831	0.2241
r_{d}^{c}	0.0669	0.0148	0.0366	0.0577	0.0673	0.0769	0.0954
r_{L}	0.2809	0.0708	0.1729	0.2297	0.2689	0.3179	0.4487
s_{L}	8.7834	1.3519	6.1926	7.8344	8.7461	9.7106	11.5216
m_{L}	0.7490	0.2496	0.5052	0.5612	0.6531	0.8664	1.3937
1/\gamma_{c} = 0.1 days, r_{c} = 100%
parameter	mean	sd	2.5%	25%	50%	75%	97.5%
R_{0}^{p}	2.6768	0.4754	1.7708	2.3425	2.6769	3.0053	3.6451
tau	0.4595	0.2199	0.1668	0.2761	0.4091	0.6043	0.9556
gamma_{p}	0.4531	0.2131	0.1664	0.2787	0.4080	0.5943	0.9423
gamma_{H}	0.4408	0.2690	0.1256	0.2006	0.3469	0.6746	0.9623
gamma_{ICU}	0.4589	0.2738	0.1275	0.2111	0.3859	0.6890	0.9788
epsilon_{H}	0.1096	0.0152	0.0812	0.0994	0.1091	0.1196	0.1415
epsilon_{H2I}	0.5011	0.0641	0.3756	0.4579	0.5001	0.5444	0.6311
epsilon_{x}	0.5008	0.0640	0.3811	0.4552	0.4997	0.5442	0.6327
r_{d}^{p}	0.1623	0.0284	0.1085	0.1427	0.1622	0.1823	0.2171
r_{d}^{c}	0.0665	0.0155	0.0373	0.0561	0.0664	0.0767	0.0969
r_{L}	0.3426	0.0795	0.2185	0.2849	0.3300	0.3867	0.5405
s_{L}	8.8694	1.3997	6.1834	7.9259	8.8677	9.8457	11.5588
m_{L}	0.7561	0.2652	0.5037	0.5507	0.6525	0.8826	1.4337
1/\gamma_{c} = 0.1 days, model w/o I_{c}
parameter	mean	sd	2.5%	25%	50%	75%	97.5%
R_{0}^{p}	2.6126	0.4914	1.7603	2.2489	2.5792	2.9327	3.6018
tau	0.4670	0.2135	0.1737	0.2953	0.4206	0.6052	0.9398
gamma_{p}	0.4732	0.2150	0.1661	0.3015	0.4249	0.6228	0.9418
gamma_{H}	0.4500	0.2699	0.1309	0.2071	0.3693	0.6812	0.9685
gamma_{ICU}	0.4432	0.2661	0.1293	0.2056	0.3567	0.6609	0.9665
epsilon_{H}	0.0990	0.0158	0.0698	0.0878	0.0990	0.1097	0.1310
epsilon_{H2I}	0.4618	0.0671	0.3357	0.4167	0.4614	0.5062	0.5958
epsilon_{x}	0.4629	0.0686	0.3317	0.4144	0.4631	0.5085	0.6024
r_{d}^{p}	0.1634	0.0280	0.1076	0.1449	0.1637	0.1821	0.2185
r_{d}^{c}	0.0753	0.0148	0.0456	0.0652	0.0751	0.0853	0.1042
r_{L}	0.3578	0.0842	0.2242	0.2960	0.3493	0.4097	0.5514
s_{L}	8.7700	1.3868	6.0901	7.7962	8.7946	9.6882	11.4325
m_{L}	0.7547	0.2566	0.5044	0.5546	0.6541	0.8964	1.4069
1/\gamma_{c} = 1 days, r_{c} = 0%
parameter	mean	sd	2.5%	25%	50%	75%	97.5%
R_{0}^{p}	2.7721	0.4985	1.7822	2.4389	2.7545	3.0980	3.7864
tau	0.2533	0.1680	0.0847	0.1412	0.2034	0.3013	0.7475
gamma_{p}	0.2460	0.1570	0.0837	0.1424	0.1960	0.2941	0.7052
gamma_{H}	0.4334	0.2683	0.1262	0.1969	0.3453	0.6587	0.9526
gamma_{ICU}	0.4409	0.2715	0.1201	0.1993	0.3471	0.6704	0.9734
epsilon_{H}	0.1098	0.0156	0.0808	0.0989	0.1092	0.1199	0.1412
epsilon_{H2I}	0.5042	0.0616	0.3893	0.4624	0.5033	0.5444	0.6276
epsilon_{x}	0.5028	0.0625	0.3832	0.4601	0.5006	0.5440	0.6291
r_{d}^{p}	0.1631	0.0298	0.1058	0.1421	0.1630	0.1833	0.2211
r_{d}^{c}	0.0687	0.0153	0.0375	0.0582	0.0686	0.0796	0.0985
r_{L}	0.1455	0.0417	0.0819	0.1167	0.1406	0.1669	0.2519
s_{L}	8.3244	1.3867	5.6303	7.3511	8.3217	9.2598	11.0708
m_{L}	0.7697	0.2609	0.5051	0.5610	0.6702	0.9260	1.4046
1/\gamma_{c} = 1 days, r_{c} = 20%
parameter	mean	sd	2.5%	25%	50%	75%	97.5%
R_{0}^{p}	2.6860	0.4953	1.7285	2.3474	2.6768	3.0198	3.6698
tau	0.2987	0.2018	0.0907	0.1579	0.2307	0.3599	0.8639
gamma_{p}	0.2850	0.1857	0.0915	0.1559	0.2223	0.3514	0.8386
gamma_{H}	0.4298	0.2674	0.1213	0.1969	0.3374	0.6596	0.9600
gamma_{ICU}	0.4433	0.2724	0.1222	0.1987	0.3579	0.6822	0.9680
epsilon_{H}	0.1095	0.0151	0.0821	0.0991	0.1087	0.1191	0.1413
epsilon_{H2I}	0.5053	0.0635	0.3811	0.4620	0.5048	0.5482	0.6329
epsilon_{x}	0.5035	0.0672	0.3715	0.4602	0.5022	0.5490	0.6334
r_{d}^{p}	0.1624	0.0288	0.1071	0.1432	0.1615	0.1818	0.2200
r_{d}^{c}	0.0689	0.0148	0.0405	0.0589	0.0689	0.0790	0.0982
r_{L}	0.1742	0.0503	0.1011	0.1411	0.1661	0.1987	0.2921
s_{L}	8.3734	1.4485	5.5176	7.3964	8.4013	9.3847	11.1822
m_{L}	0.7547	0.2616	0.5031	0.5526	0.6480	0.8955	1.4256
1/\gamma_{c} = 1 days, r_{c} = 40%
parameter	mean	sd	2.5%	25%	50%	75%	97.5%
R_{0}^{p}	2.7236	0.4752	1.8291	2.4092	2.7228	3.0463	3.6808
tau	0.3073	0.1874	0.1034	0.1762	0.2488	0.3776	0.8311
gamma_{p}	0.3040	0.1825	0.1060	0.1758	0.2447	0.3707	0.8183
gamma_{H}	0.4394	0.2757	0.1234	0.1966	0.3403	0.6771	0.9715
gamma_{ICU}	0.4355	0.2711	0.1188	0.1922	0.3576	0.6677	0.9695
epsilon_{H}	0.1098	0.0156	0.0801	0.0991	0.1096	0.1202	0.1405
epsilon_{H2I}	0.5044	0.0658	0.3820	0.4585	0.5022	0.5480	0.6370
epsilon_{x}	0.5009	0.0640	0.3771	0.4591	0.4998	0.5419	0.6351
r_{d}^{p}	0.1623	0.0304	0.1024	0.1418	0.1631	0.1828	0.2226
r_{d}^{c}	0.0683	0.0151	0.0380	0.0587	0.0684	0.0784	0.0974
r_{L}	0.1963	0.0506	0.1210	0.1607	0.1877	0.2222	0.3110
s_{L}	8.4222	1.4075	5.6777	7.4083	8.4338	9.4052	11.1484
m_{L}	0.7577	0.2625	0.5045	0.5548	0.6562	0.8857	1.3994
1/\gamma_{c} = 1 days, r_{c} = 60%
parameter	mean	sd	2.5%	25%	50%	75%	97.5%
R_{0}^{p}	2.6891	0.5000	1.7314	2.3347	2.6849	3.0350	3.6388
tau	0.3363	0.1976	0.1130	0.1948	0.2749	0.4185	0.8893
gamma_{p}	0.3644	0.2079	0.1191	0.2060	0.2988	0.4756	0.8901
gamma_{H}	0.4312	0.2723	0.1200	0.1940	0.3307	0.6638	0.9618
gamma_{ICU}	0.4398	0.2727	0.1204	0.1963	0.3455	0.6742	0.9610
epsilon_{H}	0.1093	0.0152	0.0794	0.0988	0.1091	0.1186	0.1400
epsilon_{H2I}	0.5045	0.0652	0.3774	0.4616	0.5052	0.5470	0.6362
epsilon_{x}	0.5018	0.0663	0.3727	0.4577	0.5017	0.5446	0.6326
r_{d}^{p}	0.1616	0.0296	0.1037	0.1425	0.1620	0.1802	0.2195
r_{d}^{c}	0.0686	0.0145	0.0392	0.0591	0.0687	0.0779	0.0976
r_{L}	0.2350	0.0626	0.1427	0.1897	0.2247	0.2695	0.3899
s_{L}	8.5199	1.4185	5.7314	7.5822	8.5068	9.4586	11.2629
m_{L}	0.7557	0.2550	0.5047	0.5562	0.6554	0.8925	1.3979
1/\gamma_{c} = 1 days, r_{c} = 80%
parameter	mean	sd	2.5%	25%	50%	75%	97.5%
R_{0}^{p}	2.6828	0.4813	1.7927	2.3450	2.6614	3.0147	3.6365
tau	0.3976	0.2110	0.1314	0.2316	0.3390	0.5214	0.9066
gamma_{p}	0.4005	0.2144	0.1364	0.2360	0.3442	0.5073	0.9217
gamma_{H}	0.4210	0.2733	0.1150	0.1896	0.3046	0.6556	0.9594
gamma_{ICU}	0.4545	0.2779	0.1169	0.2035	0.3710	0.6921	0.9769
epsilon_{H}	0.1099	0.0154	0.0812	0.0991	0.1100	0.1201	0.1419
epsilon_{H2I}	0.5032	0.0651	0.3814	0.4574	0.5020	0.5474	0.6333
epsilon_{x}	0.5037	0.0632	0.3855	0.4598	0.5018	0.5461	0.6316
r_{d}^{p}	0.1628	0.0291	0.1072	0.1428	0.1629	0.1830	0.2179
r_{d}^{c}	0.0689	0.0145	0.0406	0.0594	0.0692	0.0781	0.0981
r_{L}	0.2802	0.0676	0.1750	0.2318	0.2713	0.3195	0.4347
s_{L}	8.5158	1.4603	5.7388	7.5554	8.5347	9.5119	11.2612
m_{L}	0.7551	0.2649	0.5039	0.5506	0.6514	0.8806	1.4196
1/\gamma_{c} = 1 days, r_{c} = 100%
parameter	mean	sd	2.5%	25%	50%	75%	97.5%
R_{0}^{p}	2.6775	0.4648	1.8411	2.3322	2.6502	2.9878	3.6482
tau	0.4449	0.2046	0.1662	0.2812	0.3961	0.5774	0.9158
gamma_{p}	0.4560	0.2102	0.1666	0.2876	0.4135	0.5877	0.9332
gamma_{H}	0.4420	0.2727	0.1234	0.1976	0.3558	0.6846	0.9606
gamma_{ICU}	0.4285	0.2731	0.1159	0.1880	0.3349	0.6593	0.9746
epsilon_{H}	0.1086	0.0152	0.0797	0.0985	0.1082	0.1185	0.1391
epsilon_{H2I}	0.5010	0.0636	0.3828	0.4586	0.5008	0.5435	0.6277
epsilon_{x}	0.5026	0.0633	0.3761	0.4631	0.5017	0.5432	0.6329
r_{d}^{p}	0.1592	0.0300	0.0995	0.1392	0.1596	0.1795	0.2178
r_{d}^{c}	0.0682	0.0144	0.0404	0.0580	0.0679	0.0777	0.0968
r_{L}	0.3409	0.0751	0.2194	0.2856	0.3323	0.3873	0.5116
s_{L}	8.7035	1.3815	5.9725	7.8218	8.6823	9.5788	11.5248
m_{L}	0.7677	0.2700	0.5049	0.5558	0.6597	0.9142	1.4263
1/\gamma_{c} = 1 days, model w/o I_{c}
parameter	mean	sd	2.5%	25%	50%	75%	97.5%
R_{0}^{p}	2.6102	0.4555	1.7802	2.2867	2.6067	2.9121	3.5208
tau	0.4717	0.2167	0.1626	0.2963	0.4256	0.6204	0.9511
gamma_{p}	0.4768	0.2205	0.1719	0.2990	0.4255	0.6348	0.9422
gamma_{H}	0.4510	0.2717	0.1255	0.2047	0.3698	0.6820	0.9672
gamma_{ICU}	0.4352	0.2685	0.1252	0.1976	0.3475	0.6559	0.9666
epsilon_{H}	0.0988	0.0160	0.0703	0.0873	0.0980	0.1095	0.1328
epsilon_{H2I}	0.4616	0.0703	0.3234	0.4146	0.4619	0.5090	0.6000
epsilon_{x}	0.4632	0.0656	0.3353	0.4184	0.4633	0.5080	0.5909
r_{d}^{p}	0.1632	0.0291	0.1064	0.1431	0.1636	0.1832	0.2198
r_{d}^{c}	0.0746	0.0148	0.0454	0.0646	0.0744	0.0849	0.1031
r_{L}	0.3562	0.0794	0.2327	0.2983	0.3448	0.4046	0.5404
s_{L}	8.7237	1.4543	5.8313	7.7221	8.7133	9.6957	11.6276
m_{L}	0.7568	0.2616	0.5046	0.5550	0.6535	0.8844	1.4197
1/\gamma_{c} = 3 days, r_{c} = 0%
parameter	mean	sd	2.5%	25%	50%	75%	97.5%
R_{0}^{p}	2.7461	0.4812	1.8448	2.4137	2.7327	3.0695	3.6755
tau	0.2848	0.1851	0.0902	0.1580	0.2241	0.3523	0.8101
gamma_{p}	0.3054	0.2047	0.0928	0.1597	0.2329	0.3751	0.8708
gamma_{H}	0.4237	0.2823	0.1102	0.1768	0.3095	0.6722	0.9630
gamma_{ICU}	0.4151	0.2769	0.1085	0.1730	0.3028	0.6528	0.9621
epsilon_{H}	0.1095	0.0148	0.0810	0.0997	0.1090	0.1195	0.1385
epsilon_{H2I}	0.5027	0.0658	0.3809	0.4564	0.4998	0.5461	0.6326
epsilon_{x}	0.5012	0.0628	0.3800	0.4586	0.4997	0.5419	0.6264
r_{d}^{p}	0.1578	0.0288	0.1021	0.1381	0.1579	0.1784	0.2134
r_{d}^{c}	0.0708	0.0151	0.0423	0.0608	0.0706	0.0807	0.1005
r_{L}	0.1488	0.0392	0.0857	0.1210	0.1442	0.1702	0.2414
s_{L}	8.3532	1.4018	5.6285	7.3811	8.3684	9.2817	11.0647
m_{L}	0.7601	0.2662	0.5049	0.5510	0.6573	0.8964	1.4193
1/\gamma_{c} = 3 days, r_{c} = 20%
parameter	mean	sd	2.5%	25%	50%	75%	97.5%
R_{0}^{p}	2.7479	0.4901	1.8150	2.3999	2.7387	3.0776	3.7056
tau	0.3168	0.2038	0.0977	0.1667	0.2466	0.4025	0.8799
gamma_{p}	0.3217	0.2077	0.0972	0.1717	0.2526	0.4053	0.8875
gamma_{H}	0.3984	0.2700	0.1096	0.1677	0.2901	0.6160	0.9625
gamma_{ICU}	0.4272	0.2746	0.1105	0.1783	0.3418	0.6533	0.9621
epsilon_{H}	0.1094	0.0152	0.0806	0.0992	0.1092	0.1188	0.1392
epsilon_{H2I}	0.5019	0.0679	0.3757	0.4546	0.5016	0.5463	0.6369
epsilon_{x}	0.5007	0.0647	0.3786	0.4564	0.4981	0.5435	0.6265
r_{d}^{p}	0.1578	0.0318	0.0950	0.1366	0.1573	0.1798	0.2211
r_{d}^{c}	0.0707	0.0144	0.0430	0.0607	0.0704	0.0802	0.0999
r_{L}	0.1693	0.0450	0.0993	0.1371	0.1633	0.1942	0.2746
s_{L}	8.3788	1.4411	5.6802	7.4063	8.3755	9.3678	11.1895
m_{L}	0.7520	0.2587	0.5046	0.5559	0.6414	0.8761	1.3950
1/\gamma_{c} = 3 days, r_{c} = 40%
parameter	mean	sd	2.5%	25%	50%	75%	97.5%
R_{0}^{p}	2.7718	0.4661	1.8503	2.4589	2.7747	3.0825	3.6782
tau	0.3380	0.2053	0.1079	0.1864	0.2739	0.4296	0.8961
gamma_{p}	0.3237	0.1921	0.1055	0.1835	0.2635	0.4100	0.8389
gamma_{H}	0.4231	0.2786	0.1096	0.1745	0.3161	0.6576	0.9657
gamma_{ICU}	0.4132	0.2758	0.1101	0.1718	0.3050	0.6423	0.9696
epsilon_{H}	0.1098	0.0154	0.0798	0.0994	0.1095	0.1198	0.1408
epsilon_{H2I}	0.5003	0.0664	0.3766	0.4537	0.4999	0.5439	0.6294
epsilon_{x}	0.5016	0.0642	0.3817	0.4559	0.5004	0.5453	0.6241
r_{d}^{p}	0.1573	0.0299	0.0963	0.1370	0.1577	0.1781	0.2142
r_{d}^{c}	0.0712	0.0141	0.0445	0.0614	0.0709	0.0809	0.0978
r_{L}	0.1912	0.0477	0.1199	0.1578	0.1844	0.2152	0.3099
s_{L}	8.5248	1.3817	5.7814	7.6043	8.5254	9.4758	11.1693
m_{L}	0.7553	0.2540	0.5048	0.5574	0.6583	0.8850	1.3990
1/\gamma_{c} = 3 days, r_{c} = 60%
parameter	mean	sd	2.5%	25%	50%	75%	97.5%
R_{0}^{p}	2.7347	0.4855	1.8225	2.3859	2.7209	3.0624	3.7058
tau	0.3704	0.2053	0.1249	0.2104	0.3103	0.4852	0.8979
gamma_{p}	0.3600	0.2009	0.1231	0.2067	0.2974	0.4661	0.8724
gamma_{H}	0.4257	0.2853	0.1091	0.1731	0.3093	0.6816	0.9733
gamma_{ICU}	0.4174	0.2817	0.1120	0.1740	0.2986	0.6613	0.9702
epsilon_{H}	0.1087	0.0155	0.0797	0.0984	0.1084	0.1192	0.1392
epsilon_{H2I}	0.5034	0.0639	0.3853	0.4587	0.5003	0.5468	0.6341
epsilon_{x}	0.5022	0.0659	0.3795	0.4569	0.5033	0.5461	0.6302
r_{d}^{p}	0.1577	0.0319	0.0968	0.1358	0.1574	0.1782	0.2205
r_{d}^{c}	0.0710	0.0144	0.0421	0.0613	0.0710	0.0800	0.0991
r_{L}	0.2283	0.0559	0.1413	0.1889	0.2201	0.2603	0.3678
s_{L}	8.4817	1.4312	5.5960	7.6065	8.4843	9.4614	11.3253
m_{L}	0.7571	0.2618	0.5043	0.5547	0.6550	0.8851	1.4216
1/\gamma_{c} = 3 days, r_{c} = 80%
parameter	mean	sd	2.5%	25%	50%	75%	97.5%
R_{0}^{p}	2.7002	0.4720	1.8144	2.3768	2.6889	3.0117	3.6765
tau	0.4145	0.2191	0.1393	0.2452	0.3449	0.5489	0.9282
gamma_{p}	0.4069	0.2180	0.1383	0.2344	0.3430	0.5364	0.9065
gamma_{H}	0.4230	0.2851	0.1091	0.1706	0.3097	0.6681	0.9686
gamma_{ICU}	0.4208	0.2866	0.1087	0.1715	0.2994	0.6705	0.9796
epsilon_{H}	0.1089	0.0157	0.0793	0.0981	0.1088	0.1193	0.1404
epsilon_{H2I}	0.5000	0.0634	0.3808	0.4560	0.5016	0.5402	0.6217
epsilon_{x}	0.4990	0.0653	0.3785	0.4529	0.4973	0.5434	0.6297
r_{d}^{p}	0.1549	0.0300	0.0962	0.1346	0.1549	0.1754	0.2162
r_{d}^{c}	0.0707	0.0157	0.0392	0.0604	0.0706	0.0814	0.1000
r_{L}	0.2755	0.0653	0.1742	0.2298	0.2663	0.3099	0.4364
s_{L}	8.5116	1.4347	5.7018	7.5232	8.5095	9.4877	11.3564
m_{L}	0.7529	0.2592	0.5042	0.5556	0.6545	0.8665	1.4120
1/\gamma_{c} = 3 days, r_{c} = 100%
parameter	mean	sd	2.5%	25%	50%	75%	97.5%
R_{0}^{p}	2.6830	0.4530	1.8452	2.3725	2.6720	2.9821	3.6014
tau	0.4494	0.2124	0.1619	0.2772	0.4006	0.5892	0.9340
gamma_{p}	0.4585	0.2172	0.1696	0.2831	0.4034	0.6026	0.9423
gamma_{H}	0.4149	0.2787	0.1080	0.1723	0.3076	0.6507	0.9702
gamma_{ICU}	0.4222	0.2840	0.1090	0.1702	0.3153	0.6776	0.9720
epsilon_{H}	0.1089	0.0150	0.0799	0.0994	0.1084	0.1182	0.1406
epsilon_{H2I}	0.5007	0.0673	0.3739	0.4538	0.4988	0.5436	0.6365
epsilon_{x}	0.4997	0.0647	0.3779	0.4538	0.4984	0.5434	0.6297
r_{d}^{p}	0.1556	0.0307	0.0923	0.1340	0.1559	0.1781	0.2136
r_{d}^{c}	0.0708	0.0143	0.0424	0.0614	0.0708	0.0802	0.0994
r_{L}	0.3386	0.0748	0.2188	0.2849	0.3297	0.3823	0.5157
s_{L}	8.4132	1.4255	5.6139	7.4168	8.4435	9.3569	11.1831
m_{L}	0.7749	0.2778	0.5038	0.5520	0.6617	0.9334	1.4509
1/\gamma_{c} = 3 days, model w/o I_{c}
parameter	mean	sd	2.5%	25%	50%	75%	97.5%
R_{0}^{p}	2.6057	0.4632	1.7809	2.2661	2.5891	2.9057	3.5631
tau	0.4730	0.2245	0.1667	0.2892	0.4217	0.6217	0.9634
gamma_{p}	0.4826	0.2255	0.1737	0.2982	0.4291	0.6291	0.9673
gamma_{H}	0.4344	0.2646	0.1264	0.2050	0.3411	0.6483	0.9600
gamma_{ICU}	0.4481	0.2669	0.1246	0.2096	0.3714	0.6704	0.9692
epsilon_{H}	0.0986	0.0155	0.0700	0.0878	0.0983	0.1091	0.1294
epsilon_{H2I}	0.4654	0.0669	0.3365	0.4207	0.4636	0.5083	0.5996
epsilon_{x}	0.4607	0.0644	0.3372	0.4151	0.4593	0.5058	0.5865
r_{d}^{p}	0.1636	0.0295	0.1055	0.1442	0.1639	0.1834	0.2202
r_{d}^{c}	0.0748	0.0154	0.0439	0.0646	0.0748	0.0853	0.1054
r_{L}	0.3577	0.0804	0.2295	0.3001	0.3469	0.4069	0.5431
s_{L}	8.7235	1.4449	5.8458	7.7189	8.7572	9.6980	11.4881
m_{L}	0.7582	0.2606	0.5049	0.5556	0.6554	0.8905	1.4166
1/\gamma_{c} = 5 days, r_{c} = 0%
parameter	mean	sd	2.5%	25%	50%	75%	97.5%
R_{0}^{p}	2.8301	0.4924	1.9313	2.4831	2.8096	3.1724	3.7926
tau	0.3207	0.2199	0.0931	0.1546	0.2420	0.4230	0.9015
gamma_{p}	0.3247	0.2277	0.0899	0.1550	0.2411	0.4214	0.9264
gamma_{H}	0.3997	0.2855	0.1025	0.1523	0.2635	0.6510	0.9649
gamma_{ICU}	0.4232	0.2955	0.1042	0.1563	0.3016	0.7023	0.9816
epsilon_{H}	0.1094	0.0153	0.0814	0.0987	0.1089	0.1202	0.1393
epsilon_{H2I}	0.5004	0.0633	0.3788	0.4566	0.4991	0.5443	0.6257
epsilon_{x}	0.4999	0.0646	0.3744	0.4576	0.4982	0.5405	0.6309
r_{d}^{p}	0.1531	0.0297	0.0967	0.1333	0.1526	0.1728	0.2110
r_{d}^{c}	0.0731	0.0155	0.0425	0.0626	0.0731	0.0836	0.1030
r_{L}	0.1411	0.0384	0.0833	0.1126	0.1359	0.1633	0.2294
s_{L}	8.6330	1.3243	6.0111	7.7343	8.6513	9.5121	11.2104
m_{L}	0.7621	0.2644	0.5047	0.5515	0.6608	0.9063	1.4071
1/\gamma_{c} = 5 days, r_{c} = 20%
parameter	mean	sd	2.5%	25%	50%	75%	97.5%
R_{0}^{p}	2.8309	0.4744	1.8987	2.5250	2.8244	3.1465	3.7770
tau	0.3347	0.2162	0.0996	0.1725	0.2610	0.4383	0.9011
gamma_{p}	0.3250	0.2087	0.1011	0.1676	0.2579	0.4199	0.8812
gamma_{H}	0.4089	0.2847	0.1012	0.1595	0.2893	0.6593	0.9627
gamma_{ICU}	0.4081	0.2868	0.1021	0.1567	0.2859	0.6621	0.9638
epsilon_{H}	0.1088	0.0158	0.0786	0.0982	0.1086	0.1189	0.1404
epsilon_{H2I}	0.5002	0.0642	0.3767	0.4563	0.4981	0.5429	0.6262
epsilon_{x}	0.4978	0.0642	0.3811	0.4507	0.4967	0.5408	0.6228
r_{d}^{p}	0.1527	0.0312	0.0878	0.1312	0.1531	0.1747	0.2131
r_{d}^{c}	0.0723	0.0153	0.0419	0.0619	0.0720	0.0824	0.1017
r_{L}	0.1602	0.0411	0.0973	0.1324	0.1549	0.1799	0.2607
s_{L}	8.6423	1.3753	5.7874	7.7078	8.6474	9.5967	11.3073
m_{L}	0.7633	0.2661	0.5045	0.5565	0.6501	0.8995	1.4385
1/\gamma_{c} = 5 days, r_{c} = 40%
parameter	mean	sd	2.5%	25%	50%	75%	97.5%
R_{0}^{p}	2.8543	0.4532	2.0250	2.5525	2.8346	3.1452	3.7906
tau	0.3361	0.2116	0.1095	0.1790	0.2653	0.4270	0.9075
gamma_{p}	0.3512	0.2133	0.1116	0.1884	0.2784	0.4623	0.8877
gamma_{H}	0.4140	0.2820	0.1013	0.1597	0.3120	0.6629	0.9658
gamma_{ICU}	0.3995	0.2877	0.1025	0.1564	0.2613	0.6575	0.9727
epsilon_{H}	0.1089	0.0149	0.0806	0.0989	0.1083	0.1188	0.1385
epsilon_{H2I}	0.5021	0.0645	0.3797	0.4563	0.5008	0.5449	0.6332
epsilon_{x}	0.4989	0.0657	0.3758	0.4536	0.4973	0.5429	0.6353
r_{d}^{p}	0.1534	0.0306	0.0932	0.1324	0.1530	0.1742	0.2135
r_{d}^{c}	0.0728	0.0145	0.0441	0.0629	0.0723	0.0829	0.1011
r_{L}	0.1810	0.0411	0.1153	0.1525	0.1761	0.2035	0.2762
s_{L}	8.6406	1.3415	6.0224	7.7402	8.6951	9.4954	11.3151
m_{L}	0.7593	0.2646	0.5054	0.5550	0.6553	0.8824	1.4273
1/\gamma_{c} = 5 days, r_{c} = 60%
parameter	mean	sd	2.5%	25%	50%	75%	97.5%
R_{0}^{p}	2.8406	0.4568	1.9643	2.5278	2.8401	3.1565	3.7147
tau	0.3662	0.2147	0.1203	0.2024	0.2992	0.4760	0.9110
gamma_{p}	0.3673	0.2103	0.1205	0.2056	0.3038	0.4786	0.8939
gamma_{H}	0.4146	0.2827	0.1046	0.1644	0.2984	0.6563	0.9607
gamma_{ICU}	0.3941	0.2834	0.1006	0.1547	0.2606	0.6278	0.9670
epsilon_{H}	0.1090	0.0149	0.0814	0.0987	0.1085	0.1187	0.1385
epsilon_{H2I}	0.4987	0.0641	0.3726	0.4563	0.4966	0.5406	0.6268
epsilon_{x}	0.4996	0.0622	0.3840	0.4568	0.4981	0.5397	0.6222
r_{d}^{p}	0.1527	0.0308	0.0919	0.1324	0.1527	0.1740	0.2109
r_{d}^{c}	0.0725	0.0147	0.0437	0.0624	0.0723	0.0826	0.1017
r_{L}	0.2135	0.0494	0.1379	0.1782	0.2065	0.2415	0.3321
s_{L}	8.6270	1.3829	5.9894	7.7266	8.5839	9.5344	11.3451
m_{L}	0.7512	0.2508	0.5046	0.5565	0.6583	0.8766	1.3865
1/\gamma_{c} = 5 days, r_{c} = 80%
parameter	mean	sd	2.5%	25%	50%	75%	97.5%
R_{0}^{p}	2.7839	0.4630	1.9298	2.4641	2.7784	3.0831	3.7158
tau	0.3997	0.2133	0.1429	0.2295	0.3374	0.5205	0.9291
gamma_{p}	0.3997	0.2120	0.1364	0.2300	0.3427	0.5253	0.9212
gamma_{H}	0.4142	0.2895	0.1027	0.1588	0.2917	0.6729	0.9733
gamma_{ICU}	0.4007	0.2834	0.1011	0.1569	0.2723	0.6408	0.9590
epsilon_{H}	0.1089	0.0146	0.0817	0.0990	0.1082	0.1186	0.1382
epsilon_{H2I}	0.4997	0.0627	0.3791	0.4561	0.4996	0.5401	0.6264
epsilon_{x}	0.4975	0.0635	0.3753	0.4541	0.4962	0.5399	0.6208
r_{d}^{p}	0.1521	0.0318	0.0891	0.1324	0.1520	0.1722	0.2131
r_{d}^{c}	0.0724	0.0148	0.0426	0.0622	0.0728	0.0824	0.1013
r_{L}	0.2617	0.0594	0.1658	0.2203	0.2538	0.2941	0.3967
s_{L}	8.5632	1.3837	5.7996	7.6631	8.5993	9.5000	11.2506
m_{L}	0.7620	0.2610	0.5049	0.5586	0.6601	0.9070	1.4220
1/\gamma_{c} = 5 days, r_{c} = 100%
parameter	mean	sd	2.5%	25%	50%	75%	97.5%
R_{0}^{p}	2.6893	0.4665	1.8549	2.3458	2.6685	3.0169	3.6434
tau	0.4476	0.2098	0.1648	0.2827	0.4007	0.5744	0.9266
gamma_{p}	0.4515	0.2083	0.1635	0.2874	0.4091	0.5802	0.9283
gamma_{H}	0.3973	0.2809	0.1049	0.1586	0.2695	0.6288	0.9695
gamma_{ICU}	0.4167	0.2851	0.1033	0.1623	0.3039	0.6624	0.9659
epsilon_{H}	0.1087	0.0151	0.0788	0.0984	0.1084	0.1189	0.1387
epsilon_{H2I}	0.4986	0.0637	0.3814	0.4547	0.4964	0.5400	0.6264
epsilon_{x}	0.4987	0.0649	0.3775	0.4542	0.4968	0.5404	0.6329
r_{d}^{p}	0.1524	0.0316	0.0918	0.1307	0.1522	0.1739	0.2125
r_{d}^{c}	0.0721	0.0144	0.0443	0.0622	0.0723	0.0815	0.1008
r_{L}	0.3367	0.0757	0.2153	0.2818	0.3266	0.3851	0.5071
s_{L}	8.2926	1.3371	5.5432	7.4045	8.3179	9.1745	10.8084
m_{L}	0.7685	0.2623	0.5055	0.5552	0.6697	0.9154	1.4023
1/\gamma_{c} = 5 days, model w/o I_{c}
parameter	mean	sd	2.5%	25%	50%	75%	97.5%
R_{0}^{p}	2.6231	0.4633	1.7793	2.2869	2.5985	2.9410	3.5753
tau	0.4671	0.2158	0.1709	0.2901	0.4170	0.6139	0.9435
gamma_{p}	0.4770	0.2228	0.1716	0.2959	0.4253	0.6342	0.9529
gamma_{H}	0.4435	0.2681	0.1289	0.2074	0.3563	0.6629	0.9708
gamma_{ICU}	0.4468	0.2624	0.1243	0.2099	0.3808	0.6601	0.9605
epsilon_{H}	0.0981	0.0160	0.0682	0.0875	0.0977	0.1086	0.1310
epsilon_{H2I}	0.4648	0.0682	0.3352	0.4175	0.4648	0.5097	0.6009
epsilon_{x}	0.4609	0.0686	0.3300	0.4137	0.4586	0.5080	0.5982
r_{d}^{p}	0.1628	0.0298	0.1043	0.1420	0.1632	0.1828	0.2211
r_{d}^{c}	0.0755	0.0147	0.0460	0.0656	0.0758	0.0856	0.1042
r_{L}	0.3549	0.0796	0.2306	0.2964	0.3451	0.4024	0.5431
s_{L}	8.7311	1.4471	5.9588	7.7683	8.7126	9.6887	11.6315
m_{L}	0.7669	0.2740	0.5033	0.5511	0.6572	0.9116	1.4385
1/\gamma_{c} = 7 days, r_{c} = 0%
parameter	mean	sd	2.5%	25%	50%	75%	97.5%
R_{0}^{p}	2.9267	0.4523	2.0617	2.6088	2.9187	3.2112	3.8244
tau	0.3253	0.2287	0.0895	0.1541	0.2413	0.4244	0.9197
gamma_{p}	0.3257	0.2265	0.0924	0.1567	0.2476	0.4261	0.9159
gamma_{H}	0.4004	0.2972	0.0973	0.1419	0.2606	0.6583	0.9751
gamma_{ICU}	0.4035	0.2956	0.0937	0.1443	0.2658	0.6665	0.9708
epsilon_{H}	0.1084	0.0154	0.0801	0.0980	0.1079	0.1184	0.1405
epsilon_{H2I}	0.5001	0.0656	0.3772	0.4544	0.5003	0.5450	0.6295
epsilon_{x}	0.4971	0.0676	0.3638	0.4504	0.4961	0.5419	0.6345
r_{d}^{p}	0.1472	0.0308	0.0857	0.1268	0.1477	0.1667	0.2076
r_{d}^{c}	0.0741	0.0146	0.0447	0.0645	0.0745	0.0837	0.1024
r_{L}	0.1314	0.0318	0.0791	0.1094	0.1282	0.1500	0.2044
s_{L}	8.8458	1.3488	6.3759	7.9205	8.8108	9.7588	11.5917
m_{L}	0.7653	0.2615	0.5052	0.5581	0.6692	0.9010	1.4042
1/\gamma_{c} = 7 days, r_{c} = 20%
parameter	mean	sd	2.5%	25%	50%	75%	97.5%
R_{0}^{p}	2.9054	0.4574	2.0515	2.5875	2.8965	3.1994	3.8913
tau	0.3353	0.2279	0.1028	0.1627	0.2525	0.4374	0.9245
gamma_{p}	0.3492	0.2346	0.0946	0.1697	0.2615	0.4786	0.9337
gamma_{H}	0.3983	0.2973	0.0936	0.1410	0.2488	0.6668	0.9735
gamma_{ICU}	0.4092	0.2945	0.0943	0.1439	0.2800	0.6711	0.9683
epsilon_{H}	0.1084	0.0153	0.0796	0.0980	0.1081	0.1182	0.1399
epsilon_{H2I}	0.4964	0.0679	0.3646	0.4502	0.4939	0.5413	0.6317
epsilon_{x}	0.5015	0.0658	0.3748	0.4582	0.4998	0.5436	0.6339
r_{d}^{p}	0.1466	0.0327	0.0825	0.1256	0.1463	0.1692	0.2093
r_{d}^{c}	0.0748	0.0148	0.0457	0.0648	0.0750	0.0852	0.1036
r_{L}	0.1510	0.0355	0.0929	0.1271	0.1465	0.1717	0.2354
s_{L}	8.8891	1.3387	6.1970	8.0105	8.9033	9.7520	11.5272
m_{L}	0.7727	0.2715	0.5051	0.5604	0.6619	0.9235	1.4235
1/\gamma_{c} = 7 days, r_{c} = 40%
parameter	mean	sd	2.5%	25%	50%	75%	97.5%
R_{0}^{p}	2.9294	0.4624	2.0884	2.6001	2.9170	3.2358	3.8474
tau	0.3401	0.2145	0.1058	0.1801	0.2631	0.4478	0.8961
gamma_{p}	0.3534	0.2195	0.1104	0.1848	0.2767	0.4764	0.9029
gamma_{H}	0.4105	0.2944	0.0937	0.1465	0.2969	0.6791	0.9650
gamma_{ICU}	0.3900	0.2888	0.0957	0.1444	0.2414	0.6406	0.9626
epsilon_{H}	0.1094	0.0154	0.0807	0.0988	0.1093	0.1189	0.1402
epsilon_{H2I}	0.4960	0.0672	0.3713	0.4486	0.4955	0.5422	0.6271
epsilon_{x}	0.4990	0.0661	0.3728	0.4531	0.4983	0.5429	0.6264
r_{d}^{p}	0.1486	0.0312	0.0875	0.1273	0.1493	0.1700	0.2107
r_{d}^{c}	0.0744	0.0148	0.0454	0.0641	0.0740	0.0845	0.1041
r_{L}	0.1720	0.0400	0.1061	0.1442	0.1675	0.1953	0.2598
s_{L}	8.8960	1.3298	6.3241	8.0118	8.8835	9.7615	11.5136
m_{L}	0.7584	0.2585	0.5053	0.5575	0.6556	0.8848	1.4049
1/\gamma_{c} = 7 days, r_{c} = 60%
parameter	mean	sd	2.5%	25%	50%	75%	97.5%
R_{0}^{p}	2.8726	0.4435	2.0394	2.5702	2.8591	3.1825	3.7660
tau	0.3742	0.2193	0.1225	0.2009	0.3062	0.4940	0.9134
gamma_{p}	0.3679	0.2183	0.1251	0.2012	0.2958	0.4712	0.9190
gamma_{H}	0.4075	0.2894	0.0954	0.1475	0.2932	0.6672	0.9659
gamma_{ICU}	0.3918	0.2920	0.0937	0.1437	0.2478	0.6406	0.9692
epsilon_{H}	0.1090	0.0155	0.0807	0.0987	0.1081	0.1193	0.1401
epsilon_{H2I}	0.4984	0.0643	0.3757	0.4549	0.4957	0.5434	0.6256
epsilon_{x}	0.4991	0.0638	0.3821	0.4535	0.4975	0.5393	0.6285
r_{d}^{p}	0.1499	0.0318	0.0886	0.1289	0.1505	0.1719	0.2101
r_{d}^{c}	0.0740	0.0149	0.0440	0.0641	0.0739	0.0842	0.1030
r_{L}	0.2072	0.0458	0.1334	0.1750	0.2008	0.2336	0.3122
s_{L}	8.7958	1.3763	6.2098	7.8740	8.7697	9.6775	11.5850
m_{L}	0.7633	0.2638	0.5038	0.5584	0.6608	0.8999	1.4114
1/\gamma_{c} = 7 days, r_{c} = 80%
parameter	mean	sd	2.5%	25%	50%	75%	97.5%
R_{0}^{p}	2.8642	0.4357	2.0614	2.5537	2.8566	3.1586	3.7489
tau	0.4048	0.2270	0.1354	0.2255	0.3336	0.5342	0.9430
gamma_{p}	0.3869	0.2128	0.1331	0.2244	0.3223	0.5010	0.9191
gamma_{H}	0.3997	0.2938	0.0974	0.1447	0.2636	0.6519	0.9708
gamma_{ICU}	0.4078	0.2959	0.0948	0.1429	0.2760	0.6791	0.9660
epsilon_{H}	0.1088	0.0156	0.0800	0.0979	0.1079	0.1188	0.1396
epsilon_{H2I}	0.4978	0.0652	0.3740	0.4515	0.4989	0.5410	0.6288
epsilon_{x}	0.4968	0.0641	0.3721	0.4538	0.4952	0.5403	0.6285
r_{d}^{p}	0.1481	0.0323	0.0849	0.1264	0.1479	0.1712	0.2123
r_{d}^{c}	0.0740	0.0145	0.0450	0.0642	0.0739	0.0834	0.1032
r_{L}	0.2483	0.0521	0.1639	0.2117	0.2414	0.2791	0.3640
s_{L}	8.6107	1.3408	5.9955	7.6821	8.6104	9.5277	11.1507
m_{L}	0.7759	0.2712	0.5045	0.5580	0.6686	0.9327	1.4294
1/\gamma_{c} = 7 days, r_{c} = 100%
parameter	mean	sd	2.5%	25%	50%	75%	97.5%
R_{0}^{p}	2.6983	0.4604	1.8540	2.3665	2.6814	3.0134	3.5935
tau	0.4591	0.2250	0.1511	0.2766	0.4106	0.6066	0.9514
gamma_{p}	0.4605	0.2273	0.1606	0.2743	0.4004	0.6292	0.9475
gamma_{H}	0.4044	0.2917	0.0978	0.1482	0.2802	0.6594	0.9719
gamma_{ICU}	0.3975	0.2860	0.0955	0.1500	0.2692	0.6421	0.9606
epsilon_{H}	0.1079	0.0155	0.0785	0.0970	0.1074	0.1185	0.1384
epsilon_{H2I}	0.4976	0.0650	0.3736	0.4526	0.4965	0.5396	0.6316
epsilon_{x}	0.4999	0.0700	0.3689	0.4510	0.4983	0.5484	0.6379
r_{d}^{p}	0.1483	0.0319	0.0864	0.1260	0.1501	0.1704	0.2073
r_{d}^{c}	0.0737	0.0150	0.0458	0.0637	0.0736	0.0834	0.1032
r_{L}	0.3331	0.0754	0.2175	0.2790	0.3222	0.3778	0.5062
s_{L}	8.1954	1.3936	5.5013	7.2332	8.2311	9.1431	10.8666
m_{L}	0.7848	0.2723	0.5056	0.5668	0.6830	0.9477	1.4398
1/\gamma_{c} = 7 days, model w/o I_{c}
parameter	mean	sd	2.5%	25%	50%	75%	97.5%
R_{0}^{p}	2.5822	0.4888	1.7339	2.2179	2.5730	2.9109	3.5697
tau	0.4884	0.2236	0.1736	0.3004	0.4459	0.6528	0.9546
gamma_{p}	0.4883	0.2266	0.1714	0.3002	0.4458	0.6552	0.9549
gamma_{H}	0.4553	0.2712	0.1276	0.2111	0.3754	0.6873	0.9701
gamma_{ICU}	0.4369	0.2660	0.1272	0.2050	0.3462	0.6554	0.9642
epsilon_{H}	0.0956	0.0212	0.0354	0.0854	0.0975	0.1085	0.1308
epsilon_{H2I}	0.4532	0.0794	0.2764	0.4056	0.4565	0.5079	0.5943
epsilon_{x}	0.4536	0.0773	0.2842	0.4088	0.4577	0.5027	0.5927
r_{d}^{p}	0.1553	0.0430	0.0228	0.1387	0.1609	0.1816	0.2201
r_{d}^{c}	0.0753	0.0147	0.0465	0.0655	0.0754	0.0850	0.1039
r_{L}	0.3700	0.0967	0.2287	0.2991	0.3508	0.4237	0.6077
s_{L}	8.4673	1.7567	4.1179	7.5842	8.6224	9.6495	11.4531
m_{L}	0.7663	0.2656	0.5044	0.5579	0.6637	0.8975	1.4175
1/\gamma_{c} = 10 days, r_{c} = 0%
parameter	mean	sd	2.5%	25%	50%	75%	97.5%
R_{0}^{p}	3.0275	0.4683	2.1558	2.7168	3.0031	3.3432	3.9354
tau	0.3206	0.2341	0.0887	0.1437	0.2237	0.4455	0.9188
gamma_{p}	0.3565	0.2457	0.0921	0.1580	0.2684	0.5112	0.9248
gamma_{H}	0.3829	0.2951	0.0838	0.1271	0.2352	0.6449	0.9623
gamma_{ICU}	0.3961	0.2985	0.0848	0.1304	0.2581	0.6669	0.9636
epsilon_{H}	0.1051	0.0229	0.0178	0.0967	0.1073	0.1178	0.1392
epsilon_{H2I}	0.4906	0.0723	0.3404	0.4452	0.4925	0.5385	0.6270
epsilon_{x}	0.4905	0.0724	0.3472	0.4466	0.4937	0.5360	0.6296
r_{d}^{p}	0.1368	0.0416	0.0048	0.1157	0.1401	0.1626	0.2074
r_{d}^{c}	0.0745	0.0188	0.0078	0.0661	0.0761	0.0856	0.1049
r_{L}	0.1306	0.0612	0.0699	0.1009	0.1191	0.1422	0.3745
s_{L}	8.9695	1.8346	3.1939	8.1601	9.1323	10.0644	11.9053
m_{L}	0.7715	0.2645	0.5048	0.5620	0.6693	0.9324	1.4089
1/\gamma_{c} = 10 days, r_{c} = 20%
parameter	mean	sd	2.5%	25%	50%	75%	97.5%
R_{0}^{p}	2.9621	0.4868	1.9975	2.6400	2.9559	3.2983	3.8997
tau	0.3616	0.2467	0.0969	0.1618	0.2675	0.5084	0.9491
gamma_{p}	0.3726	0.2466	0.0975	0.1682	0.2930	0.5300	0.9390
gamma_{H}	0.3872	0.3025	0.0780	0.1232	0.2414	0.6569	0.9728
gamma_{ICU}	0.3872	0.3008	0.0750	0.1238	0.2422	0.6677	0.9616
epsilon_{H}	0.0971	0.0335	0.0081	0.0924	0.1055	0.1165	0.1362
epsilon_{H2I}	0.4720	0.0893	0.2517	0.4268	0.4800	0.5299	0.6215
epsilon_{x}	0.4742	0.0891	0.2509	0.4338	0.4834	0.5292	0.6229
r_{d}^{p}	0.1223	0.0554	0.0010	0.1026	0.1339	0.1587	0.2028
r_{d}^{c}	0.0683	0.0265	0.0050	0.0624	0.0744	0.0846	0.1045
r_{L}	0.1737	0.1039	0.0847	0.1182	0.1395	0.1698	0.4833
s_{L}	8.3224	2.5772	0.9997	7.7875	8.9088	9.8671	11.5529
m_{L}	0.8042	0.2855	0.5046	0.5665	0.7061	0.9897	1.4387
1/\gamma_{c} = 10 days, r_{c} = 40%
parameter	mean	sd	2.5%	25%	50%	75%	97.5%
R_{0}^{p}	3.0266	0.4428	2.2017	2.7264	3.0256	3.3127	3.9471
tau	0.3540	0.2333	0.1058	0.1709	0.2699	0.4836	0.9236
gamma_{p}	0.3589	0.2389	0.1042	0.1711	0.2713	0.5014	0.9379
gamma_{H}	0.3783	0.3021	0.0866	0.1267	0.2068	0.6375	0.9703
gamma_{ICU}	0.4094	0.2991	0.0883	0.1335	0.3046	0.6742	0.9720
epsilon_{H}	0.1085	0.0158	0.0782	0.0976	0.1084	0.1197	0.1393
epsilon_{H2I}	0.4965	0.0666	0.3702	0.4491	0.4973	0.5407	0.6280
epsilon_{x}	0.4943	0.0641	0.3731	0.4498	0.4926	0.5378	0.6173
r_{d}^{p}	0.1421	0.0333	0.0732	0.1210	0.1430	0.1646	0.2039
r_{d}^{c}	0.0762	0.0145	0.0475	0.0665	0.0761	0.0856	0.1049
r_{L}	0.1608	0.0363	0.1023	0.1356	0.1570	0.1817	0.2433
s_{L}	9.0839	1.3700	6.4491	8.1874	9.0794	10.0167	11.7883
m_{L}	0.7722	0.2743	0.5047	0.5539	0.6648	0.9227	1.4385
1/\gamma_{c} = 10 days, r_{c} = 60%
parameter	mean	sd	2.5%	25%	50%	75%	97.5%
R_{0}^{p}	3.0281	0.4326	2.2432	2.7168	3.0248	3.3274	3.8897
tau	0.3599	0.2288	0.1144	0.1812	0.2732	0.5014	0.9185
gamma_{p}	0.3718	0.2315	0.1177	0.1920	0.2862	0.5018	0.9299
gamma_{H}	0.3840	0.2952	0.0873	0.1320	0.2320	0.6481	0.9607
gamma_{ICU}	0.4002	0.2942	0.0892	0.1337	0.2765	0.6689	0.9676
epsilon_{H}	0.1084	0.0153	0.0793	0.0977	0.1084	0.1184	0.1386
epsilon_{H2I}	0.4962	0.0649	0.3751	0.4520	0.4951	0.5401	0.6209
epsilon_{x}	0.4971	0.0671	0.3676	0.4521	0.4965	0.5404	0.6370
r_{d}^{p}	0.1432	0.0339	0.0711	0.1215	0.1435	0.1658	0.2066
r_{d}^{c}	0.0765	0.0149	0.0470	0.0663	0.0767	0.0865	0.1049
r_{L}	0.1881	0.0399	0.1229	0.1596	0.1839	0.2127	0.2737
s_{L}	9.0043	1.3304	6.3535	8.0741	9.0179	9.8859	11.6063
m_{L}	0.7775	0.2700	0.5062	0.5559	0.6835	0.9320	1.4181
1/\gamma_{c} = 10 days, r_{c} = 80%
parameter	mean	sd	2.5%	25%	50%	75%	97.5%
R_{0}^{p}	2.9442	0.4518	2.0820	2.6307	2.9366	3.2485	3.8418
tau	0.3865	0.2190	0.1289	0.2166	0.3207	0.5124	0.9155
gamma_{p}	0.3907	0.2216	0.1381	0.2148	0.3232	0.5142	0.9268
gamma_{H}	0.3866	0.2937	0.0894	0.1319	0.2430	0.6418	0.9648
gamma_{ICU}	0.4007	0.3002	0.0868	0.1307	0.2735	0.6748	0.9718
epsilon_{H}	0.1083	0.0152	0.0795	0.0973	0.1081	0.1187	0.1381
epsilon_{H2I}	0.4980	0.0630	0.3739	0.4554	0.4991	0.5400	0.6203
epsilon_{x}	0.4963	0.0657	0.3707	0.4505	0.4964	0.5384	0.6309
r_{d}^{p}	0.1441	0.0326	0.0779	0.1231	0.1447	0.1664	0.2052
r_{d}^{c}	0.0756	0.0141	0.0495	0.0660	0.0747	0.0854	0.1033
r_{L}	0.2361	0.0517	0.1550	0.1999	0.2296	0.2656	0.3577
s_{L}	8.7263	1.3837	6.0159	7.7683	8.6911	9.6449	11.5249
m_{L}	0.7740	0.2690	0.5039	0.5602	0.6726	0.9246	1.4268
1/\gamma_{c} = 10 days, r_{c} = 100%
parameter	mean	sd	2.5%	25%	50%	75%	97.5%
R_{0}^{p}	2.6862	0.4598	1.8257	2.3645	2.6878	2.9892	3.5859
tau	0.4490	0.2062	0.1688	0.2850	0.4060	0.5763	0.9231
gamma_{p}	0.4580	0.2155	0.1640	0.2875	0.4049	0.6033	0.9499
gamma_{H}	0.3989	0.2977	0.0911	0.1379	0.2575	0.6711	0.9758
gamma_{ICU}	0.3899	0.2955	0.0857	0.1329	0.2583	0.6421	0.9622
epsilon_{H}	0.1079	0.0152	0.0788	0.0977	0.1074	0.1179	0.1388
epsilon_{H2I}	0.4944	0.0666	0.3687	0.4502	0.4950	0.5388	0.6263
epsilon_{x}	0.4955	0.0663	0.3679	0.4515	0.4946	0.5392	0.6280
r_{d}^{p}	0.1448	0.0333	0.0751	0.1232	0.1465	0.1665	0.2088
r_{d}^{c}	0.0747	0.0144	0.0466	0.0647	0.0746	0.0844	0.1025
r_{L}	0.3329	0.0757	0.2144	0.2803	0.3203	0.3776	0.5172
s_{L}	8.0323	1.4147	5.3094	7.0899	8.0561	8.9666	10.9073
m_{L}	0.7793	0.2657	0.5049	0.5622	0.6823	0.9315	1.4182
1/\gamma_{c} = 10 days, model w/o I_{c}
parameter	mean	sd	2.5%	25%	50%	75%	97.5%
R_{0}^{p}	2.6259	0.4728	1.7783	2.2895	2.6143	2.9432	3.5799
tau	0.4726	0.2226	0.1705	0.2900	0.4237	0.6222	0.9502
gamma_{p}	0.4707	0.2180	0.1729	0.2948	0.4237	0.6236	0.9452
gamma_{H}	0.4483	0.2694	0.1264	0.2069	0.3668	0.6788	0.9731
gamma_{ICU}	0.4427	0.2664	0.1255	0.2048	0.3591	0.6692	0.9662
epsilon_{H}	0.0985	0.0154	0.0700	0.0876	0.0984	0.1092	0.1293
epsilon_{H2I}	0.4631	0.0670	0.3347	0.4176	0.4619	0.5077	0.5991
epsilon_{x}	0.4629	0.0672	0.3326	0.4161	0.4620	0.5076	0.5978
r_{d}^{p}	0.1633	0.0288	0.1086	0.1433	0.1632	0.1830	0.2205
r_{d}^{c}	0.0751	0.0148	0.0464	0.0652	0.0753	0.0848	0.1039
r_{L}	0.3547	0.0817	0.2273	0.2950	0.3417	0.4039	0.5416
s_{L}	8.7392	1.4836	5.7053	7.7802	8.7625	9.7563	11.5548
m_{L}	0.7590	0.2588	0.5045	0.5556	0.6558	0.8940	1.3945
1/\gamma_{c} = 12 days, r_{c} = 0%
parameter	mean	sd	2.5%	25%	50%	75%	97.5%
R_{0}^{p}	3.1300	0.4401	2.2942	2.8281	3.1274	3.4274	4.0277
tau	0.3324	0.2478	0.0882	0.1406	0.2269	0.4717	0.9406
gamma_{p}	0.3473	0.2534	0.0894	0.1437	0.2417	0.5015	0.9379
gamma_{H}	0.3970	0.3032	0.0816	0.1229	0.2643	0.6790	0.9679
gamma_{ICU}	0.3825	0.3024	0.0805	0.1217	0.2209	0.6625	0.9657
epsilon_{H}	0.1074	0.0157	0.0777	0.0964	0.1075	0.1176	0.1386
epsilon_{H2I}	0.4930	0.0677	0.3623	0.4471	0.4913	0.5376	0.6282
epsilon_{x}	0.4945	0.0673	0.3656	0.4497	0.4936	0.5394	0.6226
r_{d}^{p}	0.1370	0.0348	0.0655	0.1146	0.1379	0.1605	0.2007
r_{d}^{c}	0.0773	0.0148	0.0497	0.0669	0.0776	0.0877	0.1062
r_{L}	0.1147	0.0277	0.0667	0.0947	0.1127	0.1311	0.1749
s_{L}	9.3240	1.4069	6.5830	8.3901	9.3246	10.2674	12.1476
m_{L}	0.7729	0.2671	0.5048	0.5580	0.6698	0.9204	1.4159
1/\gamma_{c} = 12 days, r_{c} = 20%
parameter	mean	sd	2.5%	25%	50%	75%	97.5%
R_{0}^{p}	3.1357	0.4259	2.3612	2.8318	3.1291	3.4285	4.0099
tau	0.3397	0.2475	0.0942	0.1485	0.2354	0.4816	0.9374
gamma_{p}	0.3533	0.2504	0.0937	0.1514	0.2492	0.5202	0.9379
gamma_{H}	0.3806	0.3071	0.0805	0.1211	0.2130	0.6704	0.9719
gamma_{ICU}	0.4109	0.3057	0.0834	0.1277	0.2927	0.6904	0.9726
epsilon_{H}	0.1078	0.0153	0.0783	0.0973	0.1075	0.1180	0.1377
epsilon_{H2I}	0.4944	0.0652	0.3673	0.4509	0.4941	0.5376	0.6223
epsilon_{x}	0.4955	0.0632	0.3749	0.4502	0.4948	0.5364	0.6217
r_{d}^{p}	0.1392	0.0331	0.0747	0.1164	0.1400	0.1625	0.2003
r_{d}^{c}	0.0773	0.0145	0.0494	0.0682	0.0769	0.0872	0.1067
r_{L}	0.1298	0.0291	0.0798	0.1097	0.1274	0.1473	0.1920
s_{L}	9.3605	1.3264	6.7976	8.4589	9.3793	10.2170	12.0105
m_{L}	0.7732	0.2623	0.5053	0.5578	0.6783	0.9271	1.3988
1/\gamma_{c} = 12 days, r_{c} = 40%
parameter	mean	sd	2.5%	25%	50%	75%	97.5%
R_{0}^{p}	3.0944	0.4404	2.2776	2.7920	3.0742	3.3831	3.9707
tau	0.3595	0.2400	0.1050	0.1682	0.2663	0.5077	0.9341
gamma_{p}	0.3496	0.2364	0.1026	0.1648	0.2617	0.4863	0.9286
gamma_{H}	0.3978	0.3068	0.0822	0.1266	0.2505	0.6800	0.9712
gamma_{ICU}	0.3855	0.3012	0.0811	0.1235	0.2255	0.6647	0.9655
epsilon_{H}	0.1082	0.0160	0.0781	0.0971	0.1079	0.1189	0.1403
epsilon_{H2I}	0.4957	0.0662	0.3678	0.4484	0.4928	0.5415	0.6272
epsilon_{x}	0.4954	0.0682	0.3677	0.4492	0.4949	0.5411	0.6296
r_{d}^{p}	0.1402	0.0346	0.0693	0.1184	0.1405	0.1644	0.2036
r_{d}^{c}	0.0770	0.0148	0.0481	0.0672	0.0771	0.0870	0.1051
r_{L}	0.1543	0.0339	0.0972	0.1300	0.1523	0.1746	0.2271
s_{L}	9.2186	1.3053	6.7208	8.3211	9.1788	10.0812	11.8595
m_{L}	0.7769	0.2712	0.5035	0.5562	0.6726	0.9409	1.4318
1/\gamma_{c} = 12 days, r_{c} = 60%
parameter	mean	sd	2.5%	25%	50%	75%	97.5%
R_{0}^{p}	3.0842	0.4297	2.2541	2.7894	3.0772	3.3856	3.9068
tau	0.3551	0.2211	0.1116	0.1812	0.2819	0.4738	0.9081
gamma_{p}	0.3676	0.2317	0.1148	0.1847	0.2847	0.5097	0.9320
gamma_{H}	0.3930	0.3030	0.0795	0.1249	0.2530	0.6664	0.9703
gamma_{ICU}	0.3960	0.3065	0.0802	0.1247	0.2506	0.6789	0.9737
epsilon_{H}	0.1082	0.0155	0.0793	0.0971	0.1078	0.1188	0.1386
epsilon_{H2I}	0.4985	0.0644	0.3748	0.4541	0.4964	0.5435	0.6208
epsilon_{x}	0.4940	0.0652	0.3735	0.4492	0.4912	0.5382	0.6249
r_{d}^{p}	0.1418	0.0333	0.0749	0.1196	0.1422	0.1654	0.2064
r_{d}^{c}	0.0772	0.0145	0.0496	0.0673	0.0769	0.0869	0.1063
r_{L}	0.1827	0.0387	0.1182	0.1560	0.1783	0.2045	0.2692
s_{L}	9.0346	1.3876	6.2850	8.0690	9.0289	9.9841	11.7624
m_{L}	0.7727	0.2652	0.5058	0.5608	0.6662	0.9324	1.4145
1/\gamma_{c} = 12 days, r_{c} = 80%
parameter	mean	sd	2.5%	25%	50%	75%	97.5%
R_{0}^{p}	2.9837	0.4336	2.1663	2.6826	2.9795	3.2761	3.8635
tau	0.3773	0.2171	0.1286	0.2087	0.3038	0.4961	0.9095
gamma_{p}	0.3885	0.2202	0.1300	0.2151	0.3215	0.5142	0.9215
gamma_{H}	0.4056	0.3049	0.0830	0.1287	0.2794	0.6964	0.9764
gamma_{ICU}	0.3800	0.2971	0.0832	0.1261	0.2269	0.6539	0.9642
epsilon_{H}	0.1078	0.0151	0.0790	0.0969	0.1078	0.1179	0.1366
epsilon_{H2I}	0.4939	0.0638	0.3748	0.4495	0.4939	0.5372	0.6199
epsilon_{x}	0.4978	0.0658	0.3723	0.4531	0.4958	0.5396	0.6366
r_{d}^{p}	0.1420	0.0335	0.0735	0.1196	0.1423	0.1648	0.2063
r_{d}^{c}	0.0760	0.0149	0.0475	0.0658	0.0758	0.0860	0.1052
r_{L}	0.2306	0.0482	0.1535	0.1964	0.2247	0.2598	0.3392
s_{L}	8.7493	1.3379	6.1571	7.8780	8.7556	9.6315	11.3982
m_{L}	0.7888	0.2762	0.5052	0.5630	0.6835	0.9540	1.4412
1/\gamma_{c} = 12 days, r_{c} = 100%
parameter	mean	sd	2.5%	25%	50%	75%	97.5%
R_{0}^{p}	2.7114	0.4469	1.8974	2.4060	2.6960	3.0118	3.5923
tau	0.4468	0.2069	0.1613	0.2867	0.3983	0.5732	0.9210
gamma_{p}	0.4514	0.2085	0.1698	0.2888	0.4000	0.5828	0.9337
gamma_{H}	0.3925	0.3003	0.0865	0.1319	0.2392	0.6637	0.9642
gamma_{ICU}	0.3929	0.2940	0.0843	0.1313	0.2636	0.6504	0.9670
epsilon_{H}	0.1084	0.0153	0.0792	0.0980	0.1083	0.1186	0.1386
epsilon_{H2I}	0.4971	0.0676	0.3740	0.4528	0.4944	0.5408	0.6330
epsilon_{x}	0.4948	0.0664	0.3706	0.4502	0.4929	0.5382	0.6254
r_{d}^{p}	0.1451	0.0332	0.0796	0.1215	0.1452	0.1690	0.2088
r_{d}^{c}	0.0749	0.0146	0.0463	0.0649	0.0751	0.0850	0.1041
r_{L}	0.3278	0.0719	0.2177	0.2744	0.3197	0.3699	0.4901
s_{L}	7.8883	1.4300	5.0318	6.9664	7.9000	8.8554	10.6872
m_{L}	0.7871	0.2739	0.5052	0.5629	0.6867	0.9485	1.4218
1/\gamma_{c} = 12 days, model w/o I_{c}
parameter	mean	sd	2.5%	25%	50%	75%	97.5%
R_{0}^{p}	2.6126	0.4738	1.7484	2.2807	2.5877	2.9200	3.5931
tau	0.4711	0.2118	0.1716	0.3024	0.4302	0.6120	0.9397
gamma_{p}	0.4707	0.2197	0.1653	0.2932	0.4228	0.6213	0.9467
gamma_{H}	0.4364	0.2652	0.1250	0.1991	0.3525	0.6653	0.9573
gamma_{ICU}	0.4524	0.2725	0.1272	0.2047	0.3681	0.6852	0.9723
epsilon_{H}	0.0983	0.0160	0.0684	0.0877	0.0983	0.1091	0.1288
epsilon_{H2I}	0.4636	0.0659	0.3417	0.4178	0.4613	0.5056	0.6011
epsilon_{x}	0.4629	0.0706	0.3285	0.4145	0.4625	0.5090	0.6016
r_{d}^{p}	0.1632	0.0295	0.1061	0.1444	0.1640	0.1838	0.2170
r_{d}^{c}	0.0746	0.0150	0.0451	0.0645	0.0747	0.0848	0.1042
r_{L}	0.3573	0.0831	0.2255	0.2979	0.3467	0.4044	0.5536
s_{L}	8.7373	1.4428	5.8084	7.8323	8.7750	9.6866	11.4187
m_{L}	0.7496	0.2537	0.5039	0.5549	0.6463	0.8805	1.4091
1/\gamma_{c} = 14 days, r_{c} = 0%
parameter	mean	sd	2.5%	25%	50%	75%	97.5%
R_{0}^{p}	3.2035	0.4103	2.4025	2.9142	3.2067	3.4703	4.0029
tau	0.3315	0.2554	0.0851	0.1309	0.2129	0.4854	0.9215
gamma_{p}	0.3606	0.2634	0.0888	0.1429	0.2568	0.5492	0.9495
gamma_{H}	0.3773	0.3086	0.0752	0.1143	0.2107	0.6603	0.9725
gamma_{ICU}	0.4047	0.3119	0.0769	0.1213	0.2559	0.7090	0.9598
epsilon_{H}	0.1075	0.0159	0.0772	0.0964	0.1071	0.1182	0.1397
epsilon_{H2I}	0.4921	0.0653	0.3694	0.4470	0.4913	0.5351	0.6234
epsilon_{x}	0.4936	0.0649	0.3702	0.4503	0.4942	0.5349	0.6272
r_{d}^{p}	0.1366	0.0355	0.0618	0.1125	0.1373	0.1616	0.2041
r_{d}^{c}	0.0780	0.0148	0.0485	0.0682	0.0778	0.0878	0.1074
r_{L}	0.1091	0.0250	0.0653	0.0917	0.1076	0.1250	0.1634
s_{L}	9.4851	1.3014	6.9692	8.5639	9.4727	10.3942	12.0036
m_{L}	0.7818	0.2719	0.5038	0.5633	0.6811	0.9501	1.4405
1/\gamma_{c} = 14 days, r_{c} = 20%
parameter	mean	sd	2.5%	25%	50%	75%	97.5%
R_{0}^{p}	3.1848	0.4293	2.3649	2.8859	3.1678	3.4741	4.0208
tau	0.3405	0.2494	0.0901	0.1462	0.2387	0.4842	0.9433
gamma_{p}	0.3550	0.2555	0.0927	0.1494	0.2507	0.5114	0.9392
gamma_{H}	0.4044	0.3095	0.0736	0.1166	0.2904	0.6986	0.9733
gamma_{ICU}	0.3774	0.3085	0.0769	0.1160	0.2022	0.6456	0.9692
epsilon_{H}	0.1071	0.0163	0.0756	0.0963	0.1070	0.1179	0.1384
epsilon_{H2I}	0.4918	0.0662	0.3655	0.4452	0.4908	0.5384	0.6210
epsilon_{x}	0.4929	0.0662	0.3590	0.4499	0.4947	0.5364	0.6198
r_{d}^{p}	0.1346	0.0386	0.0480	0.1102	0.1374	0.1600	0.2036
r_{d}^{c}	0.0784	0.0143	0.0496	0.0687	0.0780	0.0882	0.1059
r_{L}	0.1252	0.0292	0.0723	0.1056	0.1244	0.1433	0.1875
s_{L}	9.4493	1.3501	6.8395	8.5567	9.4639	10.3538	12.1537
m_{L}	0.7689	0.2662	0.5038	0.5581	0.6684	0.9091	1.4233
1/\gamma_{c} = 14 days, r_{c} = 40%
parameter	mean	sd	2.5%	25%	50%	75%	97.5%
R_{0}^{p}	3.1681	0.4337	2.3409	2.8741	3.1538	3.4642	4.0753
tau	0.3664	0.2520	0.1008	0.1599	0.2692	0.5304	0.9400
gamma_{p}	0.3515	0.2494	0.0987	0.1557	0.2455	0.4912	0.9347
gamma_{H}	0.3789	0.3039	0.0767	0.1175	0.2110	0.6493	0.9613
gamma_{ICU}	0.4003	0.3030	0.0790	0.1245	0.2687	0.6864	0.9614
epsilon_{H}	0.1079	0.0164	0.0771	0.0967	0.1078	0.1189	0.1413
epsilon_{H2I}	0.4951	0.0664	0.3729	0.4474	0.4955	0.5396	0.6296
epsilon_{x}	0.4930	0.0675	0.3679	0.4468	0.4905	0.5390	0.6298
r_{d}^{p}	0.1385	0.0366	0.0614	0.1158	0.1395	0.1635	0.2065
r_{d}^{c}	0.0781	0.0144	0.0497	0.0685	0.0783	0.0879	0.1057
r_{L}	0.1472	0.0334	0.0910	0.1239	0.1443	0.1664	0.2222
s_{L}	9.3922	1.3679	6.7206	8.4726	9.3659	10.3008	12.0606
m_{L}	0.7764	0.2667	0.5046	0.5611	0.6789	0.9212	1.4208
1/\gamma_{c} = 14 days, r_{c} = 60%
parameter	mean	sd	2.5%	25%	50%	75%	97.5%
R_{0}^{p}	3.1060	0.4154	2.2990	2.8278	3.1031	3.3847	3.9402
tau	0.3670	0.2351	0.1102	0.1785	0.2818	0.4995	0.9144
gamma_{p}	0.3627	0.2348	0.1102	0.1809	0.2713	0.5041	0.9310
gamma_{H}	0.3688	0.2986	0.0788	0.1201	0.2008	0.6271	0.9670
gamma_{ICU}	0.4047	0.3017	0.0799	0.1242	0.2943	0.6850	0.9627
epsilon_{H}	0.1079	0.0157	0.0782	0.0970	0.1073	0.1183	0.1395
epsilon_{H2I}	0.4936	0.0647	0.3650	0.4513	0.4923	0.5375	0.6234
epsilon_{x}	0.4933	0.0660	0.3662	0.4490	0.4918	0.5359	0.6334
r_{d}^{p}	0.1386	0.0351	0.0635	0.1162	0.1404	0.1624	0.2024
r_{d}^{c}	0.0777	0.0142	0.0502	0.0678	0.0779	0.0871	0.1047
r_{L}	0.1793	0.0371	0.1164	0.1537	0.1755	0.2009	0.2622
s_{L}	9.1743	1.3665	6.5571	8.2634	9.1449	10.0555	11.8964
m_{L}	0.7785	0.2671	0.5061	0.5654	0.6803	0.9230	1.4285
1/\gamma_{c} = 14 days, r_{c} = 80%
parameter	mean	sd	2.5%	25%	50%	75%	97.5%
R_{0}^{p}	3.0360	0.4233	2.2255	2.7411	3.0285	3.3105	3.9238
tau	0.3761	0.2190	0.1261	0.2041	0.3055	0.5008	0.9129
gamma_{p}	0.3886	0.2311	0.1256	0.2045	0.3129	0.5161	0.9441
gamma_{H}	0.3953	0.3067	0.0797	0.1232	0.2532	0.6829	0.9722
gamma_{ICU}	0.3852	0.2998	0.0804	0.1248	0.2465	0.6555	0.9627
epsilon_{H}	0.1080	0.0155	0.0778	0.0977	0.1077	0.1182	0.1386
epsilon_{H2I}	0.4930	0.0641	0.3731	0.4510	0.4924	0.5362	0.6204
epsilon_{x}	0.4969	0.0666	0.3712	0.4513	0.4935	0.5440	0.6265
r_{d}^{p}	0.1417	0.0341	0.0725	0.1192	0.1436	0.1647	0.2047
r_{d}^{c}	0.0762	0.0147	0.0489	0.0665	0.0762	0.0858	0.1054
r_{L}	0.2239	0.0447	0.1496	0.1927	0.2190	0.2508	0.3260
s_{L}	8.7863	1.4281	5.9478	7.8301	8.8164	9.7193	11.5582
m_{L}	0.7891	0.2763	0.5044	0.5625	0.6817	0.9658	1.4390
1/\gamma_{c} = 14 days, r_{c} = 100%
parameter	mean	sd	2.5%	25%	50%	75%	97.5%
R_{0}^{p}	2.6831	0.4575	1.8608	2.3535	2.6662	2.9904	3.6626
tau	0.4651	0.2183	0.1691	0.2892	0.4180	0.6064	0.9484
gamma_{p}	0.4576	0.2157	0.1636	0.2856	0.4121	0.6019	0.9386
gamma_{H}	0.3951	0.3000	0.0848	0.1295	0.2530	0.6713	0.9769
gamma_{ICU}	0.3864	0.2970	0.0830	0.1266	0.2463	0.6473	0.9662
epsilon_{H}	0.1082	0.0160	0.0782	0.0973	0.1075	0.1192	0.1383
epsilon_{H2I}	0.4953	0.0665	0.3700	0.4503	0.4908	0.5394	0.6335
epsilon_{x}	0.4965	0.0647	0.3776	0.4526	0.4945	0.5388	0.6293
r_{d}^{p}	0.1456	0.0319	0.0811	0.1240	0.1469	0.1678	0.2064
r_{d}^{c}	0.0745	0.0154	0.0436	0.0646	0.0747	0.0845	0.1052
r_{L}	0.3322	0.0751	0.2135	0.2771	0.3212	0.3783	0.5036
s_{L}	7.8857	1.4517	5.1111	6.9454	7.8858	8.8146	10.6771
m_{L}	0.7782	0.2660	0.5057	0.5632	0.6784	0.9346	1.4164
1/\gamma_{c} = 14 days, model w/o I_{c}
parameter	mean	sd	2.5%	25%	50%	75%	97.5%
R_{0}^{p}	2.6132	0.4514	1.7985	2.2873	2.5951	2.9199	3.5421
tau	0.4666	0.2169	0.1641	0.2921	0.4188	0.6161	0.9437
gamma_{p}	0.4773	0.2203	0.1737	0.2984	0.4237	0.6334	0.9519
gamma_{H}	0.4459	0.2677	0.1280	0.2072	0.3591	0.6739	0.9618
gamma_{ICU}	0.4418	0.2667	0.1284	0.2071	0.3499	0.6728	0.9626
epsilon_{H}	0.0986	0.0164	0.0684	0.0874	0.0983	0.1098	0.1305
epsilon_{H2I}	0.4638	0.0704	0.3250	0.4171	0.4645	0.5103	0.6037
epsilon_{x}	0.4627	0.0697	0.3294	0.4150	0.4631	0.5083	0.6003
r_{d}^{p}	0.1639	0.0303	0.1051	0.1451	0.1649	0.1837	0.2201
r_{d}^{c}	0.0749	0.0146	0.0472	0.0647	0.0749	0.0848	0.1037
r_{L}	0.3558	0.0791	0.2320	0.2972	0.3445	0.4031	0.5408
s_{L}	8.7389	1.4919	5.7923	7.7810	8.7774	9.7355	11.5763
m_{L}	0.7566	0.2582	0.5046	0.5566	0.6538	0.8920	1.4153
1/\gamma_{c} = 16 days, r_{c} = 0%
parameter	mean	sd	2.5%	25%	50%	75%	97.5%
R_{0}^{p}	3.2285	0.4327	2.4570	2.9248	3.2140	3.5182	4.1189
tau	0.3544	0.2635	0.0862	0.1370	0.2388	0.5343	0.9413
gamma_{p}	0.3393	0.2620	0.0881	0.1332	0.2141	0.5037	0.9559
gamma_{H}	0.3932	0.3137	0.0719	0.1162	0.2379	0.6839	0.9781
gamma_{ICU}	0.3895	0.3121	0.0721	0.1148	0.2269	0.6869	0.9709
epsilon_{H}	0.1069	0.0154	0.0757	0.0966	0.1069	0.1171	0.1378
epsilon_{H2I}	0.4937	0.0678	0.3680	0.4471	0.4922	0.5365	0.6304
epsilon_{x}	0.4907	0.0676	0.3576	0.4457	0.4890	0.5350	0.6316
r_{d}^{p}	0.1339	0.0364	0.0526	0.1123	0.1365	0.1590	0.2003
r_{d}^{c}	0.0792	0.0153	0.0491	0.0692	0.0791	0.0894	0.1096
r_{L}	0.1074	0.0258	0.0613	0.0888	0.1061	0.1237	0.1600
s_{L}	9.6351	1.3833	6.9055	8.6898	9.6715	10.5602	12.3051
m_{L}	0.7867	0.2772	0.5045	0.5624	0.6804	0.9544	1.4294
1/\gamma_{c} = 16 days, r_{c} = 20%
parameter	mean	sd	2.5%	25%	50%	75%	97.5%
R_{0}^{p}	3.1451	0.4540	2.2246	2.8454	3.1318	3.4507	3.9999
tau	0.3520	0.2489	0.0940	0.1424	0.2513	0.5365	0.9258
gamma_{p}	0.3780	0.2654	0.0971	0.1550	0.2715	0.6017	0.9522
gamma_{H}	0.3951	0.3088	0.0611	0.1121	0.2577	0.6626	0.9746
gamma_{ICU}	0.3748	0.3070	0.0666	0.1158	0.2002	0.6410	0.9693
epsilon_{H}	0.1003	0.0305	0.0082	0.0939	0.1061	0.1175	0.1397
epsilon_{H2I}	0.4749	0.0857	0.2552	0.4359	0.4807	0.5271	0.6176
epsilon_{x}	0.4782	0.0811	0.2893	0.4385	0.4821	0.5285	0.6155
r_{d}^{p}	0.1252	0.0530	0.0011	0.1026	0.1348	0.1636	0.2023
r_{d}^{c}	0.0731	0.0248	0.0042	0.0662	0.0782	0.0881	0.1060
r_{L}	0.1567	0.1112	0.0762	0.1076	0.1259	0.1469	0.5479
s_{L}	8.9974	2.5407	0.9717	8.3439	9.4302	10.4986	12.4195
m_{L}	0.7958	0.2609	0.5066	0.5739	0.7203	0.9424	1.4039
1/\gamma_{c} = 16 days, r_{c} = 40%
parameter	mean	sd	2.5%	25%	50%	75%	97.5%
R_{0}^{p}	3.2118	0.4074	2.4339	2.9399	3.2151	3.4782	4.0079
tau	0.3545	0.2522	0.0994	0.1538	0.2485	0.5101	0.9459
gamma_{p}	0.3552	0.2493	0.0989	0.1589	0.2506	0.5051	0.9296
gamma_{H}	0.3912	0.3058	0.0739	0.1181	0.2409	0.6755	0.9663
gamma_{ICU}	0.3839	0.3057	0.0761	0.1205	0.2259	0.6571	0.9671
epsilon_{H}	0.1072	0.0151	0.0776	0.0971	0.1071	0.1170	0.1373
epsilon_{H2I}	0.4901	0.0687	0.3583	0.4434	0.4898	0.5380	0.6292
epsilon_{x}	0.4896	0.0643	0.3696	0.4433	0.4884	0.5337	0.6161
r_{d}^{p}	0.1358	0.0370	0.0580	0.1135	0.1382	0.1619	0.2008
r_{d}^{c}	0.0779	0.0147	0.0486	0.0680	0.0783	0.0877	0.1057
r_{L}	0.1438	0.0314	0.0900	0.1222	0.1413	0.1618	0.2110
s_{L}	9.4886	1.3345	6.9122	8.5526	9.5045	10.3956	12.0753
m_{L}	0.7835	0.2708	0.5069	0.5643	0.6824	0.9376	1.4149
1/\gamma_{c} = 16 days, r_{c} = 60%
parameter	mean	sd	2.5%	25%	50%	75%	97.5%
R_{0}^{p}	3.1623	0.4211	2.3620	2.8725	3.1640	3.4493	3.9605
tau	0.3652	0.2369	0.1085	0.1743	0.2801	0.5113	0.9278
gamma_{p}	0.3636	0.2431	0.1080	0.1709	0.2688	0.5175	0.9321
gamma_{H}	0.3889	0.3057	0.0760	0.1208	0.2327	0.6697	0.9624
gamma_{ICU}	0.3833	0.3041	0.0781	0.1187	0.2308	0.6574	0.9678
epsilon_{H}	0.1078	0.0160	0.0781	0.0971	0.1076	0.1182	0.1414
epsilon_{H2I}	0.4925	0.0671	0.3617	0.4449	0.4914	0.5402	0.6237
epsilon_{x}	0.4930	0.0664	0.3718	0.4465	0.4928	0.5362	0.6345
r_{d}^{p}	0.1378	0.0357	0.0607	0.1161	0.1396	0.1619	0.2023
r_{d}^{c}	0.0777	0.0144	0.0489	0.0677	0.0778	0.0871	0.1061
r_{L}	0.1741	0.0364	0.1116	0.1483	0.1711	0.1963	0.2555
s_{L}	9.2568	1.3546	6.6536	8.3492	9.2223	10.1065	11.9752
m_{L}	0.7712	0.2576	0.5060	0.5675	0.6736	0.9195	1.4039
1/\gamma_{c} = 16 days, r_{c} = 80%
parameter	mean	sd	2.5%	25%	50%	75%	97.5%
R_{0}^{p}	3.0512	0.4156	2.2348	2.7688	3.0532	3.3301	3.8886
tau	0.3972	0.2382	0.1270	0.2061	0.3108	0.5562	0.9418
gamma_{p}	0.3783	0.2268	0.1233	0.1957	0.3003	0.5156	0.9230
gamma_{H}	0.3769	0.3011	0.0772	0.1195	0.2179	0.6423	0.9637
gamma_{ICU}	0.3937	0.2979	0.0813	0.1254	0.2701	0.6706	0.9600
epsilon_{H}	0.1081	0.0160	0.0777	0.0969	0.1080	0.1191	0.1402
epsilon_{H2I}	0.4933	0.0661	0.3664	0.4452	0.4941	0.5375	0.6195
epsilon_{x}	0.4931	0.0670	0.3645	0.4478	0.4920	0.5388	0.6247
r_{d}^{p}	0.1410	0.0361	0.0623	0.1187	0.1436	0.1649	0.2090
r_{d}^{c}	0.0762	0.0148	0.0463	0.0666	0.0762	0.0861	0.1050
r_{L}	0.2221	0.0448	0.1479	0.1916	0.2175	0.2484	0.3270
s_{L}	8.7914	1.3753	6.0072	7.8710	8.7822	9.7336	11.4414
m_{L}	0.7876	0.2676	0.5046	0.5683	0.6888	0.9635	1.4191
1/\gamma_{c} = 16 days, r_{c} = 100%
parameter	mean	sd	2.5%	25%	50%	75%	97.5%
R_{0}^{p}	2.7030	0.4611	1.8366	2.3883	2.6909	3.0306	3.5977
tau	0.4540	0.2158	0.1666	0.2797	0.4019	0.5951	0.9474
gamma_{p}	0.4590	0.2124	0.1733	0.2870	0.4112	0.5934	0.9451
gamma_{H}	0.3877	0.3034	0.0802	0.1250	0.2374	0.6478	0.9733
gamma_{ICU}	0.3925	0.2987	0.0811	0.1282	0.2601	0.6670	0.9607
epsilon_{H}	0.1077	0.0160	0.0777	0.0966	0.1072	0.1184	0.1399
epsilon_{H2I}	0.4970	0.0654	0.3706	0.4535	0.4951	0.5409	0.6235
epsilon_{x}	0.4961	0.0629	0.3709	0.4556	0.4945	0.5373	0.6213
r_{d}^{p}	0.1464	0.0327	0.0797	0.1247	0.1464	0.1692	0.2070
r_{d}^{c}	0.0745	0.0146	0.0459	0.0648	0.0745	0.0844	0.1019
r_{L}	0.3292	0.0768	0.2137	0.2713	0.3190	0.3716	0.5093
s_{L}	7.8222	1.4306	4.9313	6.8772	7.8204	8.7733	10.6439
m_{L}	0.7962	0.2821	0.5044	0.5627	0.6962	0.9655	1.4505
1/\gamma_{c} = 16 days, model w/o I_{c}
parameter	mean	sd	2.5%	25%	50%	75%	97.5%
R_{0}^{p}	2.6185	0.4695	1.7844	2.2719	2.5995	2.9374	3.5683
tau	0.4706	0.2169	0.1684	0.2970	0.4258	0.6139	0.9507
gamma_{p}	0.4738	0.2212	0.1663	0.2929	0.4249	0.6267	0.9464
gamma_{H}	0.4538	0.2684	0.1259	0.2120	0.3764	0.6925	0.9615
gamma_{ICU}	0.4368	0.2678	0.1232	0.2026	0.3451	0.6573	0.9712
epsilon_{H}	0.0983	0.0158	0.0692	0.0873	0.0979	0.1092	0.1301
epsilon_{H2I}	0.4630	0.0687	0.3305	0.4159	0.4626	0.5098	0.5943
epsilon_{x}	0.4616	0.0673	0.3327	0.4166	0.4598	0.5065	0.5944
r_{d}^{p}	0.1620	0.0290	0.1036	0.1429	0.1623	0.1809	0.2199
r_{d}^{c}	0.0747	0.0143	0.0469	0.0649	0.0748	0.0843	0.1039
r_{L}	0.3557	0.0807	0.2292	0.2958	0.3442	0.4054	0.5387
s_{L}	8.7656	1.4695	5.9054	7.7657	8.7573	9.7854	11.6181
m_{L}	0.7592	0.2602	0.5045	0.5547	0.6595	0.9033	1.4130
1/\gamma_{c} = 18 days, r_{c} = 0%
parameter	mean	sd	2.5%	25%	50%	75%	97.5%
R_{0}^{p}	3.2703	0.4229	2.4694	2.9823	3.2542	3.5434	4.1299
tau	0.3429	0.2730	0.0849	0.1283	0.2096	0.5326	0.9518
gamma_{p}	0.3694	0.2786	0.0870	0.1339	0.2476	0.5743	0.9673
gamma_{H}	0.4080	0.3165	0.0652	0.1172	0.2865	0.7209	0.9733
gamma_{ICU}	0.3647	0.3088	0.0696	0.1087	0.1805	0.6490	0.9733
epsilon_{H}	0.1059	0.0165	0.0743	0.0950	0.1060	0.1169	0.1385
epsilon_{H2I}	0.4872	0.0710	0.3489	0.4410	0.4851	0.5341	0.6355
epsilon_{x}	0.4884	0.0676	0.3535	0.4466	0.4872	0.5329	0.6210
r_{d}^{p}	0.1302	0.0429	0.0242	0.1071	0.1347	0.1600	0.2008
r_{d}^{c}	0.0788	0.0147	0.0494	0.0691	0.0788	0.0889	0.1069
r_{L}	0.1041	0.0256	0.0582	0.0865	0.1030	0.1200	0.1597
s_{L}	9.7331	1.4049	6.9333	8.8201	9.7751	10.6675	12.4372
m_{L}	0.7888	0.2736	0.5044	0.5644	0.6867	0.9658	1.4377
1/\gamma_{c} = 18 days, r_{c} = 20%
parameter	mean	sd	2.5%	25%	50%	75%	97.5%
R_{0}^{p}	3.2029	0.4684	2.2699	2.8907	3.2030	3.5294	4.1091
tau	0.3745	0.2665	0.0934	0.1471	0.2780	0.5626	0.9672
gamma_{p}	0.3545	0.2559	0.0927	0.1462	0.2482	0.5181	0.9418
gamma_{H}	0.3769	0.3078	0.0536	0.1095	0.2239	0.6557	0.9672
gamma_{ICU}	0.3908	0.3155	0.0625	0.1146	0.2335	0.6820	0.9802
epsilon_{H}	0.0984	0.0309	0.0081	0.0914	0.1045	0.1163	0.1372
epsilon_{H2I}	0.4763	0.0888	0.2614	0.4292	0.4861	0.5347	0.6235
epsilon_{x}	0.4732	0.0865	0.2721	0.4258	0.4803	0.5276	0.6224
r_{d}^{p}	0.1206	0.0539	0.0014	0.0981	0.1313	0.1572	0.2020
r_{d}^{c}	0.0724	0.0253	0.0015	0.0658	0.0774	0.0877	0.1059
r_{L}	0.1539	0.1155	0.0701	0.1032	0.1210	0.1463	0.5520
s_{L}	9.0107	2.5774	0.9248	8.4035	9.4756	10.5141	12.3651
m_{L}	0.7952	0.2789	0.5055	0.5656	0.6927	0.9759	1.4419
1/\gamma_{c} = 18 days, r_{c} = 40%
parameter	mean	sd	2.5%	25%	50%	75%	97.5%
R_{0}^{p}	3.2363	0.4266	2.4370	2.9452	3.2233	3.5167	4.0879
tau	0.3605	0.2535	0.0987	0.1557	0.2597	0.5211	0.9548
gamma_{p}	0.3533	0.2505	0.0984	0.1528	0.2549	0.5090	0.9458
gamma_{H}	0.3803	0.3125	0.0696	0.1123	0.2038	0.6734	0.9722
gamma_{ICU}	0.3991	0.3137	0.0726	0.1173	0.2505	0.6971	0.9672
epsilon_{H}	0.1076	0.0162	0.0768	0.0968	0.1070	0.1179	0.1412
epsilon_{H2I}	0.4903	0.0670	0.3617	0.4458	0.4873	0.5334	0.6276
epsilon_{x}	0.4915	0.0681	0.3622	0.4471	0.4907	0.5351	0.6328
r_{d}^{p}	0.1358	0.0371	0.0514	0.1138	0.1373	0.1611	0.2028
r_{d}^{c}	0.0781	0.0149	0.0489	0.0680	0.0783	0.0878	0.1072
r_{L}	0.1430	0.0324	0.0846	0.1209	0.1405	0.1622	0.2108
s_{L}	9.5018	1.3622	6.9098	8.5880	9.4622	10.3981	12.2035
m_{L}	0.7809	0.2685	0.5054	0.5658	0.6768	0.9370	1.4325
1/\gamma_{c} = 18 days, r_{c} = 60%
parameter	mean	sd	2.5%	25%	50%	75%	97.5%
R_{0}^{p}	3.1836	0.4072	2.4236	2.9193	3.1747	3.4465	4.0402
tau	0.3662	0.2387	0.1043	0.1747	0.2806	0.5144	0.9204
gamma_{p}	0.3572	0.2385	0.1084	0.1693	0.2642	0.5084	0.9212
gamma_{H}	0.4005	0.3099	0.0734	0.1194	0.2661	0.6937	0.9660
gamma_{ICU}	0.3824	0.3072	0.0754	0.1172	0.2182	0.6650	0.9649
epsilon_{H}	0.1082	0.0161	0.0780	0.0970	0.1079	0.1191	0.1407
epsilon_{H2I}	0.4915	0.0680	0.3661	0.4447	0.4893	0.5368	0.6258
epsilon_{x}	0.4922	0.0687	0.3631	0.4424	0.4916	0.5381	0.6248
r_{d}^{p}	0.1386	0.0357	0.0617	0.1167	0.1407	0.1628	0.2021
r_{d}^{c}	0.0779	0.0144	0.0498	0.0682	0.0780	0.0876	0.1061
r_{L}	0.1720	0.0362	0.1082	0.1468	0.1692	0.1929	0.2488
s_{L}	9.3817	1.3820	6.6848	8.4574	9.3899	10.3000	12.1275
m_{L}	0.7849	0.2752	0.5044	0.5616	0.6838	0.9481	1.4416
1/\gamma_{c} = 18 days, r_{c} = 80%
parameter	mean	sd	2.5%	25%	50%	75%	97.5%
R_{0}^{p}	3.0826	0.4190	2.2705	2.7978	3.0734	3.3574	3.9250
tau	0.3768	0.2231	0.1249	0.1994	0.3055	0.5053	0.9174
gamma_{p}	0.3780	0.2298	0.1279	0.1996	0.2965	0.5024	0.9391
gamma_{H}	0.3900	0.3072	0.0777	0.1238	0.2322	0.6729	0.9771
gamma_{ICU}	0.3904	0.3025	0.0789	0.1242	0.2433	0.6642	0.9640
epsilon_{H}	0.1091	0.0160	0.0782	0.0985	0.1085	0.1202	0.1394
epsilon_{H2I}	0.4931	0.0647	0.3674	0.4491	0.4928	0.5347	0.6227
epsilon_{x}	0.4933	0.0676	0.3660	0.4464	0.4927	0.5370	0.6310
r_{d}^{p}	0.1437	0.0346	0.0735	0.1215	0.1446	0.1668	0.2110
r_{d}^{c}	0.0765	0.0141	0.0489	0.0670	0.0768	0.0861	0.1045
r_{L}	0.2193	0.0432	0.1475	0.1881	0.2156	0.2447	0.3213
s_{L}	8.9205	1.3572	6.3003	7.9659	8.9476	9.8282	11.5833
m_{L}	0.7862	0.2714	0.5049	0.5662	0.6870	0.9473	1.4316
1/\gamma_{c} = 18 days, r_{c} = 100%
parameter	mean	sd	2.5%	25%	50%	75%	97.5%
R_{0}^{p}	2.7163	0.4559	1.8891	2.3866	2.7084	3.0201	3.6472
tau	0.4486	0.2073	0.1712	0.2818	0.3999	0.5854	0.9338
gamma_{p}	0.4526	0.2126	0.1638	0.2812	0.4013	0.5915	0.9253
gamma_{H}	0.3846	0.3046	0.0796	0.1237	0.2282	0.6580	0.9737
gamma_{ICU}	0.3937	0.3004	0.0806	0.1257	0.2663	0.6677	0.9668
epsilon_{H}	0.1080	0.0155	0.0787	0.0971	0.1080	0.1182	0.1387
epsilon_{H2I}	0.4955	0.0662	0.3699	0.4505	0.4943	0.5410	0.6238
epsilon_{x}	0.4944	0.0668	0.3703	0.4487	0.4933	0.5385	0.6331
r_{d}^{p}	0.1469	0.0336	0.0824	0.1231	0.1472	0.1695	0.2108
r_{d}^{c}	0.0741	0.0144	0.0461	0.0643	0.0740	0.0839	0.1025
r_{L}	0.3256	0.0731	0.2091	0.2729	0.3148	0.3698	0.4933
s_{L}	7.8601	1.4017	5.1115	6.9359	7.8439	8.8186	10.6641
m_{L}	0.7846	0.2745	0.5043	0.5633	0.6844	0.9392	1.4428
1/\gamma_{c} = 18 days, model w/o I_{c}
parameter	mean	sd	2.5%	25%	50%	75%	97.5%
R_{0}^{p}	2.6301	0.4758	1.7858	2.2925	2.6088	2.9407	3.5960
tau	0.4677	0.2150	0.1726	0.2920	0.4206	0.6092	0.9375
gamma_{p}	0.4663	0.2107	0.1680	0.2978	0.4235	0.6040	0.9395
gamma_{H}	0.4458	0.2688	0.1252	0.2056	0.3636	0.6748	0.9686
gamma_{ICU}	0.4451	0.2709	0.1246	0.2084	0.3494	0.6777	0.9685
epsilon_{H}	0.0985	0.0154	0.0687	0.0883	0.0980	0.1088	0.1296
epsilon_{H2I}	0.4605	0.0693	0.3323	0.4129	0.4574	0.5085	0.5984
epsilon_{x}	0.4618	0.0679	0.3328	0.4157	0.4603	0.5074	0.5924
r_{d}^{p}	0.1619	0.0299	0.1047	0.1416	0.1618	0.1820	0.2205
r_{d}^{c}	0.0754	0.0146	0.0473	0.0655	0.0750	0.0853	0.1045
r_{L}	0.3543	0.0809	0.2256	0.2951	0.3433	0.4023	0.5373
s_{L}	8.6989	1.4538	5.8761	7.7351	8.6983	9.7031	11.4722
m_{L}	0.7496	0.2543	0.5049	0.5528	0.6484	0.8718	1.3968
1/\gamma_{c} = 20 days, r_{c} = 0%
parameter	mean	sd	2.5%	25%	50%	75%	97.5%
R_{0}^{p}	3.3295	0.4343	2.4983	3.0321	3.3393	3.6234	4.1769
tau	0.3429	0.2658	0.0842	0.1281	0.2141	0.5186	0.9490
gamma_{p}	0.3528	0.2689	0.0868	0.1302	0.2303	0.5550	0.9528
gamma_{H}	0.3908	0.3165	0.0627	0.1128	0.2226	0.7028	0.9608
gamma_{ICU}	0.3840	0.3157	0.0646	0.1103	0.2237	0.6758	0.9776
epsilon_{H}	0.1062	0.0166	0.0717	0.0952	0.1064	0.1170	0.1384
epsilon_{H2I}	0.4877	0.0687	0.3591	0.4409	0.4862	0.5326	0.6298
epsilon_{x}	0.4880	0.0705	0.3472	0.4422	0.4889	0.5370	0.6222
r_{d}^{p}	0.1306	0.0424	0.0151	0.1090	0.1359	0.1589	0.1986
r_{d}^{c}	0.0787	0.0144	0.0508	0.0688	0.0786	0.0882	0.1073
r_{L}	0.1012	0.0265	0.0504	0.0842	0.1000	0.1178	0.1564
s_{L}	9.8452	1.4471	6.9337	8.8807	9.8867	10.8156	12.6770
m_{L}	0.7861	0.2750	0.5051	0.5625	0.6766	0.9691	1.4391
1/\gamma_{c} = 20 days, r_{c} = 20%
parameter	mean	sd	2.5%	25%	50%	75%	97.5%
R_{0}^{p}	3.2902	0.4324	2.4572	2.9814	3.2981	3.5888	4.1384
tau	0.3561	0.2649	0.0894	0.1394	0.2323	0.5394	0.9471
gamma_{p}	0.3540	0.2658	0.0897	0.1413	0.2348	0.5441	0.9518
gamma_{H}	0.3695	0.3118	0.0640	0.1086	0.1899	0.6627	0.9683
gamma_{ICU}	0.4107	0.3140	0.0713	0.1176	0.2906	0.7122	0.9711
epsilon_{H}	0.1068	0.0163	0.0754	0.0958	0.1065	0.1174	0.1390
epsilon_{H2I}	0.4895	0.0684	0.3564	0.4435	0.4892	0.5358	0.6242
epsilon_{x}	0.4882	0.0683	0.3600	0.4416	0.4865	0.5330	0.6283
r_{d}^{p}	0.1336	0.0396	0.0421	0.1095	0.1366	0.1606	0.2033
r_{d}^{c}	0.0786	0.0150	0.0498	0.0684	0.0781	0.0884	0.1090
r_{L}	0.1195	0.0293	0.0674	0.0996	0.1170	0.1382	0.1822
s_{L}	9.8142	1.4042	7.0870	8.8608	9.7830	10.7595	12.6196
m_{L}	0.7911	0.2841	0.5048	0.5607	0.6751	0.9767	1.4409
1/\gamma_{c} = 20 days, r_{c} = 40%
parameter	mean	sd	2.5%	25%	50%	75%	97.5%
R_{0}^{p}	3.1771	0.4647	2.2143	2.8883	3.1841	3.4855	4.0727
tau	0.3675	0.2525	0.0985	0.1602	0.2747	0.5293	0.9555
gamma_{p}	0.3876	0.2600	0.0984	0.1647	0.2914	0.5859	0.9518
gamma_{H}	0.3808	0.2983	0.0572	0.1153	0.2538	0.6416	0.9621
gamma_{ICU}	0.3900	0.3034	0.0626	0.1189	0.2662	0.6727	0.9552
epsilon_{H}	0.0946	0.0355	0.0075	0.0897	0.1044	0.1159	0.1376
epsilon_{H2I}	0.4719	0.0909	0.2550	0.4266	0.4812	0.5323	0.6185
epsilon_{x}	0.4715	0.0918	0.2590	0.4211	0.4810	0.5318	0.6288
r_{d}^{p}	0.1207	0.0572	0.0011	0.1008	0.1333	0.1582	0.2069
r_{d}^{c}	0.0681	0.0292	0.0004	0.0622	0.0750	0.0865	0.1066
r_{L}	0.1932	0.1365	0.0870	0.1243	0.1463	0.1747	0.5939
s_{L}	8.6708	2.8671	0.9556	8.1278	9.4032	10.4073	12.3922
m_{L}	0.8122	0.2834	0.5060	0.5702	0.7151	1.0134	1.4498
1/\gamma_{c} = 20 days, r_{c} = 60%
parameter	mean	sd	2.5%	25%	50%	75%	97.5%
R_{0}^{p}	3.1950	0.4059	2.4561	2.9141	3.1736	3.4642	4.0199
tau	0.3554	0.2467	0.1094	0.1634	0.2496	0.4845	0.9514
gamma_{p}	0.3812	0.2553	0.1094	0.1740	0.2858	0.5353	0.9581
gamma_{H}	0.3759	0.3011	0.0750	0.1164	0.2149	0.6430	0.9624
gamma_{ICU}	0.3975	0.3105	0.0787	0.1216	0.2402	0.6788	0.9734
epsilon_{H}	0.1079	0.0159	0.0769	0.0976	0.1078	0.1178	0.1404
epsilon_{H2I}	0.4932	0.0665	0.3678	0.4467	0.4949	0.5357	0.6345
epsilon_{x}	0.4916	0.0704	0.3602	0.4423	0.4898	0.5405	0.6348
r_{d}^{p}	0.1403	0.0368	0.0644	0.1182	0.1405	0.1651	0.2084
r_{d}^{c}	0.0771	0.0151	0.0478	0.0671	0.0772	0.0875	0.1061
r_{L}	0.1722	0.0342	0.1114	0.1488	0.1695	0.1928	0.2441
s_{L}	9.4416	1.3493	6.8444	8.5017	9.4690	10.3196	12.0572
m_{L}	0.7841	0.2709	0.5051	0.5653	0.6851	0.9529	1.4166
1/\gamma_{c} = 20 days, r_{c} = 80%
parameter	mean	sd	2.5%	25%	50%	75%	97.5%
R_{0}^{p}	3.0845	0.4063	2.3213	2.7951	3.0760	3.3580	3.8790
tau	0.3773	0.2253	0.1236	0.2010	0.3024	0.5031	0.9238
gamma_{p}	0.3789	0.2267	0.1259	0.2075	0.3013	0.4915	0.9403
gamma_{H}	0.3829	0.3055	0.0786	0.1194	0.2239	0.6703	0.9657
gamma_{ICU}	0.3909	0.3009	0.0779	0.1212	0.2683	0.6605	0.9579
epsilon_{H}	0.1083	0.0149	0.0797	0.0984	0.1080	0.1177	0.1402
epsilon_{H2I}	0.4918	0.0645	0.3610	0.4515	0.4918	0.5347	0.6159
epsilon_{x}	0.4944	0.0667	0.3722	0.4490	0.4922	0.5366	0.6316
r_{d}^{p}	0.1442	0.0345	0.0750	0.1225	0.1440	0.1669	0.2091
r_{d}^{c}	0.0761	0.0151	0.0476	0.0660	0.0761	0.0861	0.1063
r_{L}	0.2199	0.0432	0.1453	0.1893	0.2162	0.2473	0.3124
s_{L}	8.8856	1.3846	6.1861	7.9523	8.8292	9.8167	11.7331
m_{L}	0.8070	0.2838	0.5044	0.5653	0.7152	1.0099	1.4344
1/\gamma_{c} = 20 days, r_{c} = 100%
parameter	mean	sd	2.5%	25%	50%	75%	97.5%
R_{0}^{p}	2.6825	0.4668	1.8290	2.3443	2.6526	2.9991	3.6592
tau	0.4607	0.2140	0.1677	0.2876	0.4127	0.6030	0.9191
gamma_{p}	0.4625	0.2105	0.1676	0.2904	0.4161	0.6092	0.9145
gamma_{H}	0.4037	0.3014	0.0793	0.1276	0.2874	0.6733	0.9692
gamma_{ICU}	0.3792	0.2996	0.0805	0.1224	0.2221	0.6401	0.9597
epsilon_{H}	0.1075	0.0149	0.0785	0.0975	0.1073	0.1172	0.1368
epsilon_{H2I}	0.5001	0.0653	0.3782	0.4553	0.4983	0.5451	0.6267
epsilon_{x}	0.4968	0.0653	0.3761	0.4519	0.4967	0.5399	0.6275
r_{d}^{p}	0.1504	0.0317	0.0883	0.1284	0.1511	0.1718	0.2126
r_{d}^{c}	0.0742	0.0143	0.0464	0.0644	0.0742	0.0835	0.1022
r_{L}	0.3325	0.0770	0.2095	0.2761	0.3234	0.3781	0.5143
s_{L}	7.8171	1.4199	5.0936	6.8689	7.7824	8.7755	10.6466
m_{L}	0.7897	0.2745	0.5043	0.5654	0.6867	0.9531	1.4380
1/\gamma_{c} = 20 days, model w/o I_{c}
parameter	mean	sd	2.5%	25%	50%	75%	97.5%
R_{0}^{p}	2.6312	0.4622	1.7717	2.3094	2.6180	2.9326	3.6011
tau	0.4691	0.2158	0.1706	0.2919	0.4228	0.6151	0.9446
gamma_{p}	0.4655	0.2176	0.1670	0.2904	0.4177	0.6078	0.9501
gamma_{H}	0.4400	0.2680	0.1244	0.2039	0.3470	0.6636	0.9679
gamma_{ICU}	0.4450	0.2652	0.1281	0.2069	0.3699	0.6641	0.9695
epsilon_{H}	0.0990	0.0160	0.0693	0.0878	0.0986	0.1094	0.1319
epsilon_{H2I}	0.4626	0.0669	0.3337	0.4171	0.4610	0.5087	0.5929
epsilon_{x}	0.4620	0.0692	0.3272	0.4159	0.4605	0.5087	0.5986
r_{d}^{p}	0.1636	0.0298	0.1023	0.1436	0.1641	0.1842	0.2205
r_{d}^{c}	0.0748	0.0154	0.0446	0.0648	0.0750	0.0850	0.1043
r_{L}	0.3529	0.0794	0.2304	0.2958	0.3394	0.3980	0.5451
s_{L}	8.7598	1.4632	5.7285	7.8240	8.8010	9.7084	11.5629
m_{L}	0.7616	0.2642	0.5044	0.5579	0.6589	0.8993	1.4170

## Sheet: Louisiana
1/\gamma_{c} = 0.01 days, r_{c} = 0%
parameter	mean	sd	2.5%	25%	50%	75%	97.5%
R_{0}^{p}	2.6770	0.4823	1.7423	2.3349	2.6701	3.0014	3.6221
tau	0.3247	0.2074	0.0941	0.1657	0.2603	0.4228	0.8632
gamma_{p}	0.3215	0.2006	0.0940	0.1728	0.2591	0.4116	0.8487
gamma_{H}	0.5056	0.2460	0.1578	0.2873	0.4654	0.7054	0.9691
gamma_{ICU}	0.4997	0.2533	0.1522	0.2756	0.4452	0.7135	0.9740
epsilon_{H}	0.0955	0.0153	0.0669	0.0849	0.0948	0.1058	0.1259
epsilon_{H2I}	0.4593	0.0665	0.3355	0.4142	0.4579	0.5030	0.5911
epsilon_{x}	0.4563	0.0667	0.3315	0.4087	0.4546	0.5023	0.5865
r_{d}^{p}	0.1849	0.0279	0.1310	0.1661	0.1852	0.2039	0.2389
r_{d}^{c}	0.0717	0.0145	0.0444	0.0620	0.0715	0.0814	0.1006
r_{L}	0.1644	0.0427	0.1006	0.1343	0.1581	0.1877	0.2664
s_{L}	3.0915	1.2034	0.6817	2.3066	3.0902	3.8994	5.4406
m_{L}	0.8043	0.2734	0.5077	0.5775	0.7141	0.9724	1.4412
1/\gamma_{c} = 0.01 days, r_{c} = 20%
parameter	mean	sd	2.5%	25%	50%	75%	97.5%
R_{0}^{p}	2.6806	0.4719	1.7756	2.3717	2.6780	2.9944	3.6275
tau	0.3491	0.2150	0.1090	0.1843	0.2803	0.4569	0.8973
gamma_{p}	0.3487	0.2119	0.1064	0.1873	0.2814	0.4592	0.9076
gamma_{H}	0.4980	0.2474	0.1542	0.2812	0.4494	0.7023	0.9687
gamma_{ICU}	0.5041	0.2454	0.1546	0.2882	0.4662	0.7110	0.9650
epsilon_{H}	0.0959	0.0148	0.0680	0.0860	0.0952	0.1056	0.1259
epsilon_{H2I}	0.4580	0.0661	0.3301	0.4119	0.4582	0.5009	0.5963
epsilon_{x}	0.4542	0.0641	0.3300	0.4103	0.4532	0.4969	0.5846
r_{d}^{p}	0.1845	0.0279	0.1268	0.1665	0.1842	0.2029	0.2375
r_{d}^{c}	0.0720	0.0152	0.0431	0.0613	0.0718	0.0826	0.1012
r_{L}	0.1855	0.0454	0.1158	0.1545	0.1782	0.2080	0.2941
s_{L}	3.2045	1.1687	0.9248	2.3858	3.1808	3.9946	5.5221
m_{L}	0.7977	0.2656	0.5062	0.5775	0.7136	0.9709	1.4151
1/\gamma_{c} = 0.01 days, r_{c} = 40%
parameter	mean	sd	2.5%	25%	50%	75%	97.5%
R_{0}^{p}	2.6901	0.4736	1.7408	2.3573	2.6817	3.0156	3.6364
tau	0.3812	0.2178	0.1216	0.2115	0.3151	0.4992	0.9207
gamma_{p}	0.3733	0.2117	0.1232	0.2091	0.3119	0.4781	0.9059
gamma_{H}	0.5026	0.2507	0.1532	0.2821	0.4561	0.7207	0.9709
gamma_{ICU}	0.5027	0.2487	0.1567	0.2851	0.4619	0.7103	0.9689
epsilon_{H}	0.0964	0.0147	0.0691	0.0861	0.0958	0.1059	0.1274
epsilon_{H2I}	0.4546	0.0648	0.3353	0.4081	0.4542	0.4966	0.5846
epsilon_{x}	0.4547	0.0647	0.3326	0.4097	0.4534	0.4991	0.5841
r_{d}^{p}	0.1844	0.0292	0.1259	0.1649	0.1846	0.2038	0.2413
r_{d}^{c}	0.0719	0.0145	0.0443	0.0620	0.0714	0.0822	0.1001
r_{L}	0.2116	0.0506	0.1371	0.1759	0.2037	0.2379	0.3426
s_{L}	3.3188	1.1713	0.9455	2.5452	3.3252	4.0981	5.6469
m_{L}	0.8021	0.2727	0.5056	0.5729	0.7123	0.9702	1.4332
1/\gamma_{c} = 0.01 days, r_{c} = 60%
parameter	mean	sd	2.5%	25%	50%	75%	97.5%
R_{0}^{p}	2.7121	0.4610	1.8620	2.3939	2.6986	3.0304	3.6467
tau	0.4185	0.2198	0.1424	0.2453	0.3580	0.5468	0.9412
gamma_{p}	0.4129	0.2179	0.1416	0.2386	0.3535	0.5397	0.9400
gamma_{H}	0.4954	0.2451	0.1547	0.2822	0.4513	0.6900	0.9668
gamma_{ICU}	0.5014	0.2415	0.1526	0.2928	0.4645	0.6987	0.9609
epsilon_{H}	0.0965	0.0151	0.0680	0.0862	0.0959	0.1063	0.1279
epsilon_{H2I}	0.4549	0.0651	0.3329	0.4094	0.4534	0.4995	0.5858
epsilon_{x}	0.4560	0.0642	0.3360	0.4105	0.4548	0.5008	0.5810
r_{d}^{p}	0.1849	0.0286	0.1294	0.1649	0.1851	0.2044	0.2401
r_{d}^{c}	0.0718	0.0150	0.0418	0.0616	0.0721	0.0818	0.1013
r_{L}	0.2430	0.0535	0.1610	0.2051	0.2362	0.2726	0.3661
s_{L}	3.3841	1.2095	0.9451	2.5544	3.4127	4.2005	5.7439
m_{L}	0.7952	0.2718	0.5057	0.5759	0.7017	0.9583	1.4489
1/\gamma_{c} = 0.01 days, r_{c} = 80%
parameter	mean	sd	2.5%	25%	50%	75%	97.5%
R_{0}^{p}	2.7866	0.4540	1.9113	2.4702	2.7808	3.0910	3.6821
tau	0.4569	0.2134	0.1677	0.2808	0.4089	0.5917	0.9339
gamma_{p}	0.4519	0.2186	0.1617	0.2763	0.3962	0.5962	0.9397
gamma_{H}	0.4942	0.2421	0.1558	0.2862	0.4427	0.6901	0.9601
gamma_{ICU}	0.5070	0.2486	0.1563	0.2894	0.4647	0.7061	0.9726
epsilon_{H}	0.0965	0.0148	0.0691	0.0862	0.0959	0.1059	0.1267
epsilon_{H2I}	0.4551	0.0665	0.3293	0.4083	0.4537	0.5006	0.5876
epsilon_{x}	0.4565	0.0664	0.3302	0.4108	0.4557	0.4996	0.5895
r_{d}^{p}	0.1857	0.0289	0.1270	0.1666	0.1863	0.2050	0.2407
r_{d}^{c}	0.0719	0.0147	0.0423	0.0620	0.0724	0.0821	0.0997
r_{L}	0.2772	0.0575	0.1870	0.2356	0.2696	0.3101	0.4149
s_{L}	3.5546	1.1996	1.1896	2.7456	3.5384	4.3917	5.9163
m_{L}	0.7888	0.2645	0.5076	0.5738	0.6974	0.9453	1.4139
1/\gamma_{c} = 0.01 days, r_{c} = 100%
parameter	mean	sd	2.5%	25%	50%	75%	97.5%
R_{0}^{p}	2.8361	0.4204	2.0870	2.5433	2.8187	3.1150	3.7077
tau	0.5179	0.2115	0.2111	0.3476	0.4740	0.6682	0.9630
gamma_{p}	0.5229	0.2120	0.2107	0.3467	0.4904	0.6759	0.9568
gamma_{H}	0.4980	0.2492	0.1587	0.2800	0.4429	0.7057	0.9697
gamma_{ICU}	0.5107	0.2485	0.1599	0.2880	0.4714	0.7185	0.9670
epsilon_{H}	0.0964	0.0152	0.0672	0.0860	0.0961	0.1067	0.1272
epsilon_{H2I}	0.4568	0.0647	0.3345	0.4127	0.4535	0.4990	0.5874
epsilon_{x}	0.4529	0.0657	0.3295	0.4066	0.4507	0.4972	0.5858
r_{d}^{p}	0.1851	0.0293	0.1282	0.1652	0.1851	0.2050	0.2423
r_{d}^{c}	0.0719	0.0148	0.0425	0.0623	0.0717	0.0819	0.1007
r_{L}	0.3280	0.0583	0.2306	0.2872	0.3224	0.3626	0.4557
s_{L}	3.6829	1.2190	1.2485	2.8222	3.6983	4.5002	6.1192
m_{L}	0.7848	0.2646	0.5053	0.5718	0.6885	0.9448	1.4187
1/\gamma_{c} = 0.01 days, model w/o I_{c}
parameter	mean	sd	2.5%	25%	50%	75%	97.5%
R_{0}^{p}	2.8202	0.4312	2.0469	2.5150	2.7911	3.1021	3.7171
tau	0.5191	0.2098	0.2074	0.3512	0.4820	0.6679	0.9536
gamma_{p}	0.5241	0.2117	0.2084	0.3513	0.4871	0.6762	0.9564
gamma_{H}	0.5090	0.2523	0.1514	0.2881	0.4628	0.7204	0.9685
gamma_{ICU}	0.4931	0.2428	0.1546	0.2853	0.4422	0.6876	0.9589
epsilon_{H}	0.0887	0.0157	0.0592	0.0779	0.0881	0.0993	0.1213
epsilon_{H2I}	0.4228	0.0687	0.2958	0.3737	0.4214	0.4702	0.5629
epsilon_{x}	0.4253	0.0695	0.2957	0.3785	0.4237	0.4719	0.5682
r_{d}^{p}	0.1901	0.0285	0.1351	0.1708	0.1896	0.2093	0.2470
r_{d}^{c}	0.0749	0.0148	0.0454	0.0651	0.0748	0.0846	0.1041
r_{L}	0.3323	0.0610	0.2298	0.2878	0.3262	0.3695	0.4688
s_{L}	3.7023	1.1712	1.4750	2.8800	3.7100	4.4880	6.0548
m_{L}	0.7905	0.2646	0.5068	0.5777	0.6994	0.9442	1.4217
1/\gamma_{c} = 0.1 days, r_{c} = 0%
parameter	mean	sd	2.5%	25%	50%	75%	97.5%
R_{0}^{p}	2.6716	0.4562	1.8240	2.3466	2.6737	2.9769	3.6041
tau	0.3233	0.2040	0.0984	0.1715	0.2576	0.4206	0.8633
gamma_{p}	0.3275	0.2067	0.0961	0.1704	0.2621	0.4205	0.8765
gamma_{H}	0.4965	0.2477	0.1587	0.2815	0.4446	0.7017	0.9675
gamma_{ICU}	0.5018	0.2457	0.1578	0.2852	0.4656	0.7012	0.9693
epsilon_{H}	0.0958	0.0152	0.0670	0.0853	0.0954	0.1061	0.1265
epsilon_{H2I}	0.4541	0.0656	0.3294	0.4103	0.4533	0.4973	0.5911
epsilon_{x}	0.4559	0.0639	0.3365	0.4122	0.4552	0.4978	0.5827
r_{d}^{p}	0.1843	0.0297	0.1263	0.1646	0.1841	0.2045	0.2424
r_{d}^{c}	0.0714	0.0149	0.0424	0.0614	0.0713	0.0815	0.1003
r_{L}	0.1640	0.0386	0.1031	0.1367	0.1591	0.1856	0.2538
s_{L}	3.1067	1.1599	0.9416	2.2906	3.0883	3.8853	5.3736
m_{L}	0.7967	0.2662	0.5083	0.5825	0.7090	0.9438	1.4333
1/\gamma_{c} = 0.1 days, r_{c} = 20%
parameter	mean	sd	2.5%	25%	50%	75%	97.5%
R_{0}^{p}	2.6916	0.4685	1.7940	2.3682	2.6892	3.0070	3.6323
tau	0.3494	0.2091	0.1076	0.1873	0.2845	0.4632	0.8848
gamma_{p}	0.3517	0.2130	0.1065	0.1870	0.2854	0.4607	0.8982
gamma_{H}	0.4907	0.2488	0.1487	0.2760	0.4361	0.6881	0.9651
gamma_{ICU}	0.5115	0.2523	0.1547	0.2865	0.4738	0.7243	0.9767
epsilon_{H}	0.0958	0.0156	0.0675	0.0847	0.0955	0.1058	0.1285
epsilon_{H2I}	0.4549	0.0662	0.3313	0.4086	0.4542	0.4997	0.5896
epsilon_{x}	0.4577	0.0666	0.3315	0.4121	0.4566	0.5028	0.5892
r_{d}^{p}	0.1850	0.0294	0.1279	0.1660	0.1847	0.2037	0.2428
r_{d}^{c}	0.0717	0.0150	0.0427	0.0617	0.0717	0.0821	0.1002
r_{L}	0.1843	0.0439	0.1165	0.1535	0.1779	0.2077	0.2878
s_{L}	3.1833	1.2416	0.7893	2.3182	3.1630	4.0320	5.6795
m_{L}	0.7910	0.2643	0.5059	0.5735	0.7027	0.9419	1.4206
1/\gamma_{c} = 0.1 days, r_{c} = 40%
parameter	mean	sd	2.5%	25%	50%	75%	97.5%
R_{0}^{p}	2.7289	0.4593	1.8685	2.4132	2.7190	3.0411	3.6330
tau	0.3691	0.2056	0.1221	0.2073	0.3094	0.4864	0.8746
gamma_{p}	0.3787	0.2142	0.1228	0.2101	0.3161	0.4977	0.9222
gamma_{H}	0.5003	0.2464	0.1611	0.2819	0.4604	0.6987	0.9676
gamma_{ICU}	0.4975	0.2471	0.1576	0.2818	0.4507	0.7001	0.9614
epsilon_{H}	0.0958	0.0153	0.0679	0.0850	0.0953	0.1061	0.1279
epsilon_{H2I}	0.4561	0.0648	0.3302	0.4120	0.4540	0.4996	0.5859
epsilon_{x}	0.4562	0.0666	0.3321	0.4103	0.4555	0.4983	0.5951
r_{d}^{p}	0.1848	0.0293	0.1260	0.1656	0.1851	0.2051	0.2419
r_{d}^{c}	0.0723	0.0150	0.0430	0.0619	0.0724	0.0823	0.1021
r_{L}	0.2074	0.0475	0.1366	0.1750	0.2011	0.2319	0.3156
s_{L}	3.2725	1.2084	0.8395	2.4513	3.3033	4.1034	5.6683
m_{L}	0.7890	0.2629	0.5063	0.5734	0.7032	0.9449	1.4229
1/\gamma_{c} = 0.1 days, r_{c} = 60%
parameter	mean	sd	2.5%	25%	50%	75%	97.5%
R_{0}^{p}	2.7519	0.4535	1.8766	2.4343	2.7475	3.0585	3.6486
tau	0.4047	0.2055	0.1422	0.2472	0.3517	0.5252	0.8999
gamma_{p}	0.4042	0.2066	0.1437	0.2411	0.3504	0.5279	0.8958
gamma_{H}	0.4992	0.2493	0.1485	0.2805	0.4498	0.7047	0.9723
gamma_{ICU}	0.5083	0.2492	0.1576	0.2909	0.4659	0.7154	0.9770
epsilon_{H}	0.0964	0.0152	0.0685	0.0857	0.0958	0.1060	0.1274
epsilon_{H2I}	0.4544	0.0634	0.3361	0.4111	0.4531	0.4972	0.5806
epsilon_{x}	0.4555	0.0656	0.3336	0.4111	0.4534	0.4990	0.5897
r_{d}^{p}	0.1849	0.0294	0.1283	0.1659	0.1849	0.2035	0.2435
r_{d}^{c}	0.0721	0.0146	0.0434	0.0623	0.0721	0.0820	0.1009
r_{L}	0.2379	0.0511	0.1588	0.2003	0.2303	0.2672	0.3606
s_{L}	3.4251	1.2144	1.2052	2.5512	3.3839	4.2418	5.8377
m_{L}	0.7965	0.2711	0.5063	0.5723	0.7026	0.9724	1.4283
1/\gamma_{c} = 0.1 days, r_{c} = 80%
parameter	mean	sd	2.5%	25%	50%	75%	97.5%
R_{0}^{p}	2.7754	0.4436	1.9449	2.4667	2.7572	3.0746	3.7136
tau	0.4554	0.2160	0.1688	0.2842	0.4037	0.5895	0.9411
gamma_{p}	0.4537	0.2103	0.1674	0.2846	0.4069	0.5887	0.9373
gamma_{H}	0.4988	0.2483	0.1572	0.2757	0.4476	0.7074	0.9714
gamma_{ICU}	0.5009	0.2459	0.1586	0.2822	0.4565	0.7035	0.9661
epsilon_{H}	0.0958	0.0150	0.0679	0.0856	0.0952	0.1054	0.1274
epsilon_{H2I}	0.4547	0.0677	0.3289	0.4078	0.4514	0.4987	0.5952
epsilon_{x}	0.4555	0.0650	0.3354	0.4099	0.4536	0.4980	0.5869
r_{d}^{p}	0.1838	0.0288	0.1283	0.1640	0.1833	0.2030	0.2418
r_{d}^{c}	0.0722	0.0147	0.0423	0.0623	0.0723	0.0823	0.1006
r_{L}	0.2782	0.0557	0.1878	0.2384	0.2720	0.3103	0.4080
s_{L}	3.5580	1.1868	1.3529	2.7224	3.5280	4.3402	5.9624
m_{L}	0.7877	0.2657	0.5067	0.5738	0.6938	0.9487	1.4238
1/\gamma_{c} = 0.1 days, r_{c} = 100%
parameter	mean	sd	2.5%	25%	50%	75%	97.5%
R_{0}^{p}	2.8442	0.4259	2.0858	2.5267	2.8282	3.1301	3.7051
tau	0.5137	0.2105	0.2059	0.3453	0.4789	0.6595	0.9525
gamma_{p}	0.5179	0.2093	0.2107	0.3459	0.4822	0.6642	0.9519
gamma_{H}	0.5030	0.2528	0.1532	0.2798	0.4553	0.7140	0.9789
gamma_{ICU}	0.5011	0.2513	0.1558	0.2780	0.4543	0.7103	0.9717
epsilon_{H}	0.0968	0.0156	0.0687	0.0859	0.0963	0.1070	0.1289
epsilon_{H2I}	0.4546	0.0661	0.3275	0.4096	0.4530	0.4974	0.5885
epsilon_{x}	0.4522	0.0653	0.3310	0.4060	0.4503	0.4972	0.5800
r_{d}^{p}	0.1842	0.0289	0.1275	0.1646	0.1847	0.2036	0.2405
r_{d}^{c}	0.0721	0.0149	0.0420	0.0621	0.0722	0.0820	0.1013
r_{L}	0.3268	0.0585	0.2304	0.2825	0.3202	0.3664	0.4531
s_{L}	3.6963	1.2151	1.3357	2.8480	3.6649	4.5181	6.1254
m_{L}	0.7880	0.2596	0.5075	0.5781	0.7004	0.9333	1.4197
1/\gamma_{c} = 0.1 days, model w/o I_{c}
parameter	mean	sd	2.5%	25%	50%	75%	97.5%
R_{0}^{p}	2.8661	0.4174	2.1098	2.5629	2.8527	3.1455	3.7407
tau	0.5155	0.2046	0.2118	0.3519	0.4751	0.6648	0.9356
gamma_{p}	0.5080	0.2087	0.2128	0.3365	0.4637	0.6524	0.9550
gamma_{H}	0.5040	0.2504	0.1534	0.2825	0.4603	0.7123	0.9739
gamma_{ICU}	0.4994	0.2519	0.1538	0.2781	0.4502	0.7081	0.9769
epsilon_{H}	0.0882	0.0161	0.0589	0.0767	0.0879	0.0987	0.1210
epsilon_{H2I}	0.4254	0.0696	0.2913	0.3775	0.4252	0.4712	0.5660
epsilon_{x}	0.4276	0.0683	0.3002	0.3821	0.4253	0.4738	0.5649
r_{d}^{p}	0.1905	0.0274	0.1369	0.1727	0.1904	0.2081	0.2456
r_{d}^{c}	0.0750	0.0150	0.0468	0.0645	0.0748	0.0852	0.1042
r_{L}	0.3257	0.0569	0.2290	0.2852	0.3199	0.3615	0.4496
s_{L}	3.6078	1.2550	1.0968	2.7499	3.6257	4.4535	5.9983
m_{L}	0.7788	0.2605	0.5047	0.5691	0.6819	0.9396	1.4076
1/\gamma_{c} = 1 days, r_{c} = 0%
parameter	mean	sd	2.5%	25%	50%	75%	97.5%
R_{0}^{p}	2.6806	0.4682	1.7704	2.3606	2.6910	2.9870	3.5894
tau	0.3583	0.2131	0.1082	0.1954	0.2951	0.4646	0.8979
gamma_{p}	0.3478	0.2103	0.1031	0.1888	0.2785	0.4581	0.8856
gamma_{H}	0.4794	0.2579	0.1431	0.2517	0.4217	0.6835	0.9776
gamma_{ICU}	0.4926	0.2593	0.1445	0.2597	0.4380	0.7098	0.9741
epsilon_{H}	0.0962	0.0154	0.0668	0.0857	0.0960	0.1060	0.1283
epsilon_{H2I}	0.4539	0.0638	0.3308	0.4099	0.4524	0.4967	0.5782
epsilon_{x}	0.4538	0.0647	0.3351	0.4085	0.4525	0.4969	0.5864
r_{d}^{p}	0.1828	0.0289	0.1250	0.1633	0.1831	0.2019	0.2395
r_{d}^{c}	0.0732	0.0144	0.0452	0.0639	0.0734	0.0830	0.1016
r_{L}	0.1657	0.0403	0.1052	0.1380	0.1591	0.1879	0.2597
s_{L}	3.0709	1.1745	0.7656	2.2555	3.0361	3.8649	5.4365
m_{L}	0.8057	0.2659	0.5087	0.5797	0.7228	0.9803	1.4110
1/\gamma_{c} = 1 days, r_{c} = 20%
parameter	mean	sd	2.5%	25%	50%	75%	97.5%
R_{0}^{p}	2.7005	0.4545	1.8314	2.3877	2.6959	2.9993	3.6222
tau	0.3663	0.2082	0.1192	0.2046	0.3064	0.4740	0.8778
gamma_{p}	0.3794	0.2112	0.1233	0.2106	0.3204	0.5018	0.8857
gamma_{H}	0.4762	0.2522	0.1433	0.2565	0.4166	0.6796	0.9659
gamma_{ICU}	0.4827	0.2514	0.1426	0.2626	0.4306	0.6859	0.9711
epsilon_{H}	0.0964	0.0155	0.0677	0.0856	0.0960	0.1067	0.1289
epsilon_{H2I}	0.4542	0.0648	0.3329	0.4089	0.4535	0.4979	0.5870
epsilon_{x}	0.4558	0.0629	0.3396	0.4129	0.4531	0.4992	0.5812
r_{d}^{p}	0.1828	0.0290	0.1257	0.1631	0.1831	0.2023	0.2392
r_{d}^{c}	0.0730	0.0148	0.0441	0.0633	0.0728	0.0829	0.1018
r_{L}	0.1853	0.0425	0.1177	0.1567	0.1792	0.2070	0.2852
s_{L}	3.1104	1.2070	0.6855	2.2857	3.1310	3.9176	5.3629
m_{L}	0.7986	0.2685	0.5074	0.5796	0.7136	0.9580	1.4286
1/\gamma_{c} = 1 days, r_{c} = 40%
parameter	mean	sd	2.5%	25%	50%	75%	97.5%
R_{0}^{p}	2.7166	0.4673	1.8045	2.4069	2.7126	3.0424	3.6214
tau	0.4045	0.2198	0.1336	0.2328	0.3415	0.5326	0.9303
gamma_{p}	0.4009	0.2198	0.1286	0.2282	0.3375	0.5326	0.9167
gamma_{H}	0.4770	0.2492	0.1509	0.2601	0.4195	0.6790	0.9666
gamma_{ICU}	0.4870	0.2566	0.1391	0.2601	0.4339	0.6971	0.9698
epsilon_{H}	0.0961	0.0158	0.0663	0.0849	0.0956	0.1068	0.1288
epsilon_{H2I}	0.4522	0.0642	0.3307	0.4072	0.4509	0.4945	0.5849
epsilon_{x}	0.4536	0.0668	0.3311	0.4048	0.4518	0.4991	0.5888
r_{d}^{p}	0.1816	0.0300	0.1208	0.1613	0.1814	0.2016	0.2395
r_{d}^{c}	0.0726	0.0150	0.0425	0.0624	0.0728	0.0830	0.1019
r_{L}	0.2100	0.0483	0.1372	0.1755	0.2019	0.2341	0.3277
s_{L}	3.2453	1.2121	0.8379	2.4272	3.2715	4.0502	5.5940
m_{L}	0.7956	0.2669	0.5079	0.5771	0.7045	0.9600	1.4302
1/\gamma_{c} = 1 days, r_{c} = 60%
parameter	mean	sd	2.5%	25%	50%	75%	97.5%
R_{0}^{p}	2.7196	0.4597	1.8857	2.3975	2.7007	3.0267	3.6950
tau	0.4333	0.2151	0.1522	0.2611	0.3808	0.5664	0.9222
gamma_{p}	0.4351	0.2185	0.1518	0.2612	0.3785	0.5690	0.9488
gamma_{H}	0.4862	0.2520	0.1458	0.2642	0.4362	0.6913	0.9602
gamma_{ICU}	0.4818	0.2497	0.1483	0.2620	0.4235	0.6806	0.9703
epsilon_{H}	0.0961	0.0153	0.0674	0.0856	0.0955	0.1060	0.1276
epsilon_{H2I}	0.4517	0.0654	0.3243	0.4056	0.4484	0.4959	0.5837
epsilon_{x}	0.4554	0.0669	0.3304	0.4092	0.4523	0.4995	0.5922
r_{d}^{p}	0.1816	0.0298	0.1224	0.1615	0.1812	0.2016	0.2403
r_{d}^{c}	0.0729	0.0154	0.0425	0.0627	0.0729	0.0829	0.1040
r_{L}	0.2422	0.0512	0.1587	0.2052	0.2356	0.2719	0.3609
s_{L}	3.3746	1.1912	1.0956	2.5660	3.3559	4.1849	5.7530
m_{L}	0.8063	0.2734	0.5072	0.5776	0.7140	0.9798	1.4446
1/\gamma_{c} = 1 days, r_{c} = 80%
parameter	mean	sd	2.5%	25%	50%	75%	97.5%
R_{0}^{p}	2.7717	0.4386	1.9568	2.4634	2.7647	3.0585	3.6723
tau	0.4745	0.2130	0.1757	0.3041	0.4317	0.6123	0.9413
gamma_{p}	0.4622	0.2139	0.1750	0.2952	0.4110	0.5976	0.9506
gamma_{H}	0.4782	0.2499	0.1462	0.2575	0.4242	0.6806	0.9704
gamma_{ICU}	0.4913	0.2593	0.1393	0.2594	0.4370	0.7077	0.9795
epsilon_{H}	0.0960	0.0153	0.0683	0.0853	0.0955	0.1063	0.1269
epsilon_{H2I}	0.4547	0.0667	0.3279	0.4082	0.4528	0.4978	0.5926
epsilon_{x}	0.4558	0.0651	0.3287	0.4123	0.4556	0.4991	0.5841
r_{d}^{p}	0.1821	0.0283	0.1258	0.1634	0.1818	0.2014	0.2375
r_{d}^{c}	0.0728	0.0150	0.0420	0.0630	0.0731	0.0825	0.1022
r_{L}	0.2785	0.0551	0.1903	0.2392	0.2710	0.3109	0.4056
s_{L}	3.4771	1.1931	1.1722	2.6468	3.4602	4.2680	5.9129
m_{L}	0.7958	0.2622	0.5077	0.5815	0.7096	0.9639	1.4197
1/\gamma_{c} = 1 days, r_{c} = 100%
parameter	mean	sd	2.5%	25%	50%	75%	97.5%
R_{0}^{p}	2.8346	0.4213	2.0660	2.5344	2.8244	3.1173	3.7048
tau	0.5110	0.2075	0.2072	0.3438	0.4792	0.6558	0.9570
gamma_{p}	0.5180	0.2029	0.2222	0.3516	0.4804	0.6646	0.9497
gamma_{H}	0.4852	0.2576	0.1496	0.2582	0.4270	0.6961	0.9698
gamma_{ICU}	0.4836	0.2526	0.1445	0.2621	0.4281	0.7003	0.9643
epsilon_{H}	0.0961	0.0150	0.0675	0.0863	0.0956	0.1061	0.1261
epsilon_{H2I}	0.4534	0.0654	0.3264	0.4097	0.4526	0.4973	0.5863
epsilon_{x}	0.4536	0.0666	0.3297	0.4077	0.4502	0.4987	0.5900
r_{d}^{p}	0.1820	0.0295	0.1244	0.1614	0.1813	0.2013	0.2438
r_{d}^{c}	0.0729	0.0151	0.0440	0.0630	0.0729	0.0832	0.1024
r_{L}	0.3275	0.0586	0.2309	0.2851	0.3206	0.3641	0.4565
s_{L}	3.5299	1.1901	1.2659	2.6995	3.5224	4.3323	5.8916
m_{L}	0.7979	0.2635	0.5059	0.5822	0.7114	0.9563	1.4216
1/\gamma_{c} = 1 days, model w/o I_{c}
parameter	mean	sd	2.5%	25%	50%	75%	97.5%
R_{0}^{p}	2.8343	0.4247	2.0847	2.5184	2.8148	3.1263	3.7015
tau	0.5178	0.2083	0.2091	0.3479	0.4804	0.6628	0.9634
gamma_{p}	0.5220	0.2106	0.2120	0.3501	0.4865	0.6716	0.9582
gamma_{H}	0.4986	0.2527	0.1521	0.2744	0.4514	0.7066	0.9740
gamma_{ICU}	0.4975	0.2460	0.1565	0.2828	0.4518	0.6966	0.9663
epsilon_{H}	0.0885	0.0157	0.0603	0.0776	0.0878	0.0989	0.1208
epsilon_{H2I}	0.4247	0.0664	0.2951	0.3785	0.4247	0.4697	0.5590
epsilon_{x}	0.4249	0.0709	0.2891	0.3766	0.4231	0.4725	0.5673
r_{d}^{p}	0.1899	0.0279	0.1357	0.1710	0.1897	0.2088	0.2450
r_{d}^{c}	0.0754	0.0149	0.0458	0.0656	0.0755	0.0858	0.1045
r_{L}	0.3305	0.0588	0.2339	0.2865	0.3259	0.3686	0.4571
s_{L}	3.6130	1.2231	1.2469	2.7865	3.5731	4.4368	6.0081
m_{L}	0.7764	0.2517	0.5075	0.5748	0.6878	0.9152	1.4112
1/\gamma_{c} = 3 days, r_{c} = 0%
parameter	mean	sd	2.5%	25%	50%	75%	97.5%
R_{0}^{p}	2.7207	0.4602	1.8590	2.4071	2.7136	3.0234	3.6380
tau	0.3875	0.2137	0.1319	0.2189	0.3248	0.5101	0.9028
gamma_{p}	0.3895	0.2164	0.1268	0.2150	0.3266	0.5227	0.9018
gamma_{H}	0.4668	0.2623	0.1322	0.2316	0.4028	0.6953	0.9661
gamma_{ICU}	0.4524	0.2605	0.1284	0.2225	0.3786	0.6692	0.9664
epsilon_{H}	0.0961	0.0155	0.0671	0.0852	0.0958	0.1060	0.1289
epsilon_{H2I}	0.4546	0.0648	0.3324	0.4097	0.4533	0.4977	0.5864
epsilon_{x}	0.4537	0.0652	0.3339	0.4071	0.4515	0.4981	0.5828
r_{d}^{p}	0.1805	0.0298	0.1233	0.1601	0.1794	0.2006	0.2418
r_{d}^{c}	0.0736	0.0150	0.0433	0.0641	0.0738	0.0836	0.1027
r_{L}	0.1634	0.0371	0.1061	0.1380	0.1586	0.1832	0.2519
s_{L}	3.2370	1.1438	1.0358	2.4291	3.2201	4.0206	5.5349
m_{L}	0.7876	0.2639	0.5055	0.5734	0.6972	0.9323	1.4136
1/\gamma_{c} = 3 days, r_{c} = 20%
parameter	mean	sd	2.5%	25%	50%	75%	97.5%
R_{0}^{p}	2.7146	0.4590	1.8599	2.4061	2.7084	3.0198	3.6522
tau	0.4118	0.2183	0.1343	0.2379	0.3480	0.5413	0.9252
gamma_{p}	0.4098	0.2152	0.1439	0.2379	0.3459	0.5384	0.9310
gamma_{H}	0.4705	0.2651	0.1265	0.2313	0.4133	0.7008	0.9650
gamma_{ICU}	0.4476	0.2614	0.1229	0.2190	0.3793	0.6579	0.9578
epsilon_{H}	0.0960	0.0154	0.0675	0.0854	0.0953	0.1063	0.1275
epsilon_{H2I}	0.4530	0.0650	0.3310	0.4092	0.4513	0.4948	0.5875
epsilon_{x}	0.4543	0.0668	0.3258	0.4093	0.4541	0.4990	0.5892
r_{d}^{p}	0.1795	0.0313	0.1208	0.1582	0.1795	0.2007	0.2405
r_{d}^{c}	0.0739	0.0152	0.0446	0.0633	0.0743	0.0844	0.1035
r_{L}	0.1843	0.0408	0.1205	0.1556	0.1786	0.2072	0.2780
s_{L}	3.2742	1.1841	0.8936	2.4846	3.2495	4.0747	5.5462
m_{L}	0.7952	0.2679	0.5057	0.5753	0.7092	0.9598	1.4308
1/\gamma_{c} = 3 days, r_{c} = 40%
parameter	mean	sd	2.5%	25%	50%	75%	97.5%
R_{0}^{p}	2.7658	0.4525	1.8974	2.4541	2.7461	3.0770	3.6721
tau	0.4241	0.2138	0.1468	0.2537	0.3724	0.5550	0.9238
gamma_{p}	0.4257	0.2155	0.1513	0.2516	0.3710	0.5549	0.9281
gamma_{H}	0.4587	0.2638	0.1316	0.2278	0.3816	0.6751	0.9694
gamma_{ICU}	0.4625	0.2663	0.1255	0.2297	0.3882	0.6850	0.9751
epsilon_{H}	0.0964	0.0152	0.0689	0.0853	0.0958	0.1067	0.1266
epsilon_{H2I}	0.4534	0.0673	0.3287	0.4075	0.4514	0.4973	0.5882
epsilon_{x}	0.4540	0.0650	0.3320	0.4091	0.4525	0.4969	0.5890
r_{d}^{p}	0.1802	0.0283	0.1250	0.1611	0.1800	0.1993	0.2385
r_{d}^{c}	0.0743	0.0146	0.0460	0.0646	0.0744	0.0842	0.1034
r_{L}	0.2043	0.0432	0.1369	0.1733	0.1988	0.2282	0.3067
s_{L}	3.3708	1.1429	1.2033	2.5894	3.3647	4.1404	5.6591
m_{L}	0.7991	0.2670	0.5061	0.5814	0.7099	0.9657	1.4317
1/\gamma_{c} = 3 days, r_{c} = 60%
parameter	mean	sd	2.5%	25%	50%	75%	97.5%
R_{0}^{p}	2.7677	0.4414	1.9309	2.4554	2.7620	3.0620	3.6357
tau	0.4461	0.2118	0.1683	0.2760	0.3965	0.5833	0.9328
gamma_{p}	0.4592	0.2164	0.1692	0.2867	0.4043	0.6027	0.9308
gamma_{H}	0.4644	0.2620	0.1296	0.2316	0.3984	0.6777	0.9668
gamma_{ICU}	0.4592	0.2663	0.1257	0.2215	0.3830	0.6920	0.9697
epsilon_{H}	0.0960	0.0148	0.0684	0.0857	0.0954	0.1060	0.1261
epsilon_{H2I}	0.4537	0.0659	0.3315	0.4076	0.4505	0.4987	0.5852
epsilon_{x}	0.4554	0.0653	0.3334	0.4100	0.4524	0.4982	0.5925
r_{d}^{p}	0.1814	0.0293	0.1251	0.1609	0.1810	0.2018	0.2393
r_{d}^{c}	0.0741	0.0149	0.0440	0.0639	0.0741	0.0840	0.1037
r_{L}	0.2360	0.0483	0.1611	0.2017	0.2286	0.2631	0.3493
s_{L}	3.3916	1.1482	1.1738	2.5996	3.3853	4.1857	5.6813
m_{L}	0.8060	0.2722	0.5070	0.5793	0.7214	0.9725	1.4414
1/\gamma_{c} = 3 days, r_{c} = 80%
parameter	mean	sd	2.5%	25%	50%	75%	97.5%
R_{0}^{p}	2.7773	0.4328	1.9706	2.4737	2.7669	3.0605	3.6931
tau	0.4812	0.2117	0.1881	0.3085	0.4405	0.6229	0.9439
gamma_{p}	0.4923	0.2100	0.1971	0.3231	0.4535	0.6353	0.9416
gamma_{H}	0.4582	0.2671	0.1242	0.2217	0.3818	0.6896	0.9739
gamma_{ICU}	0.4674	0.2664	0.1249	0.2285	0.3971	0.6905	0.9709
epsilon_{H}	0.0962	0.0147	0.0687	0.0858	0.0961	0.1061	0.1249
epsilon_{H2I}	0.4536	0.0652	0.3307	0.4083	0.4513	0.4967	0.5831
epsilon_{x}	0.4556	0.0669	0.3264	0.4094	0.4563	0.5017	0.5873
r_{d}^{p}	0.1813	0.0295	0.1239	0.1622	0.1813	0.2011	0.2394
r_{d}^{c}	0.0738	0.0146	0.0451	0.0644	0.0739	0.0834	0.1023
r_{L}	0.2771	0.0533	0.1904	0.2393	0.2699	0.3090	0.3998
s_{L}	3.3597	1.1857	0.9855	2.5619	3.3400	4.1473	5.7346
m_{L}	0.7998	0.2670	0.5051	0.5838	0.7086	0.9555	1.4325
1/\gamma_{c} = 3 days, r_{c} = 100%
parameter	mean	sd	2.5%	25%	50%	75%	97.5%
R_{0}^{p}	2.8155	0.4212	2.0491	2.5080	2.7988	3.0949	3.6915
tau	0.5321	0.2128	0.2141	0.3616	0.4988	0.6904	0.9565
gamma_{p}	0.5228	0.2110	0.2152	0.3508	0.4850	0.6771	0.9623
gamma_{H}	0.4708	0.2643	0.1331	0.2329	0.4026	0.6901	0.9720
gamma_{ICU}	0.4524	0.2599	0.1277	0.2243	0.3812	0.6649	0.9656
epsilon_{H}	0.0967	0.0153	0.0690	0.0859	0.0960	0.1065	0.1283
epsilon_{H2I}	0.4532	0.0654	0.3349	0.4057	0.4504	0.4960	0.5874
epsilon_{x}	0.4529	0.0665	0.3268	0.4071	0.4503	0.4967	0.5860
r_{d}^{p}	0.1815	0.0294	0.1238	0.1616	0.1814	0.2020	0.2390
r_{d}^{c}	0.0740	0.0148	0.0450	0.0641	0.0737	0.0842	0.1027
r_{L}	0.3302	0.0592	0.2333	0.2866	0.3236	0.3681	0.4607
s_{L}	3.2124	1.1570	0.9322	2.4402	3.2074	3.9634	5.4995
m_{L}	0.8297	0.2811	0.5075	0.5949	0.7385	1.0226	1.4521
1/\gamma_{c} = 3 days, model w/o I_{c}
parameter	mean	sd	2.5%	25%	50%	75%	97.5%
R_{0}^{p}	2.8614	0.4264	2.0610	2.5554	2.8475	3.1467	3.7234
tau	0.5114	0.2117	0.2020	0.3388	0.4782	0.6562	0.9564
gamma_{p}	0.5169	0.2033	0.2086	0.3548	0.4850	0.6613	0.9473
gamma_{H}	0.4902	0.2462	0.1519	0.2781	0.4429	0.6944	0.9641
gamma_{ICU}	0.5064	0.2473	0.1546	0.2868	0.4689	0.7084	0.9644
epsilon_{H}	0.0884	0.0159	0.0598	0.0770	0.0877	0.0990	0.1214
epsilon_{H2I}	0.4242	0.0686	0.2956	0.3746	0.4227	0.4699	0.5643
epsilon_{x}	0.4271	0.0663	0.3048	0.3823	0.4237	0.4724	0.5574
r_{d}^{p}	0.1907	0.0272	0.1384	0.1723	0.1903	0.2087	0.2447
r_{d}^{c}	0.0754	0.0144	0.0479	0.0654	0.0754	0.0854	0.1041
r_{L}	0.3269	0.0588	0.2320	0.2839	0.3200	0.3631	0.4605
s_{L}	3.6088	1.1784	1.2827	2.7780	3.6098	4.4095	5.9315
m_{L}	0.7775	0.2568	0.5062	0.5718	0.6879	0.9129	1.4103
1/\gamma_{c} = 5 days, r_{c} = 0%
parameter	mean	sd	2.5%	25%	50%	75%	97.5%
R_{0}^{p}	2.7436	0.4574	1.9112	2.4305	2.7276	3.0453	3.6717
tau	0.4009	0.2099	0.1373	0.2402	0.3409	0.5117	0.9228
gamma_{p}	0.4050	0.2137	0.1375	0.2367	0.3459	0.5248	0.9367
gamma_{H}	0.4478	0.2666	0.1200	0.2106	0.3708	0.6732	0.9653
gamma_{ICU}	0.4419	0.2655	0.1179	0.2056	0.3674	0.6608	0.9664
epsilon_{H}	0.0965	0.0151	0.0679	0.0864	0.0963	0.1065	0.1273
epsilon_{H2I}	0.4556	0.0683	0.3225	0.4082	0.4553	0.5002	0.5951
epsilon_{x}	0.4540	0.0656	0.3297	0.4083	0.4519	0.4981	0.5822
r_{d}^{p}	0.1811	0.0298	0.1227	0.1613	0.1811	0.2018	0.2387
r_{d}^{c}	0.0732	0.0151	0.0442	0.0630	0.0732	0.0833	0.1029
r_{L}	0.1600	0.0344	0.1048	0.1353	0.1562	0.1802	0.2371
s_{L}	3.5966	1.1502	1.2689	2.8423	3.5821	4.3561	5.9450
m_{L}	0.7779	0.2558	0.5068	0.5741	0.6900	0.9138	1.4054
1/\gamma_{c} = 5 days, r_{c} = 20%
parameter	mean	sd	2.5%	25%	50%	75%	97.5%
R_{0}^{p}	2.7590	0.4615	1.8817	2.4430	2.7511	3.0596	3.6960
tau	0.4257	0.2099	0.1555	0.2578	0.3732	0.5640	0.9175
gamma_{p}	0.4174	0.2146	0.1468	0.2476	0.3560	0.5505	0.9267
gamma_{H}	0.4536	0.2710	0.1193	0.2121	0.3758	0.6832	0.9718
gamma_{ICU}	0.4420	0.2667	0.1170	0.2039	0.3652	0.6699	0.9611
epsilon_{H}	0.0963	0.0148	0.0687	0.0862	0.0958	0.1058	0.1260
epsilon_{H2I}	0.4555	0.0658	0.3326	0.4098	0.4533	0.4993	0.5886
epsilon_{x}	0.4548	0.0661	0.3286	0.4099	0.4541	0.4997	0.5886
r_{d}^{p}	0.1815	0.0306	0.1220	0.1607	0.1817	0.2022	0.2423
r_{d}^{c}	0.0732	0.0148	0.0436	0.0634	0.0733	0.0835	0.1021
r_{L}	0.1789	0.0387	0.1180	0.1518	0.1740	0.2006	0.2704
s_{L}	3.6086	1.1534	1.4115	2.8301	3.5748	4.3871	5.9690
m_{L}	0.7766	0.2620	0.5058	0.5658	0.6830	0.9246	1.4141
1/\gamma_{c} = 5 days, r_{c} = 40%
parameter	mean	sd	2.5%	25%	50%	75%	97.5%
R_{0}^{p}	2.7557	0.4535	1.9313	2.4424	2.7361	3.0566	3.6886
tau	0.4438	0.2094	0.1627	0.2793	0.3934	0.5787	0.9267
gamma_{p}	0.4412	0.2128	0.1649	0.2740	0.3858	0.5732	0.9408
gamma_{H}	0.4404	0.2699	0.1184	0.2030	0.3513	0.6657	0.9700
gamma_{ICU}	0.4537	0.2736	0.1177	0.2106	0.3745	0.6896	0.9744
epsilon_{H}	0.0964	0.0150	0.0681	0.0861	0.0958	0.1057	0.1280
epsilon_{H2I}	0.4529	0.0651	0.3315	0.4071	0.4514	0.4978	0.5869
epsilon_{x}	0.4532	0.0641	0.3353	0.4090	0.4519	0.4959	0.5836
r_{d}^{p}	0.1805	0.0308	0.1203	0.1596	0.1798	0.2019	0.2403
r_{d}^{c}	0.0734	0.0148	0.0448	0.0635	0.0735	0.0831	0.1031
r_{L}	0.2039	0.0426	0.1360	0.1735	0.1992	0.2280	0.2999
s_{L}	3.6060	1.1624	1.2723	2.8130	3.6358	4.3699	5.8285
m_{L}	0.7844	0.2639	0.5058	0.5726	0.6917	0.9324	1.4209
1/\gamma_{c} = 5 days, r_{c} = 60%
parameter	mean	sd	2.5%	25%	50%	75%	97.5%
R_{0}^{p}	2.7972	0.4387	1.9824	2.4940	2.7771	3.0852	3.6650
tau	0.4564	0.2113	0.1717	0.2909	0.4058	0.5834	0.9380
gamma_{p}	0.4731	0.2180	0.1779	0.3016	0.4160	0.6160	0.9526
gamma_{H}	0.4563	0.2731	0.1154	0.2091	0.3838	0.6931	0.9740
gamma_{ICU}	0.4438	0.2702	0.1134	0.2057	0.3597	0.6696	0.9652
epsilon_{H}	0.0966	0.0155	0.0680	0.0860	0.0964	0.1064	0.1286
epsilon_{H2I}	0.4552	0.0666	0.3293	0.4086	0.4546	0.4992	0.5879
epsilon_{x}	0.4536	0.0640	0.3354	0.4080	0.4531	0.4968	0.5816
r_{d}^{p}	0.1812	0.0297	0.1210	0.1618	0.1817	0.2014	0.2371
r_{d}^{c}	0.0738	0.0152	0.0444	0.0633	0.0736	0.0844	0.1032
r_{L}	0.2312	0.0448	0.1582	0.1989	0.2260	0.2576	0.3339
s_{L}	3.5363	1.1721	1.1505	2.7626	3.5396	4.3258	5.8516
m_{L}	0.7824	0.2631	0.5060	0.5725	0.6902	0.9308	1.4201
1/\gamma_{c} = 5 days, r_{c} = 80%
parameter	mean	sd	2.5%	25%	50%	75%	97.5%
R_{0}^{p}	2.8084	0.4315	2.0149	2.5028	2.7865	3.0910	3.7183
tau	0.4851	0.2049	0.1927	0.3208	0.4468	0.6244	0.9253
gamma_{p}	0.4889	0.2120	0.1938	0.3187	0.4458	0.6325	0.9590
gamma_{H}	0.4513	0.2752	0.1194	0.2046	0.3638	0.6918	0.9761
gamma_{ICU}	0.4477	0.2735	0.1176	0.2032	0.3689	0.6776	0.9698
epsilon_{H}	0.0960	0.0152	0.0680	0.0855	0.0955	0.1059	0.1278
epsilon_{H2I}	0.4555	0.0661	0.3342	0.4087	0.4526	0.5001	0.5860
epsilon_{x}	0.4555	0.0661	0.3277	0.4105	0.4537	0.4999	0.5885
r_{d}^{p}	0.1822	0.0291	0.1244	0.1626	0.1818	0.2018	0.2397
r_{d}^{c}	0.0731	0.0152	0.0429	0.0633	0.0730	0.0831	0.1028
r_{L}	0.2715	0.0512	0.1860	0.2348	0.2663	0.3012	0.3856
s_{L}	3.4470	1.1386	1.2452	2.6572	3.4214	4.2394	5.6479
m_{L}	0.8111	0.2761	0.5092	0.5790	0.7191	0.9938	1.4292
1/\gamma_{c} = 5 days, r_{c} = 100%
parameter	mean	sd	2.5%	25%	50%	75%	97.5%
R_{0}^{p}	2.8323	0.4145	2.0843	2.5331	2.8185	3.1125	3.6816
tau	0.5239	0.2092	0.2168	0.3513	0.4881	0.6745	0.9610
gamma_{p}	0.5266	0.2114	0.2124	0.3586	0.4859	0.6808	0.9600
gamma_{H}	0.4539	0.2681	0.1214	0.2135	0.3752	0.6777	0.9711
gamma_{ICU}	0.4379	0.2637	0.1190	0.2075	0.3594	0.6550	0.9638
epsilon_{H}	0.0963	0.0149	0.0688	0.0857	0.0959	0.1065	0.1259
epsilon_{H2I}	0.4557	0.0663	0.3297	0.4096	0.4543	0.5004	0.5882
epsilon_{x}	0.4536	0.0666	0.3277	0.4066	0.4500	0.5012	0.5873
r_{d}^{p}	0.1826	0.0299	0.1237	0.1631	0.1824	0.2021	0.2431
r_{d}^{c}	0.0735	0.0148	0.0450	0.0632	0.0736	0.0836	0.1021
r_{L}	0.3268	0.0579	0.2301	0.2850	0.3205	0.3632	0.4520
s_{L}	3.0294	1.1824	0.7110	2.2126	3.0082	3.8398	5.4322
m_{L}	0.8270	0.2744	0.5074	0.5978	0.7463	1.0011	1.4394
1/\gamma_{c} = 5 days, model w/o I_{c}
parameter	mean	sd	2.5%	25%	50%	75%	97.5%
R_{0}^{p}	2.8423	0.4153	2.1013	2.5412	2.8332	3.1290	3.6599
tau	0.5122	0.2096	0.2113	0.3408	0.4743	0.6564	0.9488
gamma_{p}	0.5179	0.2039	0.2142	0.3512	0.4858	0.6619	0.9405
gamma_{H}	0.5061	0.2498	0.1542	0.2820	0.4671	0.7056	0.9746
gamma_{ICU}	0.4953	0.2504	0.1550	0.2749	0.4435	0.6994	0.9737
epsilon_{H}	0.0885	0.0156	0.0608	0.0774	0.0881	0.0987	0.1197
epsilon_{H2I}	0.4253	0.0703	0.2989	0.3747	0.4233	0.4742	0.5646
epsilon_{x}	0.4245	0.0709	0.2931	0.3752	0.4212	0.4698	0.5715
r_{d}^{p}	0.1906	0.0284	0.1368	0.1714	0.1901	0.2094	0.2470
r_{d}^{c}	0.0752	0.0152	0.0458	0.0651	0.0753	0.0854	0.1044
r_{L}	0.3286	0.0579	0.2381	0.2849	0.3216	0.3653	0.4522
s_{L}	3.6752	1.1978	1.2855	2.8699	3.6998	4.4720	5.9600
m_{L}	0.8025	0.2747	0.5053	0.5754	0.7041	0.9826	1.4354
1/\gamma_{c} = 7 days, r_{c} = 0%
parameter	mean	sd	2.5%	25%	50%	75%	97.5%
R_{0}^{p}	2.7589	0.4444	1.9381	2.4422	2.7522	3.0762	3.6398
tau	0.4104	0.2064	0.1553	0.2521	0.3542	0.5203	0.9282
gamma_{p}	0.4042	0.1989	0.1528	0.2489	0.3532	0.5154	0.8962
gamma_{H}	0.4499	0.2815	0.1117	0.1965	0.3612	0.6997	0.9766
gamma_{ICU}	0.4421	0.2796	0.1081	0.1900	0.3493	0.6869	0.9691
epsilon_{H}	0.0966	0.0151	0.0688	0.0861	0.0960	0.1068	0.1268
epsilon_{H2I}	0.4566	0.0643	0.3375	0.4111	0.4546	0.4999	0.5850
epsilon_{x}	0.4543	0.0646	0.3296	0.4108	0.4536	0.4977	0.5832
r_{d}^{p}	0.1829	0.0288	0.1252	0.1641	0.1832	0.2029	0.2369
r_{d}^{c}	0.0724	0.0155	0.0433	0.0615	0.0721	0.0832	0.1023
r_{L}	0.1572	0.0325	0.1062	0.1339	0.1525	0.1762	0.2330
s_{L}	3.9768	1.1666	1.6818	3.2431	3.9681	4.7513	6.2547
m_{L}	0.7625	0.2568	0.5054	0.5646	0.6671	0.8893	1.4175
1/\gamma_{c} = 7 days, r_{c} = 20%
parameter	mean	sd	2.5%	25%	50%	75%	97.5%
R_{0}^{p}	2.7574	0.4452	1.9451	2.4405	2.7478	3.0708	3.6384
tau	0.4254	0.2101	0.1546	0.2605	0.3749	0.5502	0.9277
gamma_{p}	0.4258	0.2061	0.1625	0.2648	0.3714	0.5456	0.9221
gamma_{H}	0.4493	0.2767	0.1163	0.1978	0.3697	0.6942	0.9701
gamma_{ICU}	0.4371	0.2787	0.1090	0.1915	0.3457	0.6682	0.9724
epsilon_{H}	0.0966	0.0154	0.0682	0.0857	0.0961	0.1071	0.1285
epsilon_{H2I}	0.4555	0.0655	0.3346	0.4112	0.4527	0.4971	0.5964
epsilon_{x}	0.4556	0.0636	0.3347	0.4112	0.4528	0.4980	0.5850
r_{d}^{p}	0.1829	0.0289	0.1250	0.1635	0.1829	0.2024	0.2393
r_{d}^{c}	0.0721	0.0154	0.0416	0.0616	0.0721	0.0826	0.1017
r_{L}	0.1765	0.0369	0.1198	0.1490	0.1716	0.1977	0.2591
s_{L}	4.0740	1.1074	1.9354	3.3226	4.0451	4.8123	6.2359
m_{L}	0.7756	0.2597	0.5063	0.5670	0.6835	0.9135	1.4205
1/\gamma_{c} = 7 days, r_{c} = 40%
parameter	mean	sd	2.5%	25%	50%	75%	97.5%
R_{0}^{p}	2.7957	0.4347	2.0011	2.4983	2.7683	3.0788	3.6964
tau	0.4421	0.2069	0.1639	0.2800	0.3920	0.5673	0.9238
gamma_{p}	0.4398	0.2035	0.1694	0.2791	0.3894	0.5672	0.9151
gamma_{H}	0.4517	0.2783	0.1131	0.1967	0.3722	0.6903	0.9722
gamma_{ICU}	0.4340	0.2756	0.1153	0.1896	0.3410	0.6712	0.9724
epsilon_{H}	0.0967	0.0152	0.0686	0.0859	0.0962	0.1067	0.1284
epsilon_{H2I}	0.4552	0.0646	0.3358	0.4102	0.4540	0.4989	0.5854
epsilon_{x}	0.4556	0.0677	0.3299	0.4109	0.4524	0.4988	0.5964
r_{d}^{p}	0.1830	0.0294	0.1244	0.1634	0.1828	0.2030	0.2400
r_{d}^{c}	0.0723	0.0152	0.0429	0.0621	0.0720	0.0824	0.1016
r_{L}	0.1976	0.0387	0.1333	0.1714	0.1938	0.2203	0.2870
s_{L}	3.9287	1.1607	1.6832	3.1339	3.9292	4.7209	6.2645
m_{L}	0.7691	0.2558	0.5069	0.5690	0.6759	0.9044	1.4050
1/\gamma_{c} = 7 days, r_{c} = 60%
parameter	mean	sd	2.5%	25%	50%	75%	97.5%
R_{0}^{p}	2.7848	0.4349	1.9673	2.4831	2.7723	3.0660	3.6630
tau	0.4630	0.2116	0.1781	0.2932	0.4158	0.5990	0.9430
gamma_{p}	0.4776	0.2138	0.1870	0.3043	0.4275	0.6317	0.9400
gamma_{H}	0.4411	0.2759	0.1115	0.1971	0.3484	0.6850	0.9659
gamma_{ICU}	0.4450	0.2744	0.1118	0.1960	0.3623	0.6816	0.9709
epsilon_{H}	0.0964	0.0153	0.0680	0.0858	0.0957	0.1065	0.1297
epsilon_{H2I}	0.4549	0.0670	0.3305	0.4083	0.4531	0.5003	0.5929
epsilon_{x}	0.4550	0.0651	0.3342	0.4102	0.4527	0.4984	0.5883
r_{d}^{p}	0.1829	0.0304	0.1247	0.1623	0.1824	0.2021	0.2431
r_{d}^{c}	0.0722	0.0151	0.0437	0.0621	0.0718	0.0822	0.1024
r_{L}	0.2301	0.0449	0.1595	0.1980	0.2247	0.2563	0.3347
s_{L}	3.8669	1.1429	1.7118	3.0871	3.8573	4.6430	6.1190
m_{L}	0.7844	0.2677	0.5058	0.5667	0.6910	0.9408	1.4326
1/\gamma_{c} = 7 days, r_{c} = 80%
parameter	mean	sd	2.5%	25%	50%	75%	97.5%
R_{0}^{p}	2.8067	0.4341	1.9897	2.5060	2.8022	3.1052	3.6725
tau	0.4964	0.2079	0.1969	0.3279	0.4582	0.6408	0.9453
gamma_{p}	0.4953	0.2119	0.1960	0.3269	0.4486	0.6422	0.9567
gamma_{H}	0.4418	0.2780	0.1112	0.1929	0.3570	0.6775	0.9731
gamma_{ICU}	0.4405	0.2768	0.1117	0.1954	0.3437	0.6820	0.9652
epsilon_{H}	0.0967	0.0153	0.0680	0.0866	0.0960	0.1066	0.1280
epsilon_{H2I}	0.4520	0.0665	0.3263	0.4053	0.4502	0.4978	0.5854
epsilon_{x}	0.4560	0.0657	0.3312	0.4113	0.4553	0.5013	0.5868
r_{d}^{p}	0.1826	0.0300	0.1233	0.1634	0.1831	0.2022	0.2417
r_{d}^{c}	0.0726	0.0150	0.0433	0.0623	0.0722	0.0826	0.1019
r_{L}	0.2708	0.0525	0.1882	0.2320	0.2635	0.3017	0.3945
s_{L}	3.5283	1.1754	1.3472	2.7169	3.5250	4.3233	5.8202
m_{L}	0.7937	0.2633	0.5070	0.5768	0.7042	0.9585	1.4183
1/\gamma_{c} = 7 days, r_{c} = 100%
parameter	mean	sd	2.5%	25%	50%	75%	97.5%
R_{0}^{p}	2.8416	0.4195	2.0689	2.5413	2.8251	3.1279	3.7064
tau	0.5255	0.2073	0.2190	0.3535	0.4928	0.6764	0.9514
gamma_{p}	0.5306	0.2111	0.2114	0.3556	0.5001	0.6887	0.9547
gamma_{H}	0.4414	0.2694	0.1154	0.2034	0.3596	0.6682	0.9693
gamma_{ICU}	0.4393	0.2676	0.1165	0.1998	0.3603	0.6641	0.9607
epsilon_{H}	0.0961	0.0152	0.0682	0.0853	0.0953	0.1062	0.1276
epsilon_{H2I}	0.4548	0.0649	0.3313	0.4122	0.4526	0.4971	0.5869
epsilon_{x}	0.4558	0.0658	0.3366	0.4088	0.4545	0.4989	0.5883
r_{d}^{p}	0.1849	0.0297	0.1275	0.1641	0.1854	0.2052	0.2424
r_{d}^{c}	0.0720	0.0149	0.0427	0.0619	0.0721	0.0821	0.1012
r_{L}	0.3253	0.0582	0.2293	0.2824	0.3188	0.3625	0.4563
s_{L}	2.9269	1.1842	0.8075	2.0864	2.8765	3.6902	5.3817
m_{L}	0.8147	0.2746	0.5053	0.5888	0.7294	0.9885	1.4365
1/\gamma_{c} = 7 days, model w/o I_{c}
parameter	mean	sd	2.5%	25%	50%	75%	97.5%
R_{0}^{p}	2.8352	0.4228	2.0641	2.5250	2.8185	3.1226	3.6763
tau	0.5135	0.2058	0.2095	0.3468	0.4793	0.6607	0.9547
gamma_{p}	0.5230	0.2095	0.2123	0.3548	0.4867	0.6737	0.9663
gamma_{H}	0.4985	0.2515	0.1534	0.2771	0.4489	0.7087	0.9720
gamma_{ICU}	0.4998	0.2531	0.1502	0.2720	0.4537	0.7128	0.9754
epsilon_{H}	0.0884	0.0154	0.0611	0.0774	0.0876	0.0981	0.1196
epsilon_{H2I}	0.4257	0.0662	0.2984	0.3808	0.4239	0.4703	0.5595
epsilon_{x}	0.4245	0.0678	0.2952	0.3779	0.4219	0.4686	0.5614
r_{d}^{p}	0.1906	0.0275	0.1374	0.1722	0.1905	0.2090	0.2458
r_{d}^{c}	0.0753	0.0148	0.0466	0.0649	0.0753	0.0854	0.1051
r_{L}	0.3301	0.0588	0.2323	0.2878	0.3241	0.3678	0.4608
s_{L}	3.6450	1.2212	1.3394	2.8109	3.6363	4.4524	6.1087
m_{L}	0.7900	0.2644	0.5058	0.5768	0.6985	0.9413	1.4249
1/\gamma_{c} = 10 days, r_{c} = 0%
parameter	mean	sd	2.5%	25%	50%	75%	97.5%
R_{0}^{p}	2.7350	0.4444	1.8975	2.4235	2.7312	3.0258	3.6402
tau	0.4180	0.2035	0.1589	0.2628	0.3627	0.5269	0.9215
gamma_{p}	0.4202	0.2008	0.1640	0.2637	0.3701	0.5355	0.9159
gamma_{H}	0.4383	0.2839	0.1080	0.1830	0.3417	0.6938	0.9694
gamma_{ICU}	0.4460	0.2857	0.1021	0.1828	0.3592	0.7056	0.9722
epsilon_{H}	0.0969	0.0152	0.0689	0.0864	0.0963	0.1068	0.1284
epsilon_{H2I}	0.4561	0.0661	0.3323	0.4094	0.4545	0.5004	0.5923
epsilon_{x}	0.4566	0.0661	0.3359	0.4108	0.4536	0.5016	0.5939
r_{d}^{p}	0.1844	0.0299	0.1289	0.1635	0.1839	0.2054	0.2426
r_{d}^{c}	0.0707	0.0153	0.0403	0.0605	0.0707	0.0812	0.1003
r_{L}	0.1564	0.0323	0.1037	0.1341	0.1522	0.1757	0.2304
s_{L}	4.6350	1.1259	2.3874	3.8782	4.6163	5.3810	6.8139
m_{L}	0.7428	0.2434	0.5050	0.5573	0.6536	0.8575	1.3787
1/\gamma_{c} = 10 days, r_{c} = 20%
parameter	mean	sd	2.5%	25%	50%	75%	97.5%
R_{0}^{p}	2.7840	0.4367	1.9799	2.4815	2.7683	3.0664	3.6590
tau	0.4252	0.2047	0.1663	0.2653	0.3701	0.5401	0.9217
gamma_{p}	0.4344	0.2042	0.1669	0.2741	0.3847	0.5615	0.9226
gamma_{H}	0.4438	0.2810	0.1088	0.1863	0.3598	0.6913	0.9648
gamma_{ICU}	0.4364	0.2835	0.1041	0.1817	0.3427	0.6929	0.9697
epsilon_{H}	0.0971	0.0157	0.0674	0.0864	0.0964	0.1073	0.1294
epsilon_{H2I}	0.4578	0.0660	0.3307	0.4131	0.4564	0.5018	0.5928
epsilon_{x}	0.4567	0.0647	0.3378	0.4113	0.4563	0.4994	0.5875
r_{d}^{p}	0.1863	0.0292	0.1298	0.1663	0.1863	0.2056	0.2436
r_{d}^{c}	0.0709	0.0149	0.0415	0.0606	0.0710	0.0812	0.0990
r_{L}	0.1721	0.0344	0.1167	0.1476	0.1683	0.1919	0.2508
s_{L}	4.5460	1.1305	2.3908	3.7584	4.5424	5.2979	6.7914
m_{L}	0.7523	0.2525	0.5046	0.5582	0.6576	0.8659	1.4094
1/\gamma_{c} = 10 days, r_{c} = 40%
parameter	mean	sd	2.5%	25%	50%	75%	97.5%
R_{0}^{p}	2.7852	0.4341	1.9879	2.4909	2.7663	3.0712	3.6764
tau	0.4525	0.2071	0.1778	0.2853	0.4036	0.5839	0.9291
gamma_{p}	0.4484	0.2072	0.1785	0.2822	0.3927	0.5772	0.9315
gamma_{H}	0.4329	0.2878	0.1028	0.1739	0.3256	0.6873	0.9766
gamma_{ICU}	0.4528	0.2883	0.1076	0.1866	0.3708	0.7214	0.9724
epsilon_{H}	0.0964	0.0151	0.0678	0.0858	0.0961	0.1062	0.1268
epsilon_{H2I}	0.4586	0.0665	0.3373	0.4112	0.4562	0.5012	0.6008
epsilon_{x}	0.4560	0.0653	0.3330	0.4110	0.4547	0.4990	0.5822
r_{d}^{p}	0.1850	0.0297	0.1274	0.1658	0.1850	0.2047	0.2422
r_{d}^{c}	0.0704	0.0152	0.0408	0.0603	0.0705	0.0806	0.1002
r_{L}	0.1962	0.0382	0.1320	0.1693	0.1923	0.2188	0.2827
s_{L}	4.4049	1.1400	2.2016	3.6103	4.4031	5.1663	6.6457
m_{L}	0.7500	0.2513	0.5046	0.5566	0.6525	0.8715	1.4142
1/\gamma_{c} = 10 days, r_{c} = 60%
parameter	mean	sd	2.5%	25%	50%	75%	97.5%
R_{0}^{p}	2.7865	0.4427	1.9772	2.4736	2.7674	3.0972	3.6843
tau	0.4747	0.2105	0.1798	0.3071	0.4290	0.6053	0.9521
gamma_{p}	0.4664	0.2028	0.1848	0.3049	0.4205	0.5999	0.9309
gamma_{H}	0.4386	0.2815	0.1055	0.1876	0.3495	0.6868	0.9701
gamma_{ICU}	0.4424	0.2802	0.1044	0.1890	0.3582	0.6910	0.9651
epsilon_{H}	0.0973	0.0155	0.0694	0.0864	0.0966	0.1074	0.1294
epsilon_{H2I}	0.4556	0.0639	0.3359	0.4096	0.4550	0.4985	0.5812
epsilon_{x}	0.4567	0.0646	0.3364	0.4113	0.4549	0.4992	0.5868
r_{d}^{p}	0.1867	0.0295	0.1295	0.1665	0.1864	0.2066	0.2472
r_{d}^{c}	0.0703	0.0154	0.0404	0.0594	0.0703	0.0809	0.1001
r_{L}	0.2279	0.0449	0.1543	0.1946	0.2227	0.2542	0.3308
s_{L}	4.2934	1.1347	2.1099	3.5140	4.3053	5.0561	6.5089
m_{L}	0.7664	0.2492	0.5065	0.5700	0.6816	0.8954	1.3973
1/\gamma_{c} = 10 days, r_{c} = 80%
parameter	mean	sd	2.5%	25%	50%	75%	97.5%
R_{0}^{p}	2.7911	0.4216	2.0154	2.4985	2.7852	3.0693	3.6350
tau	0.4933	0.2026	0.2014	0.3312	0.4561	0.6263	0.9512
gamma_{p}	0.5006	0.2087	0.2058	0.3338	0.4565	0.6400	0.9484
gamma_{H}	0.4394	0.2805	0.1085	0.1880	0.3427	0.6829	0.9685
gamma_{ICU}	0.4393	0.2821	0.1089	0.1860	0.3433	0.6923	0.9701
epsilon_{H}	0.0959	0.0152	0.0665	0.0856	0.0958	0.1057	0.1273
epsilon_{H2I}	0.4567	0.0669	0.3281	0.4097	0.4554	0.4998	0.5920
epsilon_{x}	0.4565	0.0676	0.3288	0.4103	0.4548	0.5015	0.5983
r_{d}^{p}	0.1852	0.0294	0.1284	0.1655	0.1849	0.2055	0.2429
r_{d}^{c}	0.0705	0.0153	0.0412	0.0602	0.0703	0.0808	0.1008
r_{L}	0.2701	0.0505	0.1858	0.2337	0.2634	0.3007	0.3826
s_{L}	3.8195	1.1218	1.7090	3.0280	3.7996	4.5938	6.0542
m_{L}	0.7805	0.2610	0.5054	0.5696	0.6912	0.9265	1.4224
1/\gamma_{c} = 10 days, r_{c} = 100%
parameter	mean	sd	2.5%	25%	50%	75%	97.5%
R_{0}^{p}	2.8314	0.4205	2.0536	2.5458	2.8080	3.1054	3.7154
tau	0.5278	0.2059	0.2208	0.3594	0.4931	0.6706	0.9633
gamma_{p}	0.5268	0.2098	0.2132	0.3582	0.4870	0.6818	0.9598
gamma_{H}	0.4432	0.2731	0.1082	0.2009	0.3725	0.6712	0.9668
gamma_{ICU}	0.4290	0.2724	0.1108	0.1910	0.3328	0.6454	0.9744
epsilon_{H}	0.0964	0.0152	0.0682	0.0859	0.0958	0.1063	0.1270
epsilon_{H2I}	0.4539	0.0656	0.3285	0.4100	0.4529	0.4964	0.5900
epsilon_{x}	0.4554	0.0644	0.3362	0.4114	0.4521	0.4977	0.5911
r_{d}^{p}	0.1870	0.0291	0.1306	0.1672	0.1864	0.2065	0.2439
r_{d}^{c}	0.0707	0.0147	0.0414	0.0610	0.0708	0.0807	0.0991
r_{L}	0.3251	0.0590	0.2235	0.2839	0.3200	0.3592	0.4596
s_{L}	2.9779	1.1864	0.6961	2.1659	2.9429	3.7722	5.3923
m_{L}	0.8263	0.2753	0.5066	0.5924	0.7474	1.0111	1.4424
1/\gamma_{c} = 10 days, model w/o I_{c}
parameter	mean	sd	2.5%	25%	50%	75%	97.5%
R_{0}^{p}	2.8340	0.4309	2.0418	2.5318	2.8131	3.1130	3.7410
tau	0.5201	0.2122	0.2117	0.3477	0.4811	0.6685	0.9607
gamma_{p}	0.5174	0.2092	0.2043	0.3470	0.4819	0.6660	0.9527
gamma_{H}	0.5105	0.2540	0.1585	0.2834	0.4677	0.7268	0.9754
gamma_{ICU}	0.4967	0.2488	0.1544	0.2751	0.4552	0.7033	0.9730
epsilon_{H}	0.0884	0.0157	0.0601	0.0773	0.0877	0.0987	0.1216
epsilon_{H2I}	0.4242	0.0668	0.2931	0.3773	0.4249	0.4688	0.5592
epsilon_{x}	0.4262	0.0675	0.2987	0.3784	0.4267	0.4721	0.5605
r_{d}^{p}	0.1904	0.0287	0.1351	0.1706	0.1904	0.2094	0.2476
r_{d}^{c}	0.0751	0.0151	0.0454	0.0647	0.0751	0.0855	0.1051
r_{L}	0.3305	0.0600	0.2317	0.2893	0.3237	0.3670	0.4697
s_{L}	3.6833	1.2020	1.3049	2.8749	3.6844	4.4981	6.0769
m_{L}	0.7950	0.2697	0.5076	0.5780	0.6948	0.9599	1.4320
1/\gamma_{c} = 12 days, r_{c} = 0%
parameter	mean	sd	2.5%	25%	50%	75%	97.5%
R_{0}^{p}	2.7636	0.4535	1.9282	2.4542	2.7411	3.0655	3.6977
tau	0.4100	0.1936	0.1641	0.2614	0.3572	0.5178	0.8763
gamma_{p}	0.4283	0.2050	0.1682	0.2729	0.3707	0.5361	0.9385
gamma_{H}	0.4431	0.2880	0.1040	0.1786	0.3568	0.7061	0.9736
gamma_{ICU}	0.4415	0.2890	0.1044	0.1750	0.3551	0.7065	0.9686
epsilon_{H}	0.0973	0.0149	0.0688	0.0872	0.0967	0.1070	0.1283
epsilon_{H2I}	0.4569	0.0663	0.3315	0.4103	0.4537	0.5018	0.5910
epsilon_{x}	0.4559	0.0652	0.3337	0.4096	0.4533	0.4985	0.5876
r_{d}^{p}	0.1859	0.0288	0.1289	0.1665	0.1857	0.2055	0.2438
r_{d}^{c}	0.0700	0.0150	0.0415	0.0595	0.0702	0.0806	0.0992
r_{L}	0.1543	0.0323	0.1028	0.1313	0.1504	0.1728	0.2272
s_{L}	4.8938	1.1482	2.6650	4.1039	4.8897	5.6726	7.1318
m_{L}	0.7432	0.2500	0.5035	0.5534	0.6475	0.8557	1.3999
1/\gamma_{c} = 12 days, r_{c} = 20%
parameter	mean	sd	2.5%	25%	50%	75%	97.5%
R_{0}^{p}	2.7825	0.4402	1.9516	2.4799	2.7742	3.0807	3.6630
tau	0.4296	0.1971	0.1732	0.2778	0.3788	0.5471	0.9047
gamma_{p}	0.4311	0.2034	0.1706	0.2763	0.3745	0.5467	0.9175
gamma_{H}	0.4367	0.2867	0.1040	0.1771	0.3447	0.7006	0.9743
gamma_{ICU}	0.4395	0.2883	0.1052	0.1804	0.3332	0.7053	0.9705
epsilon_{H}	0.0969	0.0155	0.0687	0.0859	0.0959	0.1070	0.1287
epsilon_{H2I}	0.4579	0.0634	0.3346	0.4154	0.4570	0.4978	0.5867
epsilon_{x}	0.4563	0.0641	0.3332	0.4122	0.4550	0.4998	0.5834
r_{d}^{p}	0.1855	0.0297	0.1273	0.1657	0.1858	0.2049	0.2434
r_{d}^{c}	0.0699	0.0150	0.0404	0.0602	0.0698	0.0799	0.0987
r_{L}	0.1716	0.0345	0.1170	0.1473	0.1671	0.1907	0.2524
s_{L}	4.8483	1.1428	2.6031	4.0553	4.7999	5.6077	7.1875
m_{L}	0.7492	0.2503	0.5052	0.5589	0.6549	0.8686	1.4075
1/\gamma_{c} = 12 days, r_{c} = 40%
parameter	mean	sd	2.5%	25%	50%	75%	97.5%
R_{0}^{p}	2.7716	0.4483	1.9395	2.4563	2.7671	3.0643	3.6954
tau	0.4564	0.2040	0.1849	0.2945	0.4111	0.5833	0.9344
gamma_{p}	0.4488	0.2019	0.1788	0.2903	0.4039	0.5684	0.9253
gamma_{H}	0.4265	0.2870	0.1027	0.1738	0.3185	0.6828	0.9701
gamma_{ICU}	0.4457	0.2875	0.1023	0.1798	0.3661	0.6965	0.9718
epsilon_{H}	0.0976	0.0152	0.0699	0.0868	0.0971	0.1077	0.1290
epsilon_{H2I}	0.4557	0.0656	0.3318	0.4118	0.4543	0.4998	0.5841
epsilon_{x}	0.4569	0.0654	0.3275	0.4144	0.4559	0.4991	0.5870
r_{d}^{p}	0.1861	0.0286	0.1293	0.1676	0.1868	0.2046	0.2414
r_{d}^{c}	0.0699	0.0152	0.0401	0.0598	0.0698	0.0802	0.0999
r_{L}	0.1970	0.0404	0.1317	0.1679	0.1916	0.2208	0.2902
s_{L}	4.7182	1.1924	2.4414	3.9281	4.6899	5.5147	7.0789
m_{L}	0.7421	0.2485	0.5045	0.5530	0.6430	0.8510	1.3854
1/\gamma_{c} = 12 days, r_{c} = 60%
parameter	mean	sd	2.5%	25%	50%	75%	97.5%
R_{0}^{p}	2.7564	0.4532	1.9223	2.4390	2.7436	3.0652	3.6502
tau	0.4754	0.2051	0.1960	0.3110	0.4292	0.6060	0.9446
gamma_{p}	0.4780	0.2056	0.1904	0.3135	0.4331	0.6113	0.9420
gamma_{H}	0.4243	0.2827	0.1017	0.1728	0.3257	0.6716	0.9666
gamma_{ICU}	0.4549	0.2909	0.1051	0.1851	0.3680	0.7250	0.9751
epsilon_{H}	0.0971	0.0148	0.0699	0.0867	0.0965	0.1069	0.1277
epsilon_{H2I}	0.4562	0.0634	0.3364	0.4115	0.4544	0.4981	0.5823
epsilon_{x}	0.4578	0.0669	0.3327	0.4132	0.4557	0.5006	0.5952
r_{d}^{p}	0.1873	0.0285	0.1300	0.1680	0.1871	0.2067	0.2434
r_{d}^{c}	0.0702	0.0155	0.0406	0.0594	0.0698	0.0810	0.1003
r_{L}	0.2307	0.0473	0.1557	0.1962	0.2245	0.2592	0.3381
s_{L}	4.5079	1.2206	2.0654	3.7077	4.5160	5.3115	6.9461
m_{L}	0.7597	0.2551	0.5044	0.5579	0.6662	0.8886	1.4035
1/\gamma_{c} = 12 days, r_{c} = 80%
parameter	mean	sd	2.5%	25%	50%	75%	97.5%
R_{0}^{p}	2.7791	0.4274	1.9876	2.4815	2.7547	3.0663	3.6412
tau	0.4986	0.2090	0.2019	0.3322	0.4523	0.6384	0.9481
gamma_{p}	0.5074	0.2093	0.2083	0.3382	0.4662	0.6550	0.9592
gamma_{H}	0.4326	0.2859	0.1020	0.1733	0.3393	0.6864	0.9679
gamma_{ICU}	0.4367	0.2820	0.1085	0.1814	0.3501	0.6903	0.9699
epsilon_{H}	0.0968	0.0151	0.0683	0.0867	0.0963	0.1066	0.1275
epsilon_{H2I}	0.4561	0.0683	0.3289	0.4079	0.4534	0.5018	0.5955
epsilon_{x}	0.4563	0.0670	0.3327	0.4092	0.4554	0.5015	0.5885
r_{d}^{p}	0.1866	0.0289	0.1296	0.1673	0.1861	0.2059	0.2431
r_{d}^{c}	0.0707	0.0146	0.0421	0.0608	0.0705	0.0806	0.0996
r_{L}	0.2705	0.0514	0.1868	0.2331	0.2646	0.3008	0.3885
s_{L}	3.9595	1.1585	1.6990	3.1695	3.9705	4.7451	6.2475
m_{L}	0.7699	0.2612	0.5045	0.5636	0.6755	0.9076	1.4159
1/\gamma_{c} = 12 days, r_{c} = 100%
parameter	mean	sd	2.5%	25%	50%	75%	97.5%
R_{0}^{p}	2.8407	0.4125	2.0862	2.5451	2.8258	3.1118	3.6759
tau	0.5256	0.2107	0.2088	0.3538	0.4920	0.6775	0.9611
gamma_{p}	0.5253	0.2036	0.2194	0.3636	0.4856	0.6690	0.9505
gamma_{H}	0.4445	0.2776	0.1117	0.1913	0.3650	0.6880	0.9670
gamma_{ICU}	0.4308	0.2712	0.1065	0.1907	0.3415	0.6647	0.9549
epsilon_{H}	0.0963	0.0152	0.0681	0.0856	0.0954	0.1062	0.1280
epsilon_{H2I}	0.4557	0.0675	0.3302	0.4078	0.4542	0.5000	0.5936
epsilon_{x}	0.4535	0.0664	0.3259	0.4094	0.4517	0.4990	0.5851
r_{d}^{p}	0.1876	0.0295	0.1299	0.1670	0.1875	0.2078	0.2460
r_{d}^{c}	0.0706	0.0149	0.0411	0.0605	0.0707	0.0811	0.0988
r_{L}	0.3228	0.0574	0.2264	0.2812	0.3162	0.3578	0.4520
s_{L}	2.9918	1.2044	0.7620	2.1357	2.9472	3.7911	5.5203
m_{L}	0.8169	0.2732	0.5066	0.5870	0.7330	1.0003	1.4358
1/\gamma_{c} = 12 days, model w/o I_{c}
parameter	mean	sd	2.5%	25%	50%	75%	97.5%
R_{0}^{p}	2.8610	0.4172	2.1029	2.5641	2.8476	3.1397	3.7103
tau	0.5145	0.2108	0.2064	0.3424	0.4759	0.6664	0.9478
gamma_{p}	0.5101	0.2100	0.2072	0.3394	0.4668	0.6626	0.9483
gamma_{H}	0.4967	0.2493	0.1534	0.2787	0.4466	0.7056	0.9640
gamma_{ICU}	0.4991	0.2491	0.1564	0.2796	0.4488	0.7085	0.9670
epsilon_{H}	0.0884	0.0157	0.0598	0.0770	0.0880	0.0986	0.1214
epsilon_{H2I}	0.4243	0.0673	0.2956	0.3789	0.4225	0.4686	0.5646
epsilon_{x}	0.4236	0.0675	0.2985	0.3773	0.4216	0.4682	0.5615
r_{d}^{p}	0.1898	0.0276	0.1382	0.1703	0.1895	0.2083	0.2458
r_{d}^{c}	0.0754	0.0148	0.0463	0.0653	0.0751	0.0853	0.1050
r_{L}	0.3263	0.0568	0.2318	0.2846	0.3204	0.3617	0.4508
s_{L}	3.6643	1.1905	1.3549	2.8320	3.6211	4.4706	6.0360
m_{L}	0.7874	0.2618	0.5069	0.5757	0.6969	0.9467	1.4181
1/\gamma_{c} = 14 days, r_{c} = 0%
parameter	mean	sd	2.5%	25%	50%	75%	97.5%
R_{0}^{p}	2.7615	0.4434	1.9018	2.4657	2.7520	3.0614	3.6622
tau	0.4214	0.2027	0.1642	0.2591	0.3701	0.5474	0.9234
gamma_{p}	0.4305	0.2077	0.1684	0.2669	0.3774	0.5499	0.9257
gamma_{H}	0.4494	0.2953	0.1020	0.1758	0.3555	0.7387	0.9763
gamma_{ICU}	0.4339	0.2930	0.1001	0.1691	0.3282	0.7016	0.9794
epsilon_{H}	0.0975	0.0149	0.0692	0.0870	0.0972	0.1073	0.1274
epsilon_{H2I}	0.4586	0.0644	0.3396	0.4131	0.4568	0.5029	0.5893
epsilon_{x}	0.4588	0.0671	0.3336	0.4130	0.4558	0.5036	0.5936
r_{d}^{p}	0.1880	0.0291	0.1318	0.1689	0.1877	0.2072	0.2450
r_{d}^{c}	0.0697	0.0150	0.0403	0.0594	0.0696	0.0800	0.0992
r_{L}	0.1542	0.0322	0.1034	0.1316	0.1497	0.1715	0.2293
s_{L}	5.2001	1.1466	3.0138	4.4205	5.1846	5.9623	7.3997
m_{L}	0.7485	0.2514	0.5042	0.5581	0.6529	0.8677	1.4000
1/\gamma_{c} = 14 days, r_{c} = 20%
parameter	mean	sd	2.5%	25%	50%	75%	97.5%
R_{0}^{p}	2.7828	0.4541	1.9202	2.4658	2.7749	3.0826	3.6884
tau	0.4284	0.1966	0.1728	0.2764	0.3773	0.5430	0.9053
gamma_{p}	0.4409	0.2075	0.1686	0.2851	0.3875	0.5538	0.9425
gamma_{H}	0.4368	0.2923	0.1020	0.1707	0.3328	0.7114	0.9710
gamma_{ICU}	0.4468	0.2922	0.1019	0.1791	0.3557	0.7189	0.9776
epsilon_{H}	0.0973	0.0148	0.0699	0.0868	0.0965	0.1071	0.1280
epsilon_{H2I}	0.4589	0.0649	0.3357	0.4138	0.4569	0.5020	0.5887
epsilon_{x}	0.4561	0.0638	0.3340	0.4119	0.4552	0.4986	0.5842
r_{d}^{p}	0.1875	0.0288	0.1308	0.1678	0.1874	0.2069	0.2436
r_{d}^{c}	0.0697	0.0149	0.0409	0.0590	0.0695	0.0803	0.0983
r_{L}	0.1723	0.0364	0.1148	0.1464	0.1674	0.1929	0.2574
s_{L}	5.0864	1.1094	3.0234	4.2952	5.0689	5.8575	7.2348
m_{L}	0.7424	0.2467	0.5041	0.5538	0.6447	0.8587	1.3979
1/\gamma_{c} = 14 days, r_{c} = 40%
parameter	mean	sd	2.5%	25%	50%	75%	97.5%
R_{0}^{p}	2.7738	0.4384	1.9557	2.4733	2.7530	3.0537	3.6893
tau	0.4530	0.2109	0.1771	0.2877	0.3996	0.5802	0.9452
gamma_{p}	0.4628	0.2138	0.1852	0.2963	0.4068	0.5876	0.9716
gamma_{H}	0.4376	0.2889	0.1013	0.1691	0.3475	0.7031	0.9670
gamma_{ICU}	0.4402	0.2876	0.1006	0.1748	0.3526	0.7015	0.9710
epsilon_{H}	0.0972	0.0154	0.0679	0.0868	0.0967	0.1075	0.1289
epsilon_{H2I}	0.4576	0.0643	0.3387	0.4119	0.4560	0.5020	0.5877
epsilon_{x}	0.4577	0.0676	0.3319	0.4114	0.4549	0.5037	0.5948
r_{d}^{p}	0.1871	0.0297	0.1301	0.1671	0.1873	0.2065	0.2467
r_{d}^{c}	0.0697	0.0153	0.0400	0.0591	0.0697	0.0802	0.0992
r_{L}	0.1963	0.0389	0.1331	0.1693	0.1923	0.2182	0.2858
s_{L}	4.9358	1.1828	2.7287	4.1637	4.9114	5.7085	7.2875
m_{L}	0.7479	0.2559	0.5043	0.5509	0.6512	0.8636	1.4020
1/\gamma_{c} = 14 days, r_{c} = 60%
parameter	mean	sd	2.5%	25%	50%	75%	97.5%
R_{0}^{p}	2.7580	0.4399	1.9419	2.4445	2.7506	3.0480	3.6457
tau	0.4758	0.2017	0.1932	0.3155	0.4317	0.6077	0.9261
gamma_{p}	0.4787	0.2020	0.1997	0.3187	0.4331	0.6094	0.9385
gamma_{H}	0.4547	0.2909	0.1036	0.1772	0.3846	0.7182	0.9729
gamma_{ICU}	0.4250	0.2873	0.0993	0.1695	0.3169	0.6693	0.9733
epsilon_{H}	0.0968	0.0150	0.0687	0.0859	0.0963	0.1070	0.1274
epsilon_{H2I}	0.4578	0.0656	0.3362	0.4128	0.4566	0.5000	0.5907
epsilon_{x}	0.4568	0.0640	0.3348	0.4141	0.4560	0.4984	0.5906
r_{d}^{p}	0.1879	0.0286	0.1310	0.1688	0.1881	0.2063	0.2446
r_{d}^{c}	0.0697	0.0153	0.0396	0.0594	0.0695	0.0803	0.1000
r_{L}	0.2301	0.0456	0.1562	0.1975	0.2248	0.2577	0.3363
s_{L}	4.6492	1.1783	2.3314	3.8812	4.6252	5.4243	7.0007
m_{L}	0.7412	0.2453	0.5049	0.5559	0.6501	0.8516	1.3944
1/\gamma_{c} = 14 days, r_{c} = 80%
parameter	mean	sd	2.5%	25%	50%	75%	97.5%
R_{0}^{p}	2.7863	0.4195	1.9906	2.4861	2.7772	3.0684	3.6444
tau	0.5024	0.2095	0.2093	0.3302	0.4668	0.6462	0.9516
gamma_{p}	0.5034	0.2110	0.2047	0.3313	0.4645	0.6538	0.9506
gamma_{H}	0.4211	0.2818	0.1047	0.1734	0.3150	0.6683	0.9724
gamma_{ICU}	0.4502	0.2866	0.1026	0.1840	0.3699	0.7161	0.9701
epsilon_{H}	0.0968	0.0152	0.0683	0.0862	0.0966	0.1072	0.1277
epsilon_{H2I}	0.4550	0.0659	0.3300	0.4099	0.4534	0.5001	0.5841
epsilon_{x}	0.4568	0.0665	0.3370	0.4098	0.4540	0.5017	0.5895
r_{d}^{p}	0.1877	0.0296	0.1309	0.1675	0.1875	0.2076	0.2459
r_{d}^{c}	0.0699	0.0152	0.0414	0.0597	0.0696	0.0802	0.1002
r_{L}	0.2697	0.0503	0.1855	0.2335	0.2646	0.3003	0.3858
s_{L}	4.0573	1.2118	1.6504	3.2742	4.0588	4.8917	6.3762
m_{L}	0.7619	0.2533	0.5052	0.5648	0.6692	0.8915	1.4058
1/\gamma_{c} = 14 days, r_{c} = 100%
parameter	mean	sd	2.5%	25%	50%	75%	97.5%
R_{0}^{p}	2.8137	0.4217	2.0497	2.5167	2.7942	3.1015	3.6417
tau	0.5328	0.2104	0.2128	0.3603	0.5035	0.6877	0.9595
gamma_{p}	0.5232	0.2031	0.2191	0.3591	0.4879	0.6655	0.9523
gamma_{H}	0.4436	0.2805	0.1088	0.1862	0.3654	0.6927	0.9683
gamma_{ICU}	0.4373	0.2825	0.1047	0.1864	0.3464	0.6876	0.9703
epsilon_{H}	0.0967	0.0149	0.0696	0.0864	0.0958	0.1066	0.1281
epsilon_{H2I}	0.4550	0.0645	0.3337	0.4099	0.4550	0.4995	0.5818
epsilon_{x}	0.4514	0.0661	0.3273	0.4060	0.4500	0.4971	0.5890
r_{d}^{p}	0.1887	0.0288	0.1301	0.1693	0.1887	0.2084	0.2439
r_{d}^{c}	0.0700	0.0149	0.0404	0.0598	0.0702	0.0799	0.0990
r_{L}	0.3257	0.0602	0.2274	0.2817	0.3198	0.3626	0.4603
s_{L}	3.1045	1.1673	0.8880	2.2860	3.1066	3.8988	5.3813
m_{L}	0.8165	0.2675	0.5076	0.5904	0.7380	0.9998	1.4200
1/\gamma_{c} = 14 days, model w/o I_{c}
parameter	mean	sd	2.5%	25%	50%	75%	97.5%
R_{0}^{p}	2.8526	0.4221	2.0685	2.5462	2.8471	3.1379	3.6875
tau	0.5144	0.2108	0.2123	0.3389	0.4704	0.6718	0.9498
gamma_{p}	0.5176	0.2109	0.2093	0.3490	0.4782	0.6674	0.9613
gamma_{H}	0.4989	0.2448	0.1566	0.2850	0.4616	0.6960	0.9741
gamma_{ICU}	0.4970	0.2473	0.1538	0.2793	0.4550	0.6971	0.9663
epsilon_{H}	0.0884	0.0158	0.0583	0.0776	0.0882	0.0985	0.1210
epsilon_{H2I}	0.4266	0.0690	0.2915	0.3791	0.4261	0.4738	0.5643
epsilon_{x}	0.4240	0.0680	0.2981	0.3769	0.4224	0.4675	0.5640
r_{d}^{p}	0.1905	0.0274	0.1364	0.1712	0.1905	0.2095	0.2425
r_{d}^{c}	0.0751	0.0150	0.0453	0.0647	0.0752	0.0854	0.1039
r_{L}	0.3277	0.0585	0.2324	0.2854	0.3194	0.3646	0.4592
s_{L}	3.6366	1.2149	1.2860	2.7960	3.6139	4.4754	6.0362
m_{L}	0.7901	0.2677	0.5053	0.5689	0.6975	0.9521	1.4210
1/\gamma_{c} = 16 days, r_{c} = 0%
parameter	mean	sd	2.5%	25%	50%	75%	97.5%
R_{0}^{p}	2.7738	0.4367	1.9722	2.4784	2.7546	3.0651	3.6664
tau	0.4283	0.2022	0.1681	0.2746	0.3741	0.5317	0.9265
gamma_{p}	0.4133	0.1901	0.1616	0.2680	0.3627	0.5231	0.8828
gamma_{H}	0.4298	0.2930	0.0999	0.1649	0.3196	0.7007	0.9675
gamma_{ICU}	0.4559	0.2953	0.1006	0.1747	0.3808	0.7330	0.9750
epsilon_{H}	0.0970	0.0151	0.0691	0.0865	0.0966	0.1070	0.1273
epsilon_{H2I}	0.4577	0.0673	0.3347	0.4104	0.4553	0.5022	0.5897
epsilon_{x}	0.4562	0.0650	0.3323	0.4115	0.4548	0.5007	0.5853
r_{d}^{p}	0.1876	0.0292	0.1316	0.1681	0.1872	0.2073	0.2451
r_{d}^{c}	0.0681	0.0154	0.0367	0.0575	0.0684	0.0787	0.0976
r_{L}	0.1535	0.0310	0.1026	0.1316	0.1499	0.1728	0.2218
s_{L}	5.4148	1.1054	3.2942	4.6399	5.4024	6.1738	7.5921
m_{L}	0.7373	0.2448	0.5048	0.5531	0.6440	0.8451	1.3826
1/\gamma_{c} = 16 days, r_{c} = 20%
parameter	mean	sd	2.5%	25%	50%	75%	97.5%
R_{0}^{p}	2.7817	0.4336	1.9762	2.4808	2.7697	3.0711	3.6613
tau	0.4353	0.1982	0.1781	0.2781	0.3874	0.5489	0.9086
gamma_{p}	0.4355	0.1976	0.1810	0.2833	0.3848	0.5501	0.9205
gamma_{H}	0.4457	0.2935	0.1012	0.1714	0.3585	0.7261	0.9684
gamma_{ICU}	0.4357	0.2934	0.1003	0.1679	0.3302	0.7075	0.9744
epsilon_{H}	0.0972	0.0155	0.0688	0.0865	0.0964	0.1073	0.1289
epsilon_{H2I}	0.4606	0.0655	0.3375	0.4156	0.4602	0.5035	0.5937
epsilon_{x}	0.4571	0.0641	0.3375	0.4140	0.4551	0.4982	0.5849
r_{d}^{p}	0.1884	0.0282	0.1334	0.1695	0.1891	0.2077	0.2439
r_{d}^{c}	0.0687	0.0154	0.0373	0.0584	0.0689	0.0791	0.0979
r_{L}	0.1725	0.0340	0.1173	0.1482	0.1684	0.1927	0.2491
s_{L}	5.2623	1.1405	3.0508	4.4843	5.2514	6.0233	7.5298
m_{L}	0.7334	0.2390	0.5050	0.5546	0.6462	0.8311	1.3913
1/\gamma_{c} = 16 days, r_{c} = 40%
parameter	mean	sd	2.5%	25%	50%	75%	97.5%
R_{0}^{p}	2.7691	0.4507	1.9302	2.4561	2.7534	3.0658	3.6826
tau	0.4585	0.2097	0.1876	0.2901	0.4040	0.5898	0.9389
gamma_{p}	0.4557	0.2036	0.1857	0.2936	0.4093	0.5862	0.9267
gamma_{H}	0.4296	0.2903	0.0986	0.1704	0.3217	0.6980	0.9700
gamma_{ICU}	0.4516	0.2948	0.1018	0.1762	0.3673	0.7364	0.9734
epsilon_{H}	0.0970	0.0149	0.0707	0.0867	0.0963	0.1068	0.1280
epsilon_{H2I}	0.4565	0.0666	0.3285	0.4115	0.4566	0.4996	0.5891
epsilon_{x}	0.4573	0.0648	0.3357	0.4126	0.4560	0.4996	0.5896
r_{d}^{p}	0.1882	0.0290	0.1329	0.1683	0.1880	0.2081	0.2445
r_{d}^{c}	0.0686	0.0148	0.0377	0.0587	0.0692	0.0785	0.0970
r_{L}	0.1979	0.0404	0.1329	0.1694	0.1924	0.2216	0.2921
s_{L}	5.1583	1.1842	2.9326	4.3143	5.1541	5.9473	7.5258
m_{L}	0.7473	0.2437	0.5046	0.5581	0.6551	0.8643	1.3837
1/\gamma_{c} = 16 days, r_{c} = 60%
parameter	mean	sd	2.5%	25%	50%	75%	97.5%
R_{0}^{p}	2.7550	0.4349	1.9570	2.4414	2.7436	3.0484	3.6314
tau	0.4760	0.2050	0.1972	0.3145	0.4284	0.6065	0.9465
gamma_{p}	0.4775	0.2042	0.1890	0.3151	0.4341	0.6019	0.9425
gamma_{H}	0.4212	0.2915	0.0986	0.1632	0.3031	0.6830	0.9747
gamma_{ICU}	0.4582	0.2963	0.1024	0.1776	0.3796	0.7370	0.9751
epsilon_{H}	0.0976	0.0155	0.0683	0.0868	0.0971	0.1079	0.1290
epsilon_{H2I}	0.4546	0.0664	0.3303	0.4085	0.4518	0.4989	0.5908
epsilon_{x}	0.4565	0.0650	0.3332	0.4117	0.4549	0.5002	0.5875
r_{d}^{p}	0.1882	0.0287	0.1331	0.1688	0.1883	0.2072	0.2444
r_{d}^{c}	0.0690	0.0152	0.0376	0.0593	0.0691	0.0794	0.0987
r_{L}	0.2307	0.0458	0.1553	0.1981	0.2251	0.2597	0.3339
s_{L}	4.8341	1.1858	2.5676	4.0179	4.8265	5.6162	7.2039
m_{L}	0.7543	0.2563	0.5048	0.5555	0.6558	0.8806	1.4066
1/\gamma_{c} = 16 days, r_{c} = 80%
parameter	mean	sd	2.5%	25%	50%	75%	97.5%
R_{0}^{p}	2.7496	0.4323	1.9799	2.4270	2.7319	3.0377	3.6239
tau	0.5076	0.2067	0.2113	0.3427	0.4673	0.6502	0.9536
gamma_{p}	0.5099	0.2034	0.2098	0.3462	0.4734	0.6425	0.9537
gamma_{H}	0.4352	0.2913	0.0983	0.1687	0.3371	0.7073	0.9721
gamma_{ICU}	0.4472	0.2937	0.0988	0.1742	0.3588	0.7219	0.9790
epsilon_{H}	0.0968	0.0150	0.0690	0.0861	0.0965	0.1067	0.1266
epsilon_{H2I}	0.4538	0.0658	0.3353	0.4058	0.4517	0.4980	0.5925
epsilon_{x}	0.4559	0.0652	0.3286	0.4096	0.4551	0.5012	0.5836
r_{d}^{p}	0.1880	0.0287	0.1313	0.1687	0.1885	0.2073	0.2441
r_{d}^{c}	0.0695	0.0149	0.0407	0.0589	0.0693	0.0795	0.0991
r_{L}	0.2747	0.0533	0.1878	0.2359	0.2685	0.3088	0.3918
s_{L}	4.1726	1.2110	1.8120	3.3461	4.1762	5.0074	6.5044
m_{L}	0.7553	0.2515	0.5053	0.5599	0.6581	0.8790	1.3961
1/\gamma_{c} = 16 days, r_{c} = 100%
parameter	mean	sd	2.5%	25%	50%	75%	97.5%
R_{0}^{p}	2.8483	0.4203	2.0953	2.5508	2.8236	3.1323	3.7179
tau	0.5237	0.2072	0.2123	0.3551	0.4903	0.6711	0.9559
gamma_{p}	0.5252	0.2090	0.2135	0.3558	0.4913	0.6731	0.9564
gamma_{H}	0.4459	0.2852	0.1059	0.1865	0.3601	0.6932	0.9764
gamma_{ICU}	0.4300	0.2811	0.1063	0.1802	0.3350	0.6790	0.9750
epsilon_{H}	0.0955	0.0153	0.0681	0.0847	0.0948	0.1057	0.1277
epsilon_{H2I}	0.4536	0.0637	0.3327	0.4115	0.4513	0.4938	0.5863
epsilon_{x}	0.4539	0.0664	0.3279	0.4065	0.4528	0.4980	0.5876
r_{d}^{p}	0.1884	0.0287	0.1319	0.1688	0.1882	0.2083	0.2433
r_{d}^{c}	0.0693	0.0152	0.0400	0.0587	0.0692	0.0798	0.0991
r_{L}	0.3201	0.0575	0.2229	0.2772	0.3164	0.3558	0.4467
s_{L}	3.0669	1.2010	0.8430	2.2257	3.0225	3.8680	5.5275
m_{L}	0.8063	0.2658	0.5079	0.5888	0.7239	0.9615	1.4275
1/\gamma_{c} = 16 days, model w/o I_{c}
parameter	mean	sd	2.5%	25%	50%	75%	97.5%
R_{0}^{p}	2.8661	0.4299	2.1073	2.5572	2.8457	3.1418	3.7365
tau	0.5034	0.2019	0.2115	0.3430	0.4660	0.6388	0.9409
gamma_{p}	0.5113	0.2100	0.2061	0.3412	0.4724	0.6595	0.9529
gamma_{H}	0.5107	0.2541	0.1540	0.2881	0.4685	0.7251	0.9797
gamma_{ICU}	0.4922	0.2469	0.1524	0.2752	0.4442	0.6961	0.9672
epsilon_{H}	0.0884	0.0158	0.0590	0.0774	0.0881	0.0989	0.1196
epsilon_{H2I}	0.4233	0.0685	0.2926	0.3754	0.4220	0.4688	0.5609
epsilon_{x}	0.4256	0.0673	0.3012	0.3784	0.4256	0.4684	0.5630
r_{d}^{p}	0.1899	0.0285	0.1321	0.1708	0.1902	0.2089	0.2457
r_{d}^{c}	0.0750	0.0150	0.0458	0.0651	0.0751	0.0852	0.1047
r_{L}	0.3256	0.0584	0.2272	0.2847	0.3192	0.3622	0.4520
s_{L}	3.7126	1.2224	1.4076	2.8447	3.6931	4.5636	6.1085
m_{L}	0.8023	0.2712	0.5055	0.5796	0.7109	0.9748	1.4276
1/\gamma_{c} = 18 days, r_{c} = 0%
parameter	mean	sd	2.5%	25%	50%	75%	97.5%
R_{0}^{p}	2.7795	0.4310	1.9466	2.4842	2.7641	3.0798	3.6297
tau	0.4222	0.1947	0.1684	0.2711	0.3718	0.5393	0.8996
gamma_{p}	0.4240	0.1971	0.1747	0.2744	0.3745	0.5227	0.9212
gamma_{H}	0.4384	0.2994	0.0979	0.1612	0.3323	0.7213	0.9762
gamma_{ICU}	0.4464	0.3038	0.0972	0.1655	0.3421	0.7335	0.9786
epsilon_{H}	0.0972	0.0145	0.0692	0.0874	0.0969	0.1067	0.1265
epsilon_{H2I}	0.4580	0.0650	0.3368	0.4123	0.4561	0.5016	0.5883
epsilon_{x}	0.4591	0.0652	0.3374	0.4132	0.4568	0.5029	0.5920
r_{d}^{p}	0.1887	0.0286	0.1315	0.1686	0.1888	0.2085	0.2439
r_{d}^{c}	0.0693	0.0143	0.0415	0.0596	0.0690	0.0790	0.0975
r_{L}	0.1542	0.0314	0.1036	0.1319	0.1503	0.1720	0.2278
s_{L}	5.5353	1.1067	3.4147	4.7998	5.5129	6.2335	7.8350
m_{L}	0.7352	0.2427	0.5035	0.5543	0.6396	0.8508	1.3893
1/\gamma_{c} = 18 days, r_{c} = 20%
parameter	mean	sd	2.5%	25%	50%	75%	97.5%
R_{0}^{p}	2.7709	0.4283	1.9756	2.4768	2.7579	3.0569	3.6252
tau	0.4405	0.2010	0.1765	0.2832	0.3931	0.5554	0.9348
gamma_{p}	0.4395	0.1998	0.1803	0.2814	0.3914	0.5531	0.8977
gamma_{H}	0.4416	0.2925	0.0990	0.1705	0.3541	0.7109	0.9716
gamma_{ICU}	0.4382	0.2933	0.0968	0.1654	0.3435	0.7122	0.9698
epsilon_{H}	0.0972	0.0148	0.0693	0.0872	0.0967	0.1066	0.1282
epsilon_{H2I}	0.4561	0.0649	0.3334	0.4106	0.4548	0.4992	0.5925
epsilon_{x}	0.4595	0.0663	0.3331	0.4145	0.4576	0.5033	0.5930
r_{d}^{p}	0.1887	0.0285	0.1318	0.1698	0.1883	0.2090	0.2418
r_{d}^{c}	0.0687	0.0152	0.0387	0.0586	0.0684	0.0793	0.0987
r_{L}	0.1741	0.0347	0.1172	0.1493	0.1705	0.1952	0.2523
s_{L}	5.4562	1.1375	3.2894	4.7020	5.4293	6.1987	7.7595
m_{L}	0.7434	0.2522	0.5048	0.5507	0.6440	0.8674	1.4049
1/\gamma_{c} = 18 days, r_{c} = 40%
parameter	mean	sd	2.5%	25%	50%	75%	97.5%
R_{0}^{p}	2.7607	0.4347	1.9325	2.4637	2.7441	3.0512	3.6470
tau	0.4545	0.2051	0.1810	0.2934	0.4055	0.5838	0.9321
gamma_{p}	0.4613	0.2037	0.1856	0.3000	0.4166	0.5911	0.9343
gamma_{H}	0.4402	0.2993	0.0993	0.1671	0.3285	0.7255	0.9817
gamma_{ICU}	0.4440	0.2950	0.0993	0.1695	0.3443	0.7245	0.9770
epsilon_{H}	0.0969	0.0152	0.0687	0.0866	0.0963	0.1069	0.1277
epsilon_{H2I}	0.4571	0.0645	0.3381	0.4123	0.4563	0.4985	0.5906
epsilon_{x}	0.4579	0.0647	0.3331	0.4129	0.4571	0.5009	0.5877
r_{d}^{p}	0.1881	0.0281	0.1334	0.1690	0.1879	0.2077	0.2432
r_{d}^{c}	0.0688	0.0151	0.0403	0.0582	0.0685	0.0788	0.0981
r_{L}	0.1989	0.0401	0.1341	0.1709	0.1938	0.2215	0.2906
s_{L}	5.3287	1.1522	3.0892	4.5571	5.3295	6.0675	7.6772
m_{L}	0.7486	0.2457	0.5050	0.5575	0.6571	0.8705	1.3782
1/\gamma_{c} = 18 days, r_{c} = 60%
parameter	mean	sd	2.5%	25%	50%	75%	97.5%
R_{0}^{p}	2.7479	0.4251	1.9600	2.4479	2.7333	3.0292	3.6184
tau	0.4791	0.2014	0.1980	0.3177	0.4349	0.6142	0.9204
gamma_{p}	0.4811	0.2071	0.1934	0.3183	0.4335	0.6133	0.9530
gamma_{H}	0.4486	0.3007	0.0973	0.1668	0.3514	0.7283	0.9752
gamma_{ICU}	0.4301	0.2948	0.0984	0.1669	0.3198	0.6972	0.9745
epsilon_{H}	0.0972	0.0152	0.0691	0.0864	0.0963	0.1075	0.1280
epsilon_{H2I}	0.4558	0.0662	0.3296	0.4108	0.4548	0.4991	0.5938
epsilon_{x}	0.4580	0.0659	0.3356	0.4118	0.4568	0.5018	0.5886
r_{d}^{p}	0.1881	0.0289	0.1326	0.1689	0.1872	0.2074	0.2464
r_{d}^{c}	0.0692	0.0151	0.0395	0.0588	0.0695	0.0792	0.0992
r_{L}	0.2312	0.0445	0.1578	0.1989	0.2259	0.2594	0.3311
s_{L}	4.9446	1.1902	2.6020	4.1505	4.9278	5.6969	7.3703
m_{L}	0.7474	0.2517	0.5040	0.5563	0.6485	0.8689	1.3917
1/\gamma_{c} = 18 days, r_{c} = 80%
parameter	mean	sd	2.5%	25%	50%	75%	97.5%
R_{0}^{p}	2.7417	0.4301	1.9645	2.4299	2.7287	3.0351	3.6221
tau	0.5005	0.1978	0.2176	0.3383	0.4647	0.6406	0.9290
gamma_{p}	0.5069	0.2033	0.2132	0.3445	0.4690	0.6396	0.9483
gamma_{H}	0.4440	0.2882	0.0997	0.1762	0.3664	0.7082	0.9699
gamma_{ICU}	0.4347	0.2919	0.0986	0.1712	0.3329	0.7045	0.9660
epsilon_{H}	0.0964	0.0151	0.0689	0.0860	0.0961	0.1060	0.1281
epsilon_{H2I}	0.4553	0.0654	0.3316	0.4112	0.4541	0.4976	0.5879
epsilon_{x}	0.4564	0.0649	0.3375	0.4137	0.4550	0.4982	0.5849
r_{d}^{p}	0.1891	0.0291	0.1340	0.1697	0.1888	0.2087	0.2483
r_{d}^{c}	0.0693	0.0149	0.0406	0.0591	0.0694	0.0792	0.0981
r_{L}	0.2758	0.0539	0.1889	0.2367	0.2692	0.3097	0.3970
s_{L}	4.3427	1.1844	2.0598	3.5675	4.3578	5.1126	6.7113
m_{L}	0.7625	0.2488	0.5074	0.5671	0.6755	0.8872	1.3920
1/\gamma_{c} = 18 days, r_{c} = 100%
parameter	mean	sd	2.5%	25%	50%	75%	97.5%
R_{0}^{p}	2.8193	0.4233	2.0516	2.5160	2.7994	3.1020	3.7080
tau	0.5360	0.2119	0.2148	0.3613	0.5010	0.7025	0.9584
gamma_{p}	0.5260	0.2085	0.2188	0.3560	0.4906	0.6747	0.9603
gamma_{H}	0.4435	0.2785	0.1065	0.1886	0.3665	0.6865	0.9681
gamma_{ICU}	0.4309	0.2778	0.1058	0.1824	0.3412	0.6779	0.9639
epsilon_{H}	0.0964	0.0154	0.0682	0.0853	0.0958	0.1067	0.1277
epsilon_{H2I}	0.4530	0.0657	0.3248	0.4071	0.4517	0.4974	0.5867
epsilon_{x}	0.4528	0.0654	0.3264	0.4070	0.4528	0.4978	0.5766
r_{d}^{p}	0.1904	0.0276	0.1363	0.1718	0.1906	0.2094	0.2450
r_{d}^{c}	0.0697	0.0149	0.0402	0.0599	0.0698	0.0797	0.0984
r_{L}	0.3240	0.0602	0.2235	0.2797	0.3174	0.3624	0.4579
s_{L}	3.1158	1.2416	0.7483	2.2619	3.0884	3.9682	5.6298
m_{L}	0.8074	0.2686	0.5098	0.5848	0.7214	0.9811	1.4233
1/\gamma_{c} = 18 days, model w/o I_{c}
parameter	mean	sd	2.5%	25%	50%	75%	97.5%
R_{0}^{p}	2.8423	0.4320	2.0552	2.5304	2.8193	3.1268	3.7809
tau	0.5291	0.2181	0.2159	0.3492	0.4959	0.6888	0.9662
gamma_{p}	0.5099	0.2123	0.2053	0.3394	0.4672	0.6601	0.9606
gamma_{H}	0.5000	0.2447	0.1570	0.2837	0.4544	0.7074	0.9638
gamma_{ICU}	0.4981	0.2472	0.1530	0.2826	0.4559	0.7023	0.9732
epsilon_{H}	0.0877	0.0155	0.0590	0.0771	0.0871	0.0978	0.1194
epsilon_{H2I}	0.4252	0.0683	0.2995	0.3785	0.4241	0.4706	0.5642
epsilon_{x}	0.4259	0.0666	0.2996	0.3795	0.4251	0.4699	0.5626
r_{d}^{p}	0.1897	0.0276	0.1354	0.1713	0.1894	0.2081	0.2447
r_{d}^{c}	0.0753	0.0148	0.0457	0.0652	0.0751	0.0856	0.1044
r_{L}	0.3292	0.0594	0.2289	0.2865	0.3237	0.3662	0.4659
s_{L}	3.6800	1.2105	1.3048	2.8533	3.6786	4.4881	6.1001
m_{L}	0.7917	0.2641	0.5063	0.5775	0.7058	0.9449	1.4273
1/\gamma_{c} = 20 days, r_{c} = 0%
parameter	mean	sd	2.5%	25%	50%	75%	97.5%
R_{0}^{p}	2.7692	0.4292	1.9695	2.4735	2.7615	3.0526	3.6656
tau	0.4298	0.2042	0.1710	0.2692	0.3761	0.5466	0.9307
gamma_{p}	0.4330	0.2037	0.1722	0.2747	0.3765	0.5498	0.9265
gamma_{H}	0.4423	0.2995	0.0983	0.1630	0.3466	0.7292	0.9776
gamma_{ICU}	0.4445	0.3026	0.0973	0.1604	0.3451	0.7320	0.9788
epsilon_{H}	0.0977	0.0148	0.0696	0.0878	0.0978	0.1077	0.1270
epsilon_{H2I}	0.4573	0.0644	0.3403	0.4105	0.4560	0.5004	0.5870
epsilon_{x}	0.4579	0.0643	0.3327	0.4148	0.4580	0.5013	0.5868
r_{d}^{p}	0.1894	0.0283	0.1358	0.1694	0.1892	0.2095	0.2458
r_{d}^{c}	0.0688	0.0154	0.0384	0.0587	0.0688	0.0793	0.0988
r_{L}	0.1562	0.0310	0.1045	0.1341	0.1529	0.1740	0.2270
s_{L}	5.7082	1.1219	3.5179	4.9653	5.7138	6.4303	7.9731
m_{L}	0.7351	0.2463	0.5052	0.5500	0.6412	0.8364	1.4046
1/\gamma_{c} = 20 days, r_{c} = 20%
parameter	mean	sd	2.5%	25%	50%	75%	97.5%
R_{0}^{p}	2.7521	0.4355	1.9678	2.4441	2.7418	3.0446	3.6440
tau	0.4411	0.2017	0.1800	0.2865	0.3880	0.5523	0.9211
gamma_{p}	0.4458	0.1967	0.1874	0.2890	0.3971	0.5683	0.9077
gamma_{H}	0.4547	0.3040	0.0983	0.1691	0.3600	0.7431	0.9810
gamma_{ICU}	0.4347	0.2991	0.0976	0.1610	0.3246	0.7190	0.9722
epsilon_{H}	0.0975	0.0152	0.0698	0.0867	0.0967	0.1079	0.1284
epsilon_{H2I}	0.4563	0.0677	0.3325	0.4074	0.4543	0.5018	0.5903
epsilon_{x}	0.4584	0.0651	0.3378	0.4138	0.4552	0.4998	0.5938
r_{d}^{p}	0.1893	0.0286	0.1327	0.1705	0.1885	0.2086	0.2472
r_{d}^{c}	0.0681	0.0148	0.0403	0.0580	0.0681	0.0780	0.0975
r_{L}	0.1769	0.0353	0.1191	0.1511	0.1731	0.1983	0.2563
s_{L}	5.6185	1.1666	3.4310	4.8491	5.5887	6.3810	7.9289
m_{L}	0.7412	0.2488	0.5033	0.5499	0.6433	0.8637	1.3891
1/\gamma_{c} = 20 days, r_{c} = 40%
parameter	mean	sd	2.5%	25%	50%	75%	97.5%
R_{0}^{p}	2.7576	0.4374	1.9463	2.4544	2.7461	3.0602	3.6541
tau	0.4565	0.2000	0.1906	0.2980	0.4074	0.5790	0.9209
gamma_{p}	0.4603	0.2037	0.1871	0.3026	0.4132	0.5840	0.9263
gamma_{H}	0.4629	0.2994	0.0979	0.1727	0.4021	0.7491	0.9779
gamma_{ICU}	0.4211	0.2958	0.0979	0.1614	0.2933	0.6935	0.9735
epsilon_{H}	0.0977	0.0155	0.0694	0.0868	0.0969	0.1084	0.1295
epsilon_{H2I}	0.4566	0.0666	0.3309	0.4103	0.4555	0.5009	0.5889
epsilon_{x}	0.4566	0.0652	0.3287	0.4143	0.4547	0.4987	0.5891
r_{d}^{p}	0.1893	0.0289	0.1334	0.1699	0.1894	0.2090	0.2455
r_{d}^{c}	0.0687	0.0145	0.0404	0.0592	0.0685	0.0784	0.0970
r_{L}	0.2011	0.0404	0.1349	0.1723	0.1965	0.2250	0.2941
s_{L}	5.3977	1.1360	3.2716	4.5924	5.3535	6.1479	7.7691
m_{L}	0.7436	0.2488	0.5042	0.5542	0.6506	0.8613	1.3875
1/\gamma_{c} = 20 days, r_{c} = 60%
parameter	mean	sd	2.5%	25%	50%	75%	97.5%
R_{0}^{p}	2.7506	0.4346	1.9326	2.4530	2.7516	3.0346	3.6386
tau	0.4771	0.2015	0.1976	0.3148	0.4378	0.6045	0.9301
gamma_{p}	0.4794	0.2012	0.2004	0.3166	0.4364	0.6079	0.9372
gamma_{H}	0.4387	0.2941	0.0987	0.1687	0.3394	0.7069	0.9749
gamma_{ICU}	0.4426	0.2952	0.0976	0.1722	0.3431	0.7177	0.9806
epsilon_{H}	0.0972	0.0150	0.0698	0.0864	0.0967	0.1071	0.1273
epsilon_{H2I}	0.4548	0.0653	0.3285	0.4117	0.4542	0.4976	0.5888
epsilon_{x}	0.4576	0.0675	0.3307	0.4111	0.4563	0.5014	0.5967
r_{d}^{p}	0.1891	0.0291	0.1348	0.1689	0.1892	0.2088	0.2459
r_{d}^{c}	0.0685	0.0155	0.0378	0.0582	0.0687	0.0791	0.0988
r_{L}	0.2328	0.0464	0.1579	0.1997	0.2264	0.2591	0.3417
s_{L}	5.0650	1.1910	2.6863	4.2775	5.0718	5.8792	7.3784
m_{L}	0.7498	0.2523	0.5045	0.5551	0.6511	0.8733	1.3912
1/\gamma_{c} = 20 days, r_{c} = 80%
parameter	mean	sd	2.5%	25%	50%	75%	97.5%
R_{0}^{p}	2.7296	0.4356	1.9260	2.4231	2.7195	3.0247	3.6140
tau	0.5097	0.2063	0.2107	0.3399	0.4744	0.6581	0.9450
gamma_{p}	0.5115	0.2051	0.2128	0.3439	0.4755	0.6537	0.9457
gamma_{H}	0.4309	0.2874	0.0987	0.1716	0.3361	0.6866	0.9682
gamma_{ICU}	0.4456	0.2907	0.0994	0.1790	0.3585	0.7102	0.9753
epsilon_{H}	0.0964	0.0149	0.0689	0.0856	0.0962	0.1062	0.1265
epsilon_{H2I}	0.4555	0.0663	0.3330	0.4106	0.4538	0.4990	0.5889
epsilon_{x}	0.4562	0.0656	0.3338	0.4113	0.4544	0.5000	0.5927
r_{d}^{p}	0.1895	0.0290	0.1343	0.1690	0.1899	0.2090	0.2466
r_{d}^{c}	0.0691	0.0158	0.0366	0.0583	0.0689	0.0794	0.0999
r_{L}	0.2783	0.0554	0.1900	0.2381	0.2713	0.3112	0.4023
s_{L}	4.4034	1.1990	2.0449	3.5895	4.3905	5.2438	6.6998
m_{L}	0.7623	0.2540	0.5043	0.5631	0.6646	0.9083	1.4098
1/\gamma_{c} = 20 days, r_{c} = 100%
parameter	mean	sd	2.5%	25%	50%	75%	97.5%
R_{0}^{p}	2.8188	0.4222	2.0567	2.5202	2.8013	3.0984	3.6971
tau	0.5180	0.2054	0.2096	0.3517	0.4877	0.6640	0.9555
gamma_{p}	0.5401	0.2127	0.2170	0.3711	0.5004	0.6967	0.9665
gamma_{H}	0.4334	0.2800	0.1028	0.1862	0.3444	0.6795	0.9696
gamma_{ICU}	0.4435	0.2792	0.1086	0.1899	0.3655	0.6938	0.9692
epsilon_{H}	0.0956	0.0151	0.0674	0.0852	0.0949	0.1059	0.1258
epsilon_{H2I}	0.4507	0.0669	0.3224	0.4038	0.4497	0.4950	0.5880
epsilon_{x}	0.4538	0.0653	0.3292	0.4082	0.4519	0.5005	0.5797
r_{d}^{p}	0.1901	0.0276	0.1357	0.1720	0.1898	0.2080	0.2450
r_{d}^{c}	0.0690	0.0158	0.0385	0.0584	0.0689	0.0798	0.1002
r_{L}	0.3235	0.0597	0.2252	0.2799	0.3179	0.3597	0.4584
s_{L}	3.1757	1.2223	0.7852	2.3467	3.1741	4.0101	5.5978
m_{L}	0.7981	0.2647	0.5070	0.5814	0.7100	0.9566	1.4247
1/\gamma_{c} = 20 days, model w/o I_{c}
parameter	mean	sd	2.5%	25%	50%	75%	97.5%
R_{0}^{p}	2.8162	0.4189	2.0469	2.5184	2.8056	3.0936	3.6658
tau	0.5265	0.2093	0.2179	0.3556	0.4887	0.6768	0.9633
gamma_{p}	0.5190	0.2090	0.2066	0.3493	0.4824	0.6734	0.9538
gamma_{H}	0.4995	0.2517	0.1533	0.2785	0.4518	0.7097	0.9725
gamma_{ICU}	0.5063	0.2510	0.1496	0.2863	0.4675	0.7128	0.9799
epsilon_{H}	0.0883	0.0157	0.0600	0.0772	0.0874	0.0992	0.1198
epsilon_{H2I}	0.4246	0.0685	0.2925	0.3771	0.4235	0.4692	0.5643
epsilon_{x}	0.4259	0.0679	0.2988	0.3786	0.4236	0.4724	0.5595
r_{d}^{p}	0.1903	0.0276	0.1387	0.1709	0.1902	0.2098	0.2439
r_{d}^{c}	0.0743	0.0152	0.0436	0.0645	0.0742	0.0847	0.1043
r_{L}	0.3330	0.0599	0.2348	0.2892	0.3261	0.3700	0.4661
s_{L}	3.6268	1.2225	1.2662	2.7997	3.6380	4.4290	6.0384
m_{L}	0.7833	0.2614	0.5064	0.5728	0.6917	0.9238	1.4119

## Sheet: New Jersey
1/\gamma_{c} = 0.01 days, r_{c} = 0%
parameter	mean	sd	2.5%	25%	50%	75%	97.5%
R_{0}^{p}	2.4296	0.5850	1.2163	2.0496	2.4592	2.8379	3.5185
tau	0.3798	0.1943	0.1440	0.2364	0.3257	0.4718	0.8935
gamma_{p}	0.3815	0.1950	0.1442	0.2408	0.3274	0.4620	0.8964
gamma_{H}	0.3457	0.2477	0.1057	0.1449	0.2389	0.4955	0.9307
gamma_{ICU}	0.3370	0.2429	0.1041	0.1424	0.2312	0.4889	0.9207
epsilon_{H}	0.0968	0.0153	0.0687	0.0861	0.0961	0.1066	0.1285
epsilon_{H2I}	0.4534	0.0649	0.3312	0.4093	0.4514	0.4959	0.5891
epsilon_{x}	0.4538	0.0687	0.3261	0.4049	0.4505	0.4983	0.5922
r_{d}^{p}	0.1725	0.0308	0.1134	0.1513	0.1729	0.1931	0.2319
r_{d}^{c}	0.0692	0.0148	0.0398	0.0593	0.0693	0.0787	0.0976
r_{L}	0.2001	0.0756	0.1119	0.1499	0.1799	0.2254	0.4219
s_{L}	17.6307	0.6561	16.3922	17.1798	17.6175	18.0604	18.9603
m_{L}	0.5885	0.1269	0.5018	0.5184	0.5469	0.6003	0.9933
1/\gamma_{c} = 0.01 days, r_{c} = 20%
parameter	mean	sd	2.5%	25%	50%	75%	97.5%
R_{0}^{p}	2.3064	0.6131	1.2245	1.8309	2.3016	2.7484	3.4759
tau	0.4456	0.2133	0.1680	0.2746	0.3943	0.5806	0.9495
gamma_{p}	0.4426	0.2112	0.1619	0.2790	0.3893	0.5613	0.9364
gamma_{H}	0.3399	0.2464	0.1035	0.1434	0.2338	0.4726	0.9400
gamma_{ICU}	0.3423	0.2488	0.1048	0.1453	0.2344	0.4830	0.9348
epsilon_{H}	0.0959	0.0156	0.0667	0.0853	0.0954	0.1061	0.1285
epsilon_{H2I}	0.4524	0.0665	0.3293	0.4053	0.4507	0.4963	0.5866
epsilon_{x}	0.4499	0.0651	0.3252	0.4054	0.4483	0.4933	0.5810
r_{d}^{p}	0.1689	0.0314	0.1067	0.1484	0.1695	0.1896	0.2292
r_{d}^{c}	0.0680	0.0153	0.0384	0.0579	0.0675	0.0781	0.0982
r_{L}	0.2436	0.0883	0.1298	0.1769	0.2216	0.2916	0.4712
s_{L}	17.7085	0.6418	16.4330	17.2721	17.7011	18.1265	18.9705
m_{L}	0.5856	0.1231	0.5017	0.5187	0.5454	0.5990	0.9533
1/\gamma_{c} = 0.01 days, r_{c} = 40%
parameter	mean	sd	2.5%	25%	50%	75%	97.5%
R_{0}^{p}	2.2713	0.5669	1.3355	1.8388	2.2530	2.6803	3.3953
tau	0.4944	0.2131	0.1894	0.3201	0.4541	0.6485	0.9443
gamma_{p}	0.4956	0.2123	0.1951	0.3226	0.4570	0.6419	0.9597
gamma_{H}	0.3447	0.2395	0.1063	0.1471	0.2495	0.4961	0.9150
gamma_{ICU}	0.3255	0.2353	0.1068	0.1438	0.2193	0.4579	0.9284
epsilon_{H}	0.0959	0.0156	0.0671	0.0851	0.0954	0.1063	0.1274
epsilon_{H2I}	0.4489	0.0668	0.3198	0.4038	0.4491	0.4934	0.5809
epsilon_{x}	0.4515	0.0675	0.3258	0.4033	0.4495	0.4963	0.5874
r_{d}^{p}	0.1673	0.0306	0.1067	0.1466	0.1669	0.1884	0.2283
r_{d}^{c}	0.0677	0.0148	0.0396	0.0575	0.0673	0.0778	0.0975
r_{L}	0.2794	0.0895	0.1555	0.2097	0.2600	0.3322	0.4842
s_{L}	17.7583	0.6454	16.4913	17.3352	17.7700	18.1674	19.0759
m_{L}	0.5838	0.1160	0.5014	0.5178	0.5449	0.6009	0.9333
1/\gamma_{c} = 0.01 days, r_{c} = 60%
parameter	mean	sd	2.5%	25%	50%	75%	97.5%
R_{0}^{p}	2.1940	0.5061	1.4669	1.7849	2.1190	2.5344	3.2986
tau	0.5793	0.2143	0.2307	0.4019	0.5630	0.7572	0.9643
gamma_{p}	0.5756	0.2117	0.2303	0.3995	0.5626	0.7415	0.9689
gamma_{H}	0.3336	0.2413	0.1058	0.1443	0.2268	0.4609	0.9294
gamma_{ICU}	0.3445	0.2447	0.1061	0.1487	0.2426	0.4872	0.9404
epsilon_{H}	0.0948	0.0160	0.0632	0.0840	0.0947	0.1054	0.1269
epsilon_{H2I}	0.4455	0.0671	0.3208	0.3993	0.4444	0.4891	0.5770
epsilon_{x}	0.4474	0.0688	0.3141	0.3985	0.4455	0.4923	0.5892
r_{d}^{p}	0.1618	0.0321	0.0986	0.1405	0.1624	0.1830	0.2235
r_{d}^{c}	0.0666	0.0160	0.0362	0.0556	0.0664	0.0775	0.0985
r_{L}	0.3321	0.0871	0.1887	0.2620	0.3250	0.3992	0.4977
s_{L}	17.7801	0.6511	16.4827	17.3381	17.7875	18.2195	19.0829
m_{L}	0.5854	0.1191	0.5014	0.5183	0.5459	0.6007	0.9567
1/\gamma_{c} = 0.01 days, r_{c} = 80%
parameter	mean	sd	2.5%	25%	50%	75%	97.5%
R_{0}^{p}	2.2061	0.4360	1.6352	1.8599	2.1093	2.4694	3.2348
tau	0.6591	0.2061	0.2818	0.4938	0.6666	0.8402	0.9839
gamma_{p}	0.6684	0.2012	0.2946	0.5062	0.6745	0.8424	0.9825
gamma_{H}	0.3359	0.2397	0.1051	0.1491	0.2325	0.4741	0.9329
gamma_{ICU}	0.3367	0.2356	0.1070	0.1494	0.2389	0.4628	0.9330
epsilon_{H}	0.0935	0.0158	0.0652	0.0825	0.0927	0.1040	0.1258
epsilon_{H2I}	0.4471	0.0702	0.3140	0.3984	0.4463	0.4933	0.5902
epsilon_{x}	0.4439	0.0684	0.3161	0.3965	0.4414	0.4898	0.5830
r_{d}^{p}	0.1588	0.0332	0.0941	0.1360	0.1589	0.1806	0.2222
r_{d}^{c}	0.0659	0.0149	0.0372	0.0557	0.0659	0.0760	0.0949
r_{L}	0.3832	0.0806	0.2313	0.3211	0.3872	0.4484	0.5187
s_{L}	17.7539	0.6476	16.4883	17.3074	17.7573	18.1943	19.0417
m_{L}	0.5907	0.1251	0.5013	0.5180	0.5485	0.6093	0.9945
1/\gamma_{c} = 0.01 days, r_{c} = 100%
parameter	mean	sd	2.5%	25%	50%	75%	97.5%
R_{0}^{p}	2.3467	0.3299	1.9068	2.0973	2.2765	2.5314	3.1345
tau	0.7325	0.1774	0.3712	0.5995	0.7523	0.8823	0.9907
gamma_{p}	0.7347	0.1791	0.3543	0.6087	0.7567	0.8842	0.9891
gamma_{H}	0.3343	0.2325	0.1086	0.1530	0.2413	0.4569	0.9326
gamma_{ICU}	0.3302	0.2301	0.1092	0.1516	0.2327	0.4580	0.9131
epsilon_{H}	0.0930	0.0158	0.0636	0.0821	0.0925	0.1031	0.1258
epsilon_{H2I}	0.4420	0.0672	0.3137	0.3956	0.4407	0.4874	0.5785
epsilon_{x}	0.4442	0.0679	0.3131	0.3980	0.4435	0.4893	0.5785
r_{d}^{p}	0.1563	0.0335	0.0900	0.1338	0.1565	0.1789	0.2221
r_{d}^{c}	0.0646	0.0159	0.0327	0.0543	0.0646	0.0755	0.0956
r_{L}	0.4240	0.0632	0.2918	0.3795	0.4302	0.4726	0.5273
s_{L}	17.7548	0.6471	16.4962	17.3127	17.7510	18.1952	19.0438
m_{L}	0.5976	0.1367	0.5016	0.5204	0.5503	0.6141	1.0296
1/\gamma_{c} = 0.01 days, model w/o I_{c}
parameter	mean	sd	2.5%	25%	50%	75%	97.5%
R_{0}^{p}	2.3290	0.2899	1.9258	2.1082	2.2760	2.4957	3.0646
tau	0.7459	0.1671	0.3958	0.6289	0.7641	0.8842	0.9876
gamma_{p}	0.7414	0.1649	0.4034	0.6188	0.7597	0.8802	0.9859
gamma_{H}	0.3319	0.2191	0.1142	0.1651	0.2520	0.4338	0.9189
gamma_{ICU}	0.3210	0.2102	0.1135	0.1627	0.2426	0.4190	0.8747
epsilon_{H}	0.0811	0.0163	0.0516	0.0698	0.0803	0.0922	0.1150
epsilon_{H2I}	0.4018	0.0700	0.2713	0.3518	0.4002	0.4470	0.5414
epsilon_{x}	0.4001	0.0703	0.2669	0.3514	0.4002	0.4450	0.5438
r_{d}^{p}	0.1479	0.0285	0.0963	0.1276	0.1461	0.1675	0.2064
r_{d}^{c}	0.0749	0.0152	0.0451	0.0644	0.0747	0.0851	0.1042
r_{L}	0.4405	0.0563	0.3156	0.4020	0.4463	0.4834	0.5331
s_{L}	17.2506	0.7013	15.8445	16.7727	17.2510	17.7216	18.6339
m_{L}	0.6145	0.1526	0.5022	0.5246	0.5630	0.6337	1.1051
1/\gamma_{c} = 0.1 days, r_{c} = 0%
parameter	mean	sd	2.5%	25%	50%	75%	97.5%
R_{0}^{p}	2.3833	0.6030	1.1673	1.9646	2.4098	2.8047	3.5283
tau	0.3946	0.1974	0.1520	0.2479	0.3386	0.4894	0.9139
gamma_{p}	0.3925	0.1935	0.1510	0.2475	0.3415	0.4883	0.9041
gamma_{H}	0.3380	0.2471	0.1035	0.1422	0.2274	0.4803	0.9308
gamma_{ICU}	0.3393	0.2444	0.1035	0.1427	0.2361	0.4857	0.9355
epsilon_{H}	0.0966	0.0151	0.0689	0.0855	0.0961	0.1070	0.1272
epsilon_{H2I}	0.4523	0.0662	0.3268	0.4067	0.4510	0.4965	0.5866
epsilon_{x}	0.4519	0.0683	0.3196	0.4049	0.4504	0.4978	0.5845
r_{d}^{p}	0.1707	0.0308	0.1106	0.1501	0.1712	0.1914	0.2292
r_{d}^{c}	0.0687	0.0150	0.0395	0.0585	0.0685	0.0786	0.0973
r_{L}	0.2074	0.0808	0.1128	0.1522	0.1851	0.2373	0.4439
s_{L}	17.5850	0.6248	16.3713	17.1668	17.5844	17.9889	18.8153
m_{L}	0.5819	0.1140	0.5017	0.5170	0.5432	0.5982	0.9208
1/\gamma_{c} = 0.1 days, r_{c} = 20%
parameter	mean	sd	2.5%	25%	50%	75%	97.5%
R_{0}^{p}	2.3291	0.6032	1.2283	1.8807	2.3397	2.7467	3.4837
tau	0.4444	0.2121	0.1673	0.2795	0.3870	0.5703	0.9474
gamma_{p}	0.4424	0.2087	0.1678	0.2798	0.3911	0.5677	0.9377
gamma_{H}	0.3397	0.2472	0.1039	0.1429	0.2289	0.4865	0.9317
gamma_{ICU}	0.3399	0.2483	0.1037	0.1418	0.2299	0.4878	0.9405
epsilon_{H}	0.0961	0.0147	0.0682	0.0864	0.0956	0.1054	0.1262
epsilon_{H2I}	0.4522	0.0658	0.3257	0.4084	0.4519	0.4950	0.5883
epsilon_{x}	0.4520	0.0664	0.3227	0.4077	0.4499	0.4959	0.5879
r_{d}^{p}	0.1699	0.0303	0.1094	0.1496	0.1699	0.1911	0.2281
r_{d}^{c}	0.0682	0.0151	0.0386	0.0580	0.0681	0.0787	0.0978
r_{L}	0.2403	0.0873	0.1300	0.1770	0.2168	0.2827	0.4659
s_{L}	17.6889	0.6356	16.4468	17.2750	17.6770	18.1102	18.9394
m_{L}	0.5829	0.1124	0.5017	0.5181	0.5440	0.6021	0.9235
1/\gamma_{c} = 0.1 days, r_{c} = 40%
parameter	mean	sd	2.5%	25%	50%	75%	97.5%
R_{0}^{p}	2.2686	0.5630	1.3527	1.8272	2.2362	2.6604	3.4253
tau	0.5121	0.2210	0.1963	0.3294	0.4684	0.6748	0.9601
gamma_{p}	0.4899	0.2047	0.1884	0.3262	0.4532	0.6233	0.9390
gamma_{H}	0.3492	0.2495	0.1053	0.1488	0.2407	0.5043	0.9330
gamma_{ICU}	0.3305	0.2439	0.1021	0.1412	0.2222	0.4593	0.9357
epsilon_{H}	0.0948	0.0153	0.0669	0.0841	0.0941	0.1049	0.1276
epsilon_{H2I}	0.4512	0.0662	0.3233	0.4063	0.4503	0.4958	0.5845
epsilon_{x}	0.4523	0.0654	0.3292	0.4068	0.4520	0.4965	0.5810
r_{d}^{p}	0.1673	0.0319	0.1061	0.1457	0.1680	0.1891	0.2277
r_{d}^{c}	0.0672	0.0153	0.0373	0.0572	0.0675	0.0771	0.0976
r_{L}	0.2793	0.0867	0.1529	0.2112	0.2621	0.3350	0.4744
s_{L}	17.7316	0.6382	16.5234	17.2838	17.7177	18.1664	19.0340
m_{L}	0.5827	0.1154	0.5013	0.5155	0.5438	0.6006	0.9114
1/\gamma_{c} = 0.1 days, r_{c} = 60%
parameter	mean	sd	2.5%	25%	50%	75%	97.5%
R_{0}^{p}	2.1759	0.5118	1.4545	1.7629	2.0985	2.5181	3.2798
tau	0.5932	0.2182	0.2330	0.4122	0.5779	0.7683	0.9785
gamma_{p}	0.5917	0.2185	0.2286	0.4049	0.5777	0.7751	0.9745
gamma_{H}	0.3267	0.2362	0.1045	0.1459	0.2231	0.4551	0.9205
gamma_{ICU}	0.3424	0.2396	0.1052	0.1503	0.2452	0.4812	0.9220
epsilon_{H}	0.0948	0.0153	0.0664	0.0843	0.0944	0.1048	0.1259
epsilon_{H2I}	0.4471	0.0669	0.3235	0.3999	0.4448	0.4912	0.5834
epsilon_{x}	0.4490	0.0670	0.3274	0.4012	0.4474	0.4929	0.5865
r_{d}^{p}	0.1636	0.0329	0.0972	0.1410	0.1644	0.1856	0.2275
r_{d}^{c}	0.0668	0.0152	0.0366	0.0570	0.0666	0.0773	0.0958
r_{L}	0.3360	0.0892	0.1893	0.2646	0.3284	0.4049	0.5035
s_{L}	17.7418	0.6177	16.4995	17.3314	17.7496	18.1724	18.9314
m_{L}	0.5849	0.1184	0.5018	0.5188	0.5452	0.6014	0.9437
1/\gamma_{c} = 0.1 days, r_{c} = 80%
parameter	mean	sd	2.5%	25%	50%	75%	97.5%
R_{0}^{p}	2.2244	0.4292	1.6472	1.8869	2.1411	2.4835	3.2041
tau	0.6567	0.1997	0.2846	0.5045	0.6591	0.8219	0.9854
gamma_{p}	0.6576	0.2031	0.2916	0.4923	0.6627	0.8356	0.9818
gamma_{H}	0.3338	0.2371	0.1048	0.1459	0.2391	0.4645	0.9284
gamma_{ICU}	0.3410	0.2457	0.1054	0.1485	0.2330	0.4808	0.9425
epsilon_{H}	0.0939	0.0151	0.0651	0.0840	0.0938	0.1039	0.1256
epsilon_{H2I}	0.4440	0.0662	0.3193	0.3997	0.4422	0.4872	0.5789
epsilon_{x}	0.4466	0.0665	0.3198	0.4014	0.4470	0.4899	0.5807
r_{d}^{p}	0.1598	0.0324	0.0958	0.1380	0.1604	0.1820	0.2219
r_{d}^{c}	0.0661	0.0154	0.0375	0.0551	0.0660	0.0766	0.0962
r_{L}	0.3787	0.0786	0.2326	0.3183	0.3809	0.4402	0.5150
s_{L}	17.7606	0.6289	16.5292	17.3451	17.7601	18.1817	19.0052
m_{L}	0.5904	0.1201	0.5016	0.5189	0.5489	0.6117	0.9475
1/\gamma_{c} = 0.1 days, r_{c} = 100%
parameter	mean	sd	2.5%	25%	50%	75%	97.5%
R_{0}^{p}	2.3670	0.3504	1.9174	2.0954	2.2848	2.5670	3.2284
tau	0.7262	0.1804	0.3629	0.5929	0.7482	0.8804	0.9882
gamma_{p}	0.7271	0.1777	0.3720	0.5929	0.7468	0.8801	0.9889
gamma_{H}	0.3323	0.2345	0.1069	0.1507	0.2381	0.4530	0.9341
gamma_{ICU}	0.3334	0.2348	0.1080	0.1494	0.2326	0.4647	0.9140
epsilon_{H}	0.0936	0.0159	0.0643	0.0828	0.0933	0.1043	0.1267
epsilon_{H2I}	0.4453	0.0689	0.3141	0.3984	0.4454	0.4902	0.5844
epsilon_{x}	0.4431	0.0655	0.3213	0.3982	0.4412	0.4863	0.5771
r_{d}^{p}	0.1572	0.0321	0.0928	0.1358	0.1580	0.1783	0.2207
r_{d}^{c}	0.0659	0.0151	0.0378	0.0555	0.0658	0.0762	0.0955
r_{L}	0.4203	0.0652	0.2838	0.3735	0.4288	0.4721	0.5224
s_{L}	17.7279	0.6324	16.4396	17.3246	17.7349	18.1363	18.9922
m_{L}	0.5953	0.1361	0.5017	0.5182	0.5484	0.6123	1.0258
1/\gamma_{c} = 0.1 days, model w/o I_{c}
parameter	mean	sd	2.5%	25%	50%	75%	97.5%
R_{0}^{p}	2.3029	0.2705	1.9245	2.1012	2.2525	2.4604	2.9306
tau	0.7535	0.1630	0.4198	0.6362	0.7715	0.8899	0.9916
gamma_{p}	0.7497	0.1625	0.4135	0.6342	0.7708	0.8852	0.9878
gamma_{H}	0.3344	0.2285	0.1139	0.1602	0.2418	0.4467	0.9219
gamma_{ICU}	0.3355	0.2267	0.1114	0.1614	0.2423	0.4524	0.9160
epsilon_{H}	0.0817	0.0157	0.0527	0.0710	0.0813	0.0922	0.1138
epsilon_{H2I}	0.4028	0.0666	0.2743	0.3567	0.4025	0.4454	0.5381
epsilon_{x}	0.4012	0.0698	0.2694	0.3522	0.3996	0.4480	0.5419
r_{d}^{p}	0.1502	0.0275	0.1029	0.1300	0.1489	0.1688	0.2076
r_{d}^{c}	0.0743	0.0158	0.0427	0.0637	0.0744	0.0846	0.1050
r_{L}	0.4445	0.0543	0.3320	0.4087	0.4503	0.4857	0.5341
s_{L}	17.2955	0.6898	15.9079	16.8358	17.2994	17.7643	18.6118
m_{L}	0.6201	0.1587	0.5019	0.5232	0.5619	0.6458	1.1406
1/\gamma_{c} = 1 days, r_{c} = 0%
parameter	mean	sd	2.5%	25%	50%	75%	97.5%
R_{0}^{p}	2.4334	0.5666	1.3602	2.0309	2.4409	2.8337	3.4880
tau	0.4320	0.2052	0.1641	0.2712	0.3810	0.5546	0.9110
gamma_{p}	0.4221	0.1986	0.1635	0.2714	0.3734	0.5247	0.9054
gamma_{H}	0.3137	0.2331	0.0995	0.1363	0.2143	0.4326	0.9199
gamma_{ICU}	0.3339	0.2405	0.1011	0.1418	0.2323	0.4746	0.9273
epsilon_{H}	0.0961	0.0157	0.0669	0.0854	0.0955	0.1065	0.1284
epsilon_{H2I}	0.4491	0.0668	0.3244	0.4030	0.4474	0.4953	0.5810
epsilon_{x}	0.4541	0.0682	0.3274	0.4066	0.4512	0.4997	0.5902
r_{d}^{p}	0.1687	0.0311	0.1044	0.1479	0.1690	0.1902	0.2267
r_{d}^{c}	0.0693	0.0148	0.0407	0.0589	0.0693	0.0797	0.0975
r_{L}	0.1999	0.0656	0.1160	0.1524	0.1842	0.2310	0.3730
s_{L}	17.5736	0.6553	16.3174	17.1207	17.5687	18.0172	18.8509
m_{L}	0.5799	0.1075	0.5017	0.5176	0.5451	0.5962	0.8881
1/\gamma_{c} = 1 days, r_{c} = 20%
parameter	mean	sd	2.5%	25%	50%	75%	97.5%
R_{0}^{p}	2.3456	0.5339	1.4236	1.9302	2.3206	2.7126	3.4458
tau	0.4757	0.2102	0.1809	0.3116	0.4292	0.6189	0.9483
gamma_{p}	0.4829	0.2106	0.1821	0.3141	0.4353	0.6271	0.9406
gamma_{H}	0.3254	0.2364	0.1020	0.1415	0.2268	0.4460	0.9189
gamma_{ICU}	0.3193	0.2320	0.1008	0.1393	0.2207	0.4427	0.9035
epsilon_{H}	0.0959	0.0157	0.0658	0.0854	0.0952	0.1062	0.1292
epsilon_{H2I}	0.4506	0.0665	0.3229	0.4047	0.4497	0.4938	0.5846
epsilon_{x}	0.4498	0.0667	0.3172	0.4045	0.4491	0.4947	0.5819
r_{d}^{p}	0.1667	0.0318	0.1010	0.1463	0.1672	0.1884	0.2292
r_{d}^{c}	0.0693	0.0151	0.0390	0.0589	0.0692	0.0796	0.0990
r_{L}	0.2337	0.0677	0.1343	0.1820	0.2207	0.2752	0.3917
s_{L}	17.6375	0.6602	16.3672	17.1934	17.6251	18.0603	18.9792
m_{L}	0.5841	0.1228	0.5013	0.5164	0.5437	0.5986	0.9816
1/\gamma_{c} = 1 days, r_{c} = 40%
parameter	mean	sd	2.5%	25%	50%	75%	97.5%
R_{0}^{p}	2.3708	0.5196	1.4849	1.9701	2.3412	2.7212	3.4332
tau	0.5107	0.2111	0.2013	0.3396	0.4678	0.6661	0.9558
gamma_{p}	0.5160	0.2043	0.2081	0.3540	0.4833	0.6550	0.9551
gamma_{H}	0.3145	0.2313	0.1006	0.1390	0.2144	0.4323	0.9007
gamma_{ICU}	0.3308	0.2366	0.1016	0.1439	0.2307	0.4703	0.9206
epsilon_{H}	0.0956	0.0155	0.0668	0.0848	0.0949	0.1059	0.1270
epsilon_{H2I}	0.4512	0.0674	0.3253	0.4041	0.4482	0.4936	0.5894
epsilon_{x}	0.4501	0.0659	0.3338	0.4018	0.4480	0.4953	0.5828
r_{d}^{p}	0.1667	0.0309	0.1045	0.1464	0.1670	0.1879	0.2249
r_{d}^{c}	0.0691	0.0147	0.0416	0.0588	0.0693	0.0785	0.0982
r_{L}	0.2616	0.0716	0.1551	0.2078	0.2496	0.3062	0.4274
s_{L}	17.6872	0.6314	16.4640	17.2763	17.6750	18.1042	18.9621
m_{L}	0.5820	0.1110	0.5014	0.5180	0.5453	0.6024	0.9058
1/\gamma_{c} = 1 days, r_{c} = 60%
parameter	mean	sd	2.5%	25%	50%	75%	97.5%
R_{0}^{p}	2.2908	0.4903	1.5642	1.9037	2.2255	2.6221	3.3942
tau	0.5918	0.2095	0.2422	0.4219	0.5811	0.7637	0.9677
gamma_{p}	0.5936	0.2133	0.2353	0.4136	0.5853	0.7686	0.9771
gamma_{H}	0.3194	0.2300	0.1003	0.1419	0.2260	0.4351	0.9081
gamma_{ICU}	0.3252	0.2337	0.0997	0.1429	0.2282	0.4542	0.9155
epsilon_{H}	0.0948	0.0157	0.0656	0.0836	0.0945	0.1059	0.1258
epsilon_{H2I}	0.4483	0.0678	0.3203	0.4018	0.4471	0.4919	0.5883
epsilon_{x}	0.4470	0.0674	0.3209	0.4002	0.4462	0.4925	0.5804
r_{d}^{p}	0.1624	0.0320	0.0987	0.1410	0.1621	0.1832	0.2259
r_{d}^{c}	0.0679	0.0150	0.0385	0.0578	0.0677	0.0781	0.0975
r_{L}	0.3139	0.0770	0.1852	0.2527	0.3075	0.3711	0.4637
s_{L}	17.6840	0.6394	16.4182	17.2708	17.6957	18.1165	18.9154
m_{L}	0.5801	0.1128	0.5016	0.5167	0.5425	0.5943	0.9171
1/\gamma_{c} = 1 days, r_{c} = 80%
parameter	mean	sd	2.5%	25%	50%	75%	97.5%
R_{0}^{p}	2.3051	0.4090	1.7078	1.9836	2.2365	2.5579	3.2277
tau	0.6537	0.1970	0.2881	0.4997	0.6550	0.8156	0.9824
gamma_{p}	0.6523	0.1969	0.3004	0.4897	0.6566	0.8149	0.9810
gamma_{H}	0.3214	0.2298	0.1006	0.1445	0.2278	0.4337	0.9131
gamma_{ICU}	0.3193	0.2307	0.1023	0.1446	0.2228	0.4343	0.9081
epsilon_{H}	0.0942	0.0153	0.0659	0.0838	0.0935	0.1043	0.1249
epsilon_{H2I}	0.4461	0.0678	0.3187	0.4006	0.4451	0.4893	0.5851
epsilon_{x}	0.4443	0.0669	0.3171	0.3976	0.4426	0.4879	0.5829
r_{d}^{p}	0.1596	0.0327	0.0948	0.1378	0.1600	0.1815	0.2212
r_{d}^{c}	0.0672	0.0151	0.0380	0.0570	0.0675	0.0772	0.0971
r_{L}	0.3616	0.0708	0.2328	0.3073	0.3621	0.4156	0.4913
s_{L}	17.6660	0.6411	16.4324	17.2322	17.6598	18.0893	18.9452
m_{L}	0.5896	0.1268	0.5019	0.5192	0.5457	0.6061	0.9814
1/\gamma_{c} = 1 days, r_{c} = 100%
parameter	mean	sd	2.5%	25%	50%	75%	97.5%
R_{0}^{p}	2.3728	0.3453	1.9139	2.1110	2.2973	2.5804	3.1797
tau	0.7279	0.1777	0.3649	0.5980	0.7483	0.8782	0.9899
gamma_{p}	0.7201	0.1813	0.3451	0.5780	0.7424	0.8743	0.9892
gamma_{H}	0.3136	0.2187	0.1036	0.1476	0.2243	0.4232	0.8900
gamma_{ICU}	0.3170	0.2221	0.1042	0.1466	0.2304	0.4207	0.9052
epsilon_{H}	0.0930	0.0156	0.0639	0.0824	0.0922	0.1032	0.1252
epsilon_{H2I}	0.4432	0.0687	0.3146	0.3936	0.4407	0.4891	0.5849
epsilon_{x}	0.4437	0.0645	0.3232	0.4002	0.4420	0.4868	0.5700
r_{d}^{p}	0.1552	0.0309	0.0950	0.1337	0.1558	0.1760	0.2141
r_{d}^{c}	0.0661	0.0148	0.0383	0.0559	0.0657	0.0763	0.0948
r_{L}	0.4189	0.0648	0.2887	0.3713	0.4255	0.4692	0.5256
s_{L}	17.5676	0.6386	16.2627	17.1520	17.5687	17.9889	18.8057
m_{L}	0.5964	0.1301	0.5021	0.5185	0.5501	0.6206	0.9958
1/\gamma_{c} = 1 days, model w/o I_{c}
parameter	mean	sd	2.5%	25%	50%	75%	97.5%
R_{0}^{p}	2.3379	0.3049	1.9271	2.1118	2.2714	2.4974	3.1269
tau	0.7441	0.1615	0.3934	0.6325	0.7609	0.8749	0.9861
gamma_{p}	0.7364	0.1709	0.3838	0.6097	0.7524	0.8827	0.9890
gamma_{H}	0.3315	0.2253	0.1134	0.1639	0.2412	0.4306	0.9280
gamma_{ICU}	0.3277	0.2180	0.1129	0.1617	0.2478	0.4161	0.9154
epsilon_{H}	0.0822	0.0161	0.0527	0.0712	0.0812	0.0923	0.1156
epsilon_{H2I}	0.4011	0.0707	0.2674	0.3521	0.4006	0.4487	0.5396
epsilon_{x}	0.4043	0.0705	0.2727	0.3552	0.4019	0.4493	0.5487
r_{d}^{p}	0.1511	0.0286	0.0997	0.1312	0.1493	0.1698	0.2111
r_{d}^{c}	0.0747	0.0152	0.0446	0.0645	0.0748	0.0852	0.1031
r_{L}	0.4383	0.0589	0.3085	0.4003	0.4468	0.4821	0.5339
s_{L}	17.2738	0.6917	15.8559	16.8098	17.3006	17.7503	18.5771
m_{L}	0.6149	0.1529	0.5022	0.5242	0.5596	0.6342	1.1024
1/\gamma_{c} = 3 days, r_{c} = 0%
parameter	mean	sd	2.5%	25%	50%	75%	97.5%
R_{0}^{p}	2.6346	0.4878	1.6861	2.2951	2.6230	2.9591	3.5851
tau	0.4461	0.2118	0.1673	0.2803	0.3955	0.5698	0.9353
gamma_{p}	0.4556	0.2120	0.1713	0.2878	0.4033	0.5934	0.9393
gamma_{H}	0.3201	0.2430	0.0963	0.1308	0.2131	0.4565	0.9313
gamma_{ICU}	0.3034	0.2310	0.0937	0.1273	0.2017	0.4196	0.8980
epsilon_{H}	0.0959	0.0157	0.0666	0.0853	0.0955	0.1067	0.1272
epsilon_{H2I}	0.4515	0.0671	0.3247	0.4051	0.4492	0.4950	0.5873
epsilon_{x}	0.4511	0.0672	0.3241	0.4045	0.4509	0.4955	0.5887
r_{d}^{p}	0.1660	0.0303	0.1060	0.1448	0.1666	0.1869	0.2263
r_{d}^{c}	0.0720	0.0150	0.0425	0.0617	0.0720	0.0822	0.1008
r_{L}	0.1748	0.0437	0.1122	0.1435	0.1678	0.1979	0.2863
s_{L}	17.8820	0.6277	16.7050	17.4662	17.8659	18.2975	19.1264
m_{L}	0.5815	0.1153	0.5015	0.5182	0.5440	0.5969	0.9062
1/\gamma_{c} = 3 days, r_{c} = 20%
parameter	mean	sd	2.5%	25%	50%	75%	97.5%
R_{0}^{p}	2.6012	0.4690	1.7127	2.2683	2.5941	2.9207	3.5439
tau	0.4690	0.1987	0.1874	0.3110	0.4285	0.5917	0.9229
gamma_{p}	0.4872	0.2098	0.1917	0.3142	0.4427	0.6295	0.9467
gamma_{H}	0.3157	0.2371	0.0938	0.1305	0.2148	0.4418	0.9158
gamma_{ICU}	0.2995	0.2261	0.0927	0.1277	0.1998	0.4081	0.8909
epsilon_{H}	0.0956	0.0152	0.0673	0.0854	0.0953	0.1051	0.1271
epsilon_{H2I}	0.4535	0.0683	0.3231	0.4057	0.4512	0.4994	0.5941
epsilon_{x}	0.4499	0.0661	0.3258	0.4040	0.4489	0.4937	0.5814
r_{d}^{p}	0.1647	0.0306	0.1061	0.1455	0.1648	0.1848	0.2252
r_{d}^{c}	0.0725	0.0145	0.0446	0.0627	0.0725	0.0820	0.1012
r_{L}	0.1998	0.0471	0.1288	0.1657	0.1917	0.2264	0.3144
s_{L}	17.8883	0.6468	16.5965	17.4541	17.9007	18.3203	19.1524
m_{L}	0.5806	0.1117	0.5015	0.5161	0.5432	0.5964	0.9166
1/\gamma_{c} = 3 days, r_{c} = 40%
parameter	mean	sd	2.5%	25%	50%	75%	97.5%
R_{0}^{p}	2.5823	0.4762	1.7282	2.2458	2.5691	2.8904	3.5411
tau	0.5176	0.2120	0.2130	0.3427	0.4783	0.6634	0.9600
gamma_{p}	0.5147	0.2077	0.2097	0.3421	0.4784	0.6676	0.9518
gamma_{H}	0.3042	0.2294	0.0947	0.1305	0.2009	0.4214	0.9049
gamma_{ICU}	0.3112	0.2333	0.0952	0.1302	0.2106	0.4260	0.9295
epsilon_{H}	0.0963	0.0158	0.0675	0.0850	0.0958	0.1064	0.1297
epsilon_{H2I}	0.4472	0.0659	0.3210	0.4022	0.4457	0.4891	0.5768
epsilon_{x}	0.4499	0.0659	0.3260	0.4041	0.4492	0.4938	0.5793
r_{d}^{p}	0.1641	0.0307	0.1054	0.1435	0.1638	0.1843	0.2256
r_{d}^{c}	0.0715	0.0147	0.0422	0.0616	0.0719	0.0813	0.0994
r_{L}	0.2302	0.0535	0.1482	0.1919	0.2218	0.2606	0.3547
s_{L}	17.9257	0.6388	16.7282	17.4948	17.9118	18.3480	19.2371
m_{L}	0.5840	0.1238	0.5015	0.5171	0.5441	0.5948	0.9543
1/\gamma_{c} = 3 days, r_{c} = 60%
parameter	mean	sd	2.5%	25%	50%	75%	97.5%
R_{0}^{p}	2.5582	0.4666	1.7587	2.2080	2.5167	2.8937	3.5393
tau	0.5579	0.2087	0.2300	0.3863	0.5332	0.7204	0.9633
gamma_{p}	0.5610	0.2082	0.2331	0.3915	0.5334	0.7219	0.9586
gamma_{H}	0.3088	0.2368	0.0941	0.1295	0.2055	0.4209	0.9319
gamma_{ICU}	0.3128	0.2401	0.0940	0.1306	0.2105	0.4271	0.9408
epsilon_{H}	0.0952	0.0152	0.0671	0.0847	0.0946	0.1051	0.1257
epsilon_{H2I}	0.4488	0.0679	0.3244	0.4024	0.4466	0.4939	0.5871
epsilon_{x}	0.4490	0.0701	0.3133	0.4005	0.4477	0.4959	0.5913
r_{d}^{p}	0.1616	0.0318	0.0973	0.1409	0.1626	0.1829	0.2216
r_{d}^{c}	0.0714	0.0146	0.0439	0.0615	0.0713	0.0811	0.1006
r_{L}	0.2695	0.0599	0.1722	0.2235	0.2630	0.3076	0.4036
s_{L}	17.9161	0.6470	16.6822	17.4640	17.9143	18.3476	19.2080
m_{L}	0.5932	0.1336	0.5014	0.5168	0.5462	0.6118	0.9878
1/\gamma_{c} = 3 days, r_{c} = 80%
parameter	mean	sd	2.5%	25%	50%	75%	97.5%
R_{0}^{p}	2.4887	0.4310	1.8095	2.1550	2.4447	2.7785	3.4172
tau	0.6216	0.1955	0.2831	0.4639	0.6153	0.7768	0.9711
gamma_{p}	0.6223	0.1989	0.2847	0.4593	0.6177	0.7797	0.9740
gamma_{H}	0.3022	0.2243	0.0970	0.1337	0.2062	0.4028	0.9040
gamma_{ICU}	0.3062	0.2287	0.0958	0.1349	0.2121	0.4045	0.8953
epsilon_{H}	0.0947	0.0158	0.0648	0.0841	0.0938	0.1052	0.1262
epsilon_{H2I}	0.4460	0.0688	0.3166	0.3975	0.4438	0.4919	0.5823
epsilon_{x}	0.4464	0.0674	0.3199	0.3994	0.4443	0.4902	0.5856
r_{d}^{p}	0.1587	0.0322	0.0946	0.1377	0.1589	0.1806	0.2207
r_{d}^{c}	0.0701	0.0152	0.0406	0.0596	0.0702	0.0810	0.0991
r_{L}	0.3284	0.0654	0.2159	0.2780	0.3246	0.3761	0.4609
s_{L}	17.7700	0.6521	16.4938	17.3238	17.7707	18.2101	19.0408
m_{L}	0.5916	0.1268	0.5021	0.5206	0.5492	0.6077	0.9948
1/\gamma_{c} = 3 days, r_{c} = 100%
parameter	mean	sd	2.5%	25%	50%	75%	97.5%
R_{0}^{p}	2.4173	0.3713	1.9109	2.1352	2.3395	2.6319	3.3159
tau	0.7096	0.1832	0.3512	0.5726	0.7240	0.8663	0.9878
gamma_{p}	0.7130	0.1823	0.3568	0.5746	0.7295	0.8645	0.9883
gamma_{H}	0.2969	0.2100	0.1002	0.1406	0.2151	0.3887	0.8825
gamma_{ICU}	0.2933	0.2059	0.0985	0.1406	0.2102	0.3845	0.8440
epsilon_{H}	0.0932	0.0159	0.0628	0.0821	0.0928	0.1044	0.1247
epsilon_{H2I}	0.4441	0.0699	0.3164	0.3957	0.4427	0.4911	0.5842
epsilon_{x}	0.4463	0.0677	0.3161	0.4013	0.4445	0.4904	0.5834
r_{d}^{p}	0.1551	0.0323	0.0933	0.1341	0.1552	0.1757	0.2190
r_{d}^{c}	0.0688	0.0148	0.0397	0.0587	0.0689	0.0789	0.0968
r_{L}	0.4104	0.0667	0.2751	0.3626	0.4160	0.4624	0.5232
s_{L}	17.3412	0.6672	16.0396	16.8934	17.3466	17.7751	18.6217
m_{L}	0.6074	0.1440	0.5017	0.5217	0.5564	0.6302	1.0498
1/\gamma_{c} = 3 days, model w/o I_{c}
parameter	mean	sd	2.5%	25%	50%	75%	97.5%
R_{0}^{p}	2.3377	0.2986	1.9237	2.1175	2.2827	2.5018	3.0980
tau	0.7392	0.1675	0.3942	0.6147	0.7539	0.8784	0.9902
gamma_{p}	0.7414	0.1685	0.3999	0.6170	0.7581	0.8865	0.9869
gamma_{H}	0.3354	0.2188	0.1142	0.1642	0.2559	0.4504	0.8917
gamma_{ICU}	0.3231	0.2184	0.1115	0.1597	0.2367	0.4219	0.8925
epsilon_{H}	0.0815	0.0167	0.0504	0.0698	0.0812	0.0926	0.1147
epsilon_{H2I}	0.4021	0.0693	0.2716	0.3553	0.3996	0.4477	0.5415
epsilon_{x}	0.4021	0.0705	0.2681	0.3524	0.4015	0.4487	0.5458
r_{d}^{p}	0.1496	0.0288	0.0978	0.1289	0.1480	0.1689	0.2089
r_{d}^{c}	0.0752	0.0148	0.0468	0.0653	0.0753	0.0848	0.1043
r_{L}	0.4385	0.0575	0.3129	0.4005	0.4447	0.4823	0.5334
s_{L}	17.2729	0.7110	15.8262	16.8130	17.2790	17.7465	18.5949
m_{L}	0.6148	0.1518	0.5021	0.5241	0.5604	0.6403	1.0870
1/\gamma_{c} = 5 days, r_{c} = 0%
parameter	mean	sd	2.5%	25%	50%	75%	97.5%
R_{0}^{p}	2.8594	0.4529	2.0084	2.5533	2.8442	3.1502	3.7947
tau	0.4369	0.2111	0.1676	0.2667	0.3806	0.5660	0.9216
gamma_{p}	0.4521	0.2135	0.1733	0.2769	0.4009	0.5942	0.9276
gamma_{H}	0.2973	0.2310	0.0885	0.1224	0.1936	0.4094	0.8955
gamma_{ICU}	0.2924	0.2246	0.0882	0.1208	0.1944	0.4025	0.8890
epsilon_{H}	0.0953	0.0157	0.0660	0.0845	0.0945	0.1055	0.1275
epsilon_{H2I}	0.4530	0.0675	0.3266	0.4041	0.4507	0.4995	0.5889
epsilon_{x}	0.4518	0.0658	0.3287	0.4051	0.4501	0.4958	0.5876
r_{d}^{p}	0.1605	0.0303	0.0987	0.1408	0.1608	0.1808	0.2203
r_{d}^{c}	0.0764	0.0140	0.0490	0.0671	0.0762	0.0859	0.1036
r_{L}	0.1527	0.0318	0.1028	0.1300	0.1485	0.1703	0.2289
s_{L}	18.1857	0.6639	16.9127	17.7280	18.1750	18.6153	19.5176
m_{L}	0.5782	0.1094	0.5015	0.5164	0.5418	0.5958	0.8898
1/\gamma_{c} = 5 days, r_{c} = 20%
parameter	mean	sd	2.5%	25%	50%	75%	97.5%
R_{0}^{p}	2.8243	0.4439	1.9635	2.5267	2.8245	3.1390	3.6808
tau	0.4697	0.2116	0.1843	0.3020	0.4166	0.6074	0.9414
gamma_{p}	0.4697	0.2156	0.1852	0.2963	0.4167	0.6124	0.9555
gamma_{H}	0.3001	0.2328	0.0860	0.1224	0.1973	0.4135	0.9100
gamma_{ICU}	0.2935	0.2289	0.0863	0.1205	0.1897	0.4028	0.8940
epsilon_{H}	0.0958	0.0152	0.0673	0.0852	0.0950	0.1061	0.1267
epsilon_{H2I}	0.4483	0.0655	0.3270	0.4027	0.4455	0.4918	0.5801
epsilon_{x}	0.4519	0.0671	0.3254	0.4048	0.4506	0.4971	0.5847
r_{d}^{p}	0.1597	0.0308	0.1000	0.1390	0.1599	0.1807	0.2190
r_{d}^{c}	0.0759	0.0144	0.0487	0.0659	0.0756	0.0859	0.1040
r_{L}	0.1752	0.0363	0.1193	0.1487	0.1692	0.1947	0.2624
s_{L}	18.2223	0.6609	16.9548	17.7610	18.2246	18.6692	19.5585
m_{L}	0.5819	0.1141	0.5016	0.5168	0.5424	0.5979	0.9501
1/\gamma_{c} = 5 days, r_{c} = 40%
parameter	mean	sd	2.5%	25%	50%	75%	97.5%
R_{0}^{p}	2.8300	0.4538	2.0019	2.5142	2.8112	3.1476	3.7271
tau	0.4942	0.2147	0.2030	0.3199	0.4399	0.6430	0.9598
gamma_{p}	0.4919	0.2148	0.2002	0.3150	0.4446	0.6405	0.9605
gamma_{H}	0.2940	0.2261	0.0880	0.1239	0.1983	0.3951	0.8949
gamma_{ICU}	0.2897	0.2209	0.0889	0.1228	0.1931	0.3983	0.8709
epsilon_{H}	0.0958	0.0153	0.0680	0.0847	0.0957	0.1061	0.1267
epsilon_{H2I}	0.4508	0.0660	0.3303	0.4030	0.4475	0.4948	0.5866
epsilon_{x}	0.4499	0.0687	0.3215	0.4031	0.4473	0.4953	0.5879
r_{d}^{p}	0.1598	0.0312	0.0989	0.1384	0.1603	0.1811	0.2191
r_{d}^{c}	0.0759	0.0146	0.0472	0.0662	0.0760	0.0858	0.1050
r_{L}	0.2002	0.0413	0.1367	0.1700	0.1952	0.2236	0.2960
s_{L}	18.2027	0.6540	16.9688	17.7483	18.1978	18.6529	19.4750
m_{L}	0.5853	0.1213	0.5016	0.5178	0.5452	0.6014	0.9345
1/\gamma_{c} = 5 days, r_{c} = 60%
parameter	mean	sd	2.5%	25%	50%	75%	97.5%
R_{0}^{p}	2.7835	0.4499	1.9566	2.4672	2.7735	3.0767	3.6935
tau	0.5316	0.2074	0.2263	0.3626	0.4959	0.6839	0.9533
gamma_{p}	0.5204	0.2071	0.2204	0.3534	0.4784	0.6754	0.9553
gamma_{H}	0.2864	0.2235	0.0884	0.1224	0.1874	0.3763	0.8896
gamma_{ICU}	0.2988	0.2252	0.0893	0.1253	0.2025	0.4104	0.8745
epsilon_{H}	0.0952	0.0154	0.0669	0.0844	0.0945	0.1056	0.1258
epsilon_{H2I}	0.4494	0.0661	0.3232	0.4014	0.4490	0.4919	0.5810
epsilon_{x}	0.4490	0.0675	0.3201	0.4025	0.4491	0.4942	0.5880
r_{d}^{p}	0.1582	0.0330	0.0952	0.1354	0.1579	0.1815	0.2230
r_{d}^{c}	0.0751	0.0147	0.0467	0.0651	0.0750	0.0851	0.1042
r_{L}	0.2380	0.0488	0.1619	0.2027	0.2312	0.2667	0.3543
s_{L}	18.1331	0.6482	16.8626	17.6907	18.1167	18.5753	19.3993
m_{L}	0.5859	0.1217	0.5016	0.5178	0.5462	0.6029	0.9326
1/\gamma_{c} = 5 days, r_{c} = 80%
parameter	mean	sd	2.5%	25%	50%	75%	97.5%
R_{0}^{p}	2.6777	0.4339	1.9343	2.3612	2.6510	2.9641	3.6045
tau	0.5807	0.1971	0.2694	0.4190	0.5599	0.7322	0.9670
gamma_{p}	0.5828	0.2000	0.2584	0.4232	0.5621	0.7365	0.9622
gamma_{H}	0.2907	0.2227	0.0889	0.1239	0.1952	0.3835	0.8907
gamma_{ICU}	0.2963	0.2250	0.0901	0.1261	0.2001	0.4000	0.8931
epsilon_{H}	0.0946	0.0157	0.0657	0.0836	0.0938	0.1051	0.1257
epsilon_{H2I}	0.4469	0.0681	0.3223	0.3997	0.4458	0.4929	0.5855
epsilon_{x}	0.4458	0.0672	0.3165	0.3993	0.4451	0.4894	0.5823
r_{d}^{p}	0.1550	0.0324	0.0917	0.1336	0.1552	0.1775	0.2168
r_{d}^{c}	0.0736	0.0143	0.0451	0.0643	0.0739	0.0830	0.1020
r_{L}	0.2971	0.0575	0.1999	0.2539	0.2914	0.3349	0.4198
s_{L}	17.9079	0.6430	16.6692	17.4579	17.9138	18.3392	19.1549
m_{L}	0.5987	0.1451	0.5009	0.5178	0.5470	0.6140	1.0705
1/\gamma_{c} = 5 days, r_{c} = 100%
parameter	mean	sd	2.5%	25%	50%	75%	97.5%
R_{0}^{p}	2.4783	0.3884	1.9335	2.1775	2.4083	2.7149	3.3755
tau	0.6929	0.1901	0.3340	0.5417	0.7030	0.8544	0.9861
gamma_{p}	0.6943	0.1902	0.3348	0.5455	0.7074	0.8595	0.9864
gamma_{H}	0.2841	0.2089	0.0928	0.1347	0.2014	0.3594	0.8751
gamma_{ICU}	0.2915	0.2140	0.0934	0.1338	0.2059	0.3763	0.8842
epsilon_{H}	0.0940	0.0154	0.0658	0.0832	0.0931	0.1043	0.1251
epsilon_{H2I}	0.4459	0.0665	0.3190	0.4004	0.4448	0.4895	0.5808
epsilon_{x}	0.4460	0.0673	0.3175	0.4006	0.4436	0.4906	0.5812
r_{d}^{p}	0.1547	0.0310	0.0948	0.1331	0.1543	0.1756	0.2144
r_{d}^{c}	0.0716	0.0147	0.0435	0.0615	0.0718	0.0814	0.0993
r_{L}	0.3981	0.0673	0.2665	0.3479	0.4004	0.4499	0.5135
s_{L}	17.2422	0.6619	15.9428	16.7932	17.2383	17.6903	18.5257
m_{L}	0.6106	0.1485	0.5021	0.5227	0.5578	0.6371	1.0873
1/\gamma_{c} = 5 days, model w/o I_{c}
parameter	mean	sd	2.5%	25%	50%	75%	97.5%
R_{0}^{p}	2.3285	0.2992	1.9264	2.1083	2.2699	2.4815	3.0671
tau	0.7428	0.1646	0.4043	0.6226	0.7631	0.8778	0.9857
gamma_{p}	0.7448	0.1650	0.4009	0.6286	0.7669	0.8784	0.9862
gamma_{H}	0.3382	0.2269	0.1144	0.1651	0.2504	0.4495	0.9293
gamma_{ICU}	0.3205	0.2137	0.1132	0.1586	0.2347	0.4241	0.8848
epsilon_{H}	0.0814	0.0162	0.0513	0.0698	0.0811	0.0919	0.1148
epsilon_{H2I}	0.4017	0.0692	0.2733	0.3533	0.3999	0.4478	0.5398
epsilon_{x}	0.4008	0.0667	0.2716	0.3562	0.4002	0.4429	0.5368
r_{d}^{p}	0.1487	0.0279	0.0988	0.1290	0.1473	0.1662	0.2073
r_{d}^{c}	0.0750	0.0151	0.0454	0.0649	0.0747	0.0850	0.1058
r_{L}	0.4407	0.0573	0.3165	0.4045	0.4469	0.4835	0.5325
s_{L}	17.2530	0.6667	15.9738	16.8084	17.2702	17.7058	18.5625
m_{L}	0.6158	0.1524	0.5022	0.5235	0.5625	0.6421	1.1001
1/\gamma_{c} = 7 days, r_{c} = 0%
parameter	mean	sd	2.5%	25%	50%	75%	97.5%
R_{0}^{p}	3.0613	0.4458	2.2103	2.7474	3.0558	3.3598	3.9241
tau	0.4501	0.2331	0.1614	0.2591	0.3760	0.6189	0.9465
gamma_{p}	0.4383	0.2282	0.1605	0.2506	0.3682	0.5896	0.9498
gamma_{H}	0.2908	0.2375	0.0804	0.1094	0.1794	0.4026	0.8970
gamma_{ICU}	0.2986	0.2453	0.0805	0.1108	0.1831	0.4197	0.9250
epsilon_{H}	0.0950	0.0158	0.0650	0.0843	0.0945	0.1054	0.1269
epsilon_{H2I}	0.4454	0.0668	0.3204	0.3999	0.4440	0.4891	0.5771
epsilon_{x}	0.4500	0.0667	0.3230	0.4040	0.4509	0.4941	0.5850
r_{d}^{p}	0.1507	0.0333	0.0844	0.1284	0.1507	0.1736	0.2139
r_{d}^{c}	0.0795	0.0148	0.0513	0.0694	0.0795	0.0896	0.1090
r_{L}	0.1357	0.0269	0.0941	0.1164	0.1324	0.1511	0.1963
s_{L}	18.4769	0.6820	17.1805	18.0071	18.4841	18.9312	19.8290
m_{L}	0.5839	0.1235	0.5014	0.5167	0.5430	0.5968	0.9484
1/\gamma_{c} = 7 days, r_{c} = 20%
parameter	mean	sd	2.5%	25%	50%	75%	97.5%
R_{0}^{p}	3.0367	0.4407	2.1981	2.7280	3.0326	3.3251	3.9331
tau	0.4623	0.2256	0.1752	0.2725	0.4041	0.6217	0.9486
gamma_{p}	0.4597	0.2288	0.1744	0.2692	0.3954	0.6182	0.9552
gamma_{H}	0.2921	0.2359	0.0811	0.1106	0.1847	0.4127	0.9185
gamma_{ICU}	0.2954	0.2417	0.0811	0.1118	0.1825	0.4208	0.9273
epsilon_{H}	0.0950	0.0156	0.0666	0.0843	0.0940	0.1050	0.1273
epsilon_{H2I}	0.4487	0.0649	0.3283	0.4046	0.4471	0.4897	0.5872
epsilon_{x}	0.4479	0.0653	0.3253	0.4029	0.4465	0.4901	0.5811
r_{d}^{p}	0.1524	0.0322	0.0895	0.1302	0.1527	0.1743	0.2159
r_{d}^{c}	0.0790	0.0146	0.0494	0.0693	0.0790	0.0889	0.1069
r_{L}	0.1552	0.0300	0.1082	0.1339	0.1514	0.1720	0.2239
s_{L}	18.4969	0.6739	17.2287	18.0417	18.4848	18.9470	19.8289
m_{L}	0.5808	0.1131	0.5016	0.5175	0.5439	0.5957	0.9077
1/\gamma_{c} = 7 days, r_{c} = 40%
parameter	mean	sd	2.5%	25%	50%	75%	97.5%
R_{0}^{p}	3.0066	0.4452	2.1819	2.7022	2.9853	3.2996	3.9132
tau	0.4807	0.2254	0.1809	0.2968	0.4291	0.6360	0.9610
gamma_{p}	0.4824	0.2224	0.1941	0.2981	0.4275	0.6367	0.9565
gamma_{H}	0.2887	0.2318	0.0816	0.1110	0.1807	0.3998	0.8980
gamma_{ICU}	0.2914	0.2356	0.0827	0.1116	0.1863	0.4088	0.9025
epsilon_{H}	0.0946	0.0157	0.0643	0.0838	0.0942	0.1050	0.1259
epsilon_{H2I}	0.4485	0.0658	0.3225	0.4045	0.4467	0.4922	0.5806
epsilon_{x}	0.4483	0.0687	0.3159	0.4017	0.4465	0.4942	0.5839
r_{d}^{p}	0.1509	0.0336	0.0809	0.1286	0.1516	0.1738	0.2131
r_{d}^{c}	0.0790	0.0139	0.0526	0.0694	0.0791	0.0883	0.1066
r_{L}	0.1807	0.0347	0.1243	0.1561	0.1773	0.2003	0.2588
s_{L}	18.4495	0.6564	17.1533	18.0083	18.4514	18.8883	19.7896
m_{L}	0.5842	0.1215	0.5018	0.5179	0.5444	0.5984	0.9357
1/\gamma_{c} = 7 days, r_{c} = 60%
parameter	mean	sd	2.5%	25%	50%	75%	97.5%
R_{0}^{p}	2.9715	0.4429	2.1319	2.6658	2.9640	3.2588	3.8643
tau	0.5074	0.2115	0.2104	0.3322	0.4619	0.6638	0.9584
gamma_{p}	0.4948	0.2047	0.2120	0.3260	0.4550	0.6295	0.9411
gamma_{H}	0.2838	0.2278	0.0833	0.1130	0.1803	0.3911	0.9014
gamma_{ICU}	0.2909	0.2300	0.0841	0.1148	0.1878	0.4108	0.8914
epsilon_{H}	0.0953	0.0158	0.0661	0.0844	0.0948	0.1056	0.1280
epsilon_{H2I}	0.4466	0.0656	0.3198	0.4023	0.4458	0.4881	0.5813
epsilon_{x}	0.4461	0.0659	0.3234	0.4016	0.4450	0.4889	0.5813
r_{d}^{p}	0.1513	0.0319	0.0880	0.1307	0.1508	0.1727	0.2132
r_{d}^{c}	0.0783	0.0146	0.0496	0.0682	0.0781	0.0882	0.1064
r_{L}	0.2149	0.0413	0.1489	0.1856	0.2095	0.2387	0.3110
s_{L}	18.3202	0.6529	17.0168	17.8748	18.3292	18.7431	19.6000
m_{L}	0.5837	0.1085	0.5018	0.5194	0.5453	0.6078	0.8979
1/\gamma_{c} = 7 days, r_{c} = 80%
parameter	mean	sd	2.5%	25%	50%	75%	97.5%
R_{0}^{p}	2.8511	0.4326	2.0722	2.5361	2.8359	3.1456	3.7137
tau	0.5540	0.2065	0.2403	0.3853	0.5262	0.7011	0.9712
gamma_{p}	0.5458	0.2002	0.2427	0.3870	0.5137	0.6919	0.9540
gamma_{H}	0.2868	0.2231	0.0849	0.1174	0.1907	0.3871	0.8677
gamma_{ICU}	0.2821	0.2234	0.0844	0.1167	0.1824	0.3821	0.8861
epsilon_{H}	0.0947	0.0153	0.0652	0.0843	0.0942	0.1048	0.1265
epsilon_{H2I}	0.4454	0.0686	0.3154	0.3991	0.4434	0.4905	0.5825
epsilon_{x}	0.4444	0.0685	0.3135	0.3977	0.4437	0.4910	0.5805
r_{d}^{p}	0.1497	0.0327	0.0867	0.1268	0.1503	0.1721	0.2132
r_{d}^{c}	0.0769	0.0145	0.0478	0.0673	0.0768	0.0863	0.1051
r_{L}	0.2716	0.0514	0.1901	0.2334	0.2655	0.3041	0.3873
s_{L}	18.0252	0.6331	16.7977	17.5997	18.0328	18.4492	19.2522
m_{L}	0.5965	0.1374	0.5015	0.5194	0.5509	0.6152	1.0181
1/\gamma_{c} = 7 days, r_{c} = 100%
parameter	mean	sd	2.5%	25%	50%	75%	97.5%
R_{0}^{p}	2.4826	0.3734	1.9349	2.2019	2.4300	2.7133	3.3508
tau	0.6888	0.1867	0.3300	0.5476	0.6931	0.8460	0.9842
gamma_{p}	0.6929	0.1855	0.3420	0.5472	0.6997	0.8491	0.9858
gamma_{H}	0.2775	0.2076	0.0903	0.1279	0.1925	0.3550	0.8554
gamma_{ICU}	0.2841	0.2143	0.0908	0.1294	0.1973	0.3626	0.8890
epsilon_{H}	0.0938	0.0160	0.0641	0.0826	0.0936	0.1045	0.1268
epsilon_{H2I}	0.4452	0.0685	0.3191	0.3974	0.4424	0.4899	0.5871
epsilon_{x}	0.4472	0.0677	0.3199	0.4001	0.4466	0.4925	0.5827
r_{d}^{p}	0.1517	0.0317	0.0934	0.1296	0.1514	0.1735	0.2125
r_{d}^{c}	0.0730	0.0147	0.0433	0.0628	0.0730	0.0830	0.1020
r_{L}	0.3959	0.0658	0.2686	0.3471	0.3970	0.4449	0.5149
s_{L}	17.1673	0.6705	15.8281	16.7173	17.1818	17.6194	18.4522
m_{L}	0.6256	0.1653	0.5026	0.5259	0.5649	0.6484	1.1489
1/\gamma_{c} = 7 days, model w/o I_{c}
parameter	mean	sd	2.5%	25%	50%	75%	97.5%
R_{0}^{p}	2.3315	0.2932	1.9203	2.1141	2.2769	2.4836	3.0862
tau	0.7417	0.1644	0.3935	0.6226	0.7581	0.8763	0.9839
gamma_{p}	0.7428	0.1641	0.4093	0.6219	0.7602	0.8819	0.9875
gamma_{H}	0.3240	0.2214	0.1110	0.1573	0.2320	0.4323	0.8978
gamma_{ICU}	0.3422	0.2312	0.1129	0.1606	0.2507	0.4692	0.9260
epsilon_{H}	0.0816	0.0156	0.0526	0.0708	0.0809	0.0915	0.1136
epsilon_{H2I}	0.4004	0.0698	0.2697	0.3525	0.3997	0.4479	0.5415
epsilon_{x}	0.4031	0.0704	0.2710	0.3541	0.4033	0.4489	0.5484
r_{d}^{p}	0.1494	0.0284	0.0989	0.1292	0.1478	0.1680	0.2091
r_{d}^{c}	0.0748	0.0148	0.0461	0.0647	0.0743	0.0849	0.1043
r_{L}	0.4397	0.0572	0.3095	0.4036	0.4451	0.4835	0.5337
s_{L}	17.2566	0.7226	15.8530	16.7630	17.2603	17.7533	18.6640
m_{L}	0.6168	0.1533	0.5020	0.5231	0.5605	0.6423	1.0939
1/\gamma_{c} = 10 days, r_{c} = 0%
parameter	mean	sd	2.5%	25%	50%	75%	97.5%
R_{0}^{p}	3.3059	0.4292	2.4307	3.0151	3.3117	3.5923	4.1498
tau	0.4569	0.2648	0.1506	0.2245	0.3726	0.6775	0.9728
gamma_{p}	0.4466	0.2583	0.1476	0.2195	0.3593	0.6620	0.9678
gamma_{H}	0.3049	0.2487	0.0719	0.0995	0.2002	0.4602	0.9109
gamma_{ICU}	0.2748	0.2459	0.0705	0.0950	0.1435	0.3967	0.9045
epsilon_{H}	0.0942	0.0164	0.0637	0.0828	0.0939	0.1047	0.1277
epsilon_{H2I}	0.4417	0.0670	0.3149	0.3960	0.4403	0.4860	0.5758
epsilon_{x}	0.4422	0.0676	0.3176	0.3962	0.4387	0.4871	0.5786
r_{d}^{p}	0.1371	0.0358	0.0638	0.1140	0.1382	0.1614	0.2044
r_{d}^{c}	0.0843	0.0144	0.0567	0.0746	0.0840	0.0940	0.1126
r_{L}	0.1160	0.0212	0.0817	0.1009	0.1132	0.1282	0.1672
s_{L}	18.8448	0.6962	17.5014	18.3882	18.8483	19.2963	20.2483
m_{L}	0.5848	0.1230	0.5015	0.5178	0.5439	0.5981	0.9560
1/\gamma_{c} = 10 days, r_{c} = 20%
parameter	mean	sd	2.5%	25%	50%	75%	97.5%
R_{0}^{p}	3.2728	0.4303	2.4479	2.9719	3.2701	3.5592	4.1453
tau	0.4495	0.2506	0.1559	0.2380	0.3603	0.6502	0.9576
gamma_{p}	0.4721	0.2547	0.1593	0.2448	0.4022	0.6832	0.9623
gamma_{H}	0.3000	0.2542	0.0721	0.0986	0.1840	0.4460	0.9174
gamma_{ICU}	0.2837	0.2486	0.0722	0.0961	0.1548	0.4248	0.9166
epsilon_{H}	0.0937	0.0152	0.0660	0.0829	0.0932	0.1038	0.1245
epsilon_{H2I}	0.4430	0.0673	0.3188	0.3961	0.4412	0.4878	0.5799
epsilon_{x}	0.4449	0.0658	0.3204	0.4018	0.4436	0.4877	0.5771
r_{d}^{p}	0.1389	0.0346	0.0681	0.1159	0.1393	0.1626	0.2070
r_{d}^{c}	0.0840	0.0143	0.0569	0.0739	0.0837	0.0935	0.1123
r_{L}	0.1338	0.0242	0.0941	0.1168	0.1310	0.1486	0.1896
s_{L}	18.8354	0.7044	17.4648	18.3668	18.8190	19.3166	20.2574
m_{L}	0.5875	0.1315	0.5015	0.5164	0.5438	0.6027	1.0020
1/\gamma_{c} = 10 days, r_{c} = 40%
parameter	mean	sd	2.5%	25%	50%	75%	97.5%
R_{0}^{p}	3.2692	0.4372	2.4372	2.9752	3.2493	3.5635	4.1542
tau	0.4798	0.2460	0.1703	0.2673	0.4083	0.6792	0.9723
gamma_{p}	0.4594	0.2420	0.1676	0.2522	0.3811	0.6500	0.9540
gamma_{H}	0.2931	0.2505	0.0740	0.0990	0.1694	0.4333	0.9170
gamma_{ICU}	0.2866	0.2457	0.0737	0.0969	0.1629	0.4268	0.8943
epsilon_{H}	0.0937	0.0155	0.0653	0.0831	0.0934	0.1040	0.1260
epsilon_{H2I}	0.4412	0.0669	0.3180	0.3947	0.4400	0.4853	0.5793
epsilon_{x}	0.4420	0.0674	0.3104	0.3969	0.4416	0.4849	0.5782
r_{d}^{p}	0.1371	0.0352	0.0676	0.1132	0.1382	0.1615	0.2045
r_{d}^{c}	0.0833	0.0139	0.0560	0.0739	0.0834	0.0926	0.1101
r_{L}	0.1556	0.0282	0.1092	0.1358	0.1527	0.1714	0.2203
s_{L}	18.7014	0.7003	17.3160	18.2374	18.7116	19.1678	20.0696
m_{L}	0.5864	0.1230	0.5021	0.5179	0.5458	0.5998	0.9603
1/\gamma_{c} = 10 days, r_{c} = 60%
parameter	mean	sd	2.5%	25%	50%	75%	97.5%
R_{0}^{p}	3.2139	0.4234	2.4240	2.9124	3.2035	3.5073	4.0732
tau	0.4894	0.2328	0.1856	0.2921	0.4281	0.6707	0.9655
gamma_{p}	0.4777	0.2301	0.1859	0.2857	0.4086	0.6531	0.9600
gamma_{H}	0.2814	0.2440	0.0730	0.0976	0.1597	0.4105	0.9187
gamma_{ICU}	0.2969	0.2515	0.0741	0.1009	0.1813	0.4392	0.9358
epsilon_{H}	0.0943	0.0156	0.0649	0.0838	0.0940	0.1045	0.1249
epsilon_{H2I}	0.4411	0.0680	0.3116	0.3936	0.4414	0.4868	0.5773
epsilon_{x}	0.4418	0.0639	0.3195	0.3983	0.4416	0.4852	0.5654
r_{d}^{p}	0.1386	0.0355	0.0667	0.1140	0.1404	0.1637	0.2027
r_{d}^{c}	0.0823	0.0140	0.0553	0.0730	0.0822	0.0917	0.1114
r_{L}	0.1877	0.0326	0.1335	0.1640	0.1838	0.2078	0.2622
s_{L}	18.5536	0.6950	17.1085	18.1018	18.5589	19.0230	19.8806
m_{L}	0.5919	0.1259	0.5017	0.5206	0.5488	0.6128	0.9535
1/\gamma_{c} = 10 days, r_{c} = 80%
parameter	mean	sd	2.5%	25%	50%	75%	97.5%
R_{0}^{p}	3.0474	0.4259	2.2612	2.7504	3.0258	3.3381	3.9164
tau	0.5269	0.2127	0.2233	0.3495	0.4904	0.6795	0.9660
gamma_{p}	0.5110	0.2076	0.2155	0.3434	0.4666	0.6554	0.9503
gamma_{H}	0.2777	0.2324	0.0755	0.1031	0.1733	0.3908	0.8981
gamma_{ICU}	0.2882	0.2433	0.0759	0.1052	0.1731	0.4079	0.9201
epsilon_{H}	0.0947	0.0158	0.0645	0.0839	0.0940	0.1049	0.1276
epsilon_{H2I}	0.4422	0.0679	0.3101	0.3960	0.4415	0.4884	0.5786
epsilon_{x}	0.4415	0.0679	0.3110	0.3950	0.4408	0.4837	0.5820
r_{d}^{p}	0.1410	0.0339	0.0747	0.1180	0.1415	0.1637	0.2056
r_{d}^{c}	0.0811	0.0145	0.0523	0.0713	0.0810	0.0908	0.1091
r_{L}	0.2443	0.0435	0.1719	0.2131	0.2405	0.2700	0.3411
s_{L}	18.2021	0.6527	16.9612	17.7709	18.1989	18.6402	19.4541
m_{L}	0.5959	0.1363	0.5015	0.5181	0.5490	0.6127	1.0372
1/\gamma_{c} = 10 days, r_{c} = 100%
parameter	mean	sd	2.5%	25%	50%	75%	97.5%
R_{0}^{p}	2.5346	0.3879	1.9579	2.2339	2.4756	2.7740	3.4335
tau	0.6717	0.1890	0.3239	0.5186	0.6751	0.8272	0.9843
gamma_{p}	0.6770	0.1867	0.3259	0.5311	0.6789	0.8338	0.9810
gamma_{H}	0.2777	0.2188	0.0844	0.1170	0.1835	0.3663	0.8772
gamma_{ICU}	0.2819	0.2189	0.0844	0.1183	0.1898	0.3839	0.8831
epsilon_{H}	0.0948	0.0153	0.0652	0.0846	0.0942	0.1045	0.1271
epsilon_{H2I}	0.4469	0.0649	0.3241	0.4013	0.4468	0.4918	0.5756
epsilon_{x}	0.4463	0.0659	0.3164	0.4023	0.4452	0.4876	0.5809
r_{d}^{p}	0.1531	0.0309	0.0961	0.1314	0.1526	0.1741	0.2146
r_{d}^{c}	0.0748	0.0149	0.0461	0.0649	0.0749	0.0847	0.1040
r_{L}	0.3847	0.0659	0.2589	0.3366	0.3853	0.4343	0.5077
s_{L}	17.1895	0.6532	15.9120	16.7637	17.1881	17.6159	18.4909
m_{L}	0.6202	0.1544	0.5021	0.5240	0.5645	0.6507	1.0860
1/\gamma_{c} = 10 days, model w/o I_{c}
parameter	mean	sd	2.5%	25%	50%	75%	97.5%
R_{0}^{p}	2.3417	0.2939	1.9415	2.1210	2.2839	2.4953	3.0555
tau	0.7408	0.1677	0.4002	0.6119	0.7581	0.8811	0.9911
gamma_{p}	0.7358	0.1694	0.3924	0.6089	0.7508	0.8769	0.9892
gamma_{H}	0.3393	0.2289	0.1132	0.1625	0.2499	0.4599	0.9266
gamma_{ICU}	0.3231	0.2169	0.1123	0.1575	0.2411	0.4266	0.8959
epsilon_{H}	0.0811	0.0156	0.0520	0.0705	0.0804	0.0917	0.1121
epsilon_{H2I}	0.3992	0.0671	0.2685	0.3532	0.3991	0.4439	0.5291
epsilon_{x}	0.4053	0.0700	0.2706	0.3582	0.4034	0.4509	0.5516
r_{d}^{p}	0.1492	0.0285	0.0975	0.1292	0.1471	0.1675	0.2075
r_{d}^{c}	0.0749	0.0150	0.0467	0.0646	0.0751	0.0849	0.1044
r_{L}	0.4375	0.0567	0.3133	0.4015	0.4428	0.4808	0.5297
s_{L}	17.2828	0.6970	15.9281	16.8098	17.2891	17.7579	18.6104
m_{L}	0.6132	0.1513	0.5025	0.5234	0.5616	0.6334	1.1215
1/\gamma_{c} = 12 days, r_{c} = 0%
parameter	mean	sd	2.5%	25%	50%	75%	97.5%
R_{0}^{p}	3.4202	0.4340	2.5837	3.1294	3.4103	3.7051	4.2668
tau	0.4549	0.2776	0.1454	0.2083	0.3474	0.7097	0.9753
gamma_{p}	0.4599	0.2764	0.1383	0.2084	0.3720	0.7070	0.9724
gamma_{H}	0.2786	0.2563	0.0652	0.0877	0.1387	0.4204	0.9205
gamma_{ICU}	0.2945	0.2541	0.0672	0.0909	0.1696	0.4497	0.9042
epsilon_{H}	0.0923	0.0163	0.0608	0.0812	0.0920	0.1036	0.1246
epsilon_{H2I}	0.4362	0.0711	0.2950	0.3880	0.4359	0.4848	0.5737
epsilon_{x}	0.4350	0.0683	0.3076	0.3860	0.4344	0.4803	0.5714
r_{d}^{p}	0.1241	0.0414	0.0362	0.0979	0.1266	0.1530	0.1998
r_{d}^{c}	0.0865	0.0145	0.0582	0.0768	0.0867	0.0963	0.1149
r_{L}	0.1068	0.0198	0.0747	0.0932	0.1044	0.1179	0.1528
s_{L}	18.9811	0.7915	17.3398	18.4806	19.0056	19.5300	20.4438
m_{L}	0.5891	0.1300	0.5017	0.5178	0.5465	0.6015	0.9967
1/\gamma_{c} = 12 days, r_{c} = 20%
parameter	mean	sd	2.5%	25%	50%	75%	97.5%
R_{0}^{p}	3.4097	0.4135	2.6060	3.1281	3.3998	3.6837	4.2186
tau	0.4561	0.2611	0.1514	0.2226	0.3712	0.6857	0.9589
gamma_{p}	0.4610	0.2685	0.1536	0.2206	0.3703	0.6889	0.9754
gamma_{H}	0.2838	0.2550	0.0665	0.0894	0.1510	0.4278	0.9279
gamma_{ICU}	0.2938	0.2617	0.0668	0.0910	0.1606	0.4396	0.9214
epsilon_{H}	0.0925	0.0160	0.0620	0.0819	0.0924	0.1031	0.1245
epsilon_{H2I}	0.4372	0.0698	0.3049	0.3893	0.4355	0.4837	0.5785
epsilon_{x}	0.4386	0.0699	0.3038	0.3891	0.4382	0.4869	0.5741
r_{d}^{p}	0.1265	0.0393	0.0429	0.1005	0.1288	0.1542	0.1992
r_{d}^{c}	0.0865	0.0140	0.0591	0.0773	0.0866	0.0958	0.1146
r_{L}	0.1223	0.0212	0.0876	0.1075	0.1202	0.1346	0.1713
s_{L}	18.9728	0.7717	17.3468	18.4960	19.0044	19.4797	20.4536
m_{L}	0.5982	0.1429	0.5018	0.5188	0.5505	0.6130	1.0385
1/\gamma_{c} = 12 days, r_{c} = 40%
parameter	mean	sd	2.5%	25%	50%	75%	97.5%
R_{0}^{p}	3.3771	0.4200	2.5600	3.0925	3.3687	3.6569	4.2169
tau	0.4747	0.2596	0.1611	0.2440	0.3949	0.6967	0.9713
gamma_{p}	0.4647	0.2567	0.1618	0.2430	0.3789	0.6877	0.9643
gamma_{H}	0.2948	0.2604	0.0664	0.0912	0.1635	0.4451	0.9164
gamma_{ICU}	0.2819	0.2550	0.0663	0.0896	0.1507	0.4200	0.9103
epsilon_{H}	0.0929	0.0161	0.0618	0.0820	0.0928	0.1038	0.1244
epsilon_{H2I}	0.4364	0.0698	0.3023	0.3910	0.4356	0.4826	0.5751
epsilon_{x}	0.4367	0.0699	0.3013	0.3898	0.4363	0.4846	0.5735
r_{d}^{p}	0.1268	0.0404	0.0439	0.1004	0.1280	0.1544	0.2034
r_{d}^{c}	0.0856	0.0140	0.0589	0.0759	0.0852	0.0950	0.1131
r_{L}	0.1444	0.0249	0.1030	0.1271	0.1418	0.1592	0.2012
s_{L}	18.8457	0.7562	17.2542	18.3588	18.8549	19.3630	20.2454
m_{L}	0.5925	0.1309	0.5018	0.5191	0.5476	0.6059	0.9960
1/\gamma_{c} = 12 days, r_{c} = 60%
parameter	mean	sd	2.5%	25%	50%	75%	97.5%
R_{0}^{p}	3.3166	0.4181	2.5339	3.0228	3.3044	3.5966	4.1632
tau	0.4734	0.2345	0.1825	0.2736	0.4044	0.6564	0.9554
gamma_{p}	0.4775	0.2387	0.1774	0.2690	0.4128	0.6626	0.9550
gamma_{H}	0.2816	0.2543	0.0678	0.0915	0.1484	0.4138	0.9229
gamma_{ICU}	0.2947	0.2509	0.0676	0.0937	0.1772	0.4460	0.9129
epsilon_{H}	0.0941	0.0160	0.0627	0.0836	0.0942	0.1042	0.1264
epsilon_{H2I}	0.4382	0.0686	0.3077	0.3916	0.4367	0.4827	0.5818
epsilon_{x}	0.4385	0.0678	0.3127	0.3923	0.4366	0.4845	0.5754
r_{d}^{p}	0.1321	0.0376	0.0535	0.1066	0.1329	0.1585	0.2016
r_{d}^{c}	0.0850	0.0140	0.0581	0.0752	0.0849	0.0948	0.1127
r_{L}	0.1759	0.0298	0.1258	0.1546	0.1729	0.1938	0.2423
s_{L}	18.6970	0.7197	17.2725	18.2055	18.7069	19.1962	20.0788
m_{L}	0.5948	0.1328	0.5017	0.5201	0.5506	0.6125	0.9812
1/\gamma_{c} = 12 days, r_{c} = 80%
parameter	mean	sd	2.5%	25%	50%	75%	97.5%
R_{0}^{p}	3.1618	0.4056	2.4088	2.8729	3.1566	3.4331	3.9570
tau	0.4986	0.2177	0.2094	0.3158	0.4445	0.6582	0.9605
gamma_{p}	0.5088	0.2172	0.2138	0.3268	0.4566	0.6699	0.9606
gamma_{H}	0.2874	0.2482	0.0720	0.0967	0.1662	0.4224	0.8986
gamma_{ICU}	0.2874	0.2468	0.0701	0.0963	0.1703	0.4190	0.9111
epsilon_{H}	0.0942	0.0155	0.0643	0.0836	0.0936	0.1046	0.1256
epsilon_{H2I}	0.4409	0.0686	0.3056	0.3942	0.4402	0.4868	0.5788
epsilon_{x}	0.4394	0.0680	0.3085	0.3937	0.4382	0.4849	0.5749
r_{d}^{p}	0.1361	0.0361	0.0620	0.1125	0.1369	0.1609	0.2043
r_{d}^{c}	0.0825	0.0142	0.0548	0.0731	0.0826	0.0920	0.1099
r_{L}	0.2294	0.0388	0.1662	0.2014	0.2252	0.2531	0.3131
s_{L}	18.3062	0.6827	16.9381	17.8528	18.3126	18.7562	19.6300
m_{L}	0.5956	0.1302	0.5019	0.5204	0.5510	0.6157	0.9729
1/\gamma_{c} = 12 days, r_{c} = 100%
parameter	mean	sd	2.5%	25%	50%	75%	97.5%
R_{0}^{p}	2.5481	0.3916	1.9647	2.2477	2.4851	2.7935	3.4214
tau	0.6680	0.1889	0.3171	0.5233	0.6664	0.8275	0.9819
gamma_{p}	0.6718	0.1870	0.3284	0.5260	0.6750	0.8257	0.9792
gamma_{H}	0.2845	0.2311	0.0798	0.1113	0.1808	0.3911	0.8919
gamma_{ICU}	0.2873	0.2329	0.0808	0.1124	0.1816	0.3966	0.9150
epsilon_{H}	0.0942	0.0155	0.0661	0.0833	0.0937	0.1046	0.1261
epsilon_{H2I}	0.4467	0.0652	0.3249	0.4007	0.4451	0.4896	0.5792
epsilon_{x}	0.4495	0.0679	0.3207	0.4024	0.4458	0.4961	0.5828
r_{d}^{p}	0.1517	0.0316	0.0919	0.1297	0.1511	0.1743	0.2130
r_{d}^{c}	0.0751	0.0149	0.0465	0.0651	0.0751	0.0850	0.1040
r_{L}	0.3812	0.0663	0.2583	0.3316	0.3818	0.4303	0.5050
s_{L}	17.2269	0.6373	15.9604	16.7852	17.2363	17.6619	18.4840
m_{L}	0.6229	0.1667	0.5025	0.5234	0.5622	0.6457	1.1879
1/\gamma_{c} = 12 days, model w/o I_{c}
parameter	mean	sd	2.5%	25%	50%	75%	97.5%
R_{0}^{p}	2.3103	0.2908	1.9180	2.0927	2.2511	2.4693	3.0228
tau	0.7523	0.1654	0.4046	0.6350	0.7768	0.8906	0.9885
gamma_{p}	0.7506	0.1665	0.4070	0.6253	0.7733	0.8881	0.9922
gamma_{H}	0.3357	0.2262	0.1130	0.1570	0.2483	0.4645	0.9176
gamma_{ICU}	0.3326	0.2229	0.1123	0.1596	0.2416	0.4548	0.8916
epsilon_{H}	0.0815	0.0164	0.0510	0.0701	0.0808	0.0924	0.1149
epsilon_{H2I}	0.4024	0.0693	0.2724	0.3541	0.4012	0.4484	0.5441
epsilon_{x}	0.4021	0.0705	0.2684	0.3535	0.4012	0.4495	0.5448
r_{d}^{p}	0.1496	0.0280	0.1000	0.1297	0.1476	0.1689	0.2071
r_{d}^{c}	0.0749	0.0150	0.0463	0.0646	0.0746	0.0852	0.1049
r_{L}	0.4440	0.0570	0.3183	0.4057	0.4503	0.4878	0.5365
s_{L}	17.2782	0.7015	15.9220	16.8123	17.2902	17.7649	18.6168
m_{L}	0.6250	0.1690	0.5018	0.5241	0.5637	0.6455	1.1855
1/\gamma_{c} = 14 days, r_{c} = 0%
parameter	mean	sd	2.5%	25%	50%	75%	97.5%
R_{0}^{p}	3.5130	0.4259	2.6664	3.2353	3.5002	3.7926	4.3749
tau	0.4692	0.2835	0.1397	0.2050	0.3809	0.7407	0.9711
gamma_{p}	0.4502	0.2847	0.1377	0.1986	0.3243	0.7194	0.9760
gamma_{H}	0.2867	0.2632	0.0604	0.0825	0.1461	0.4570	0.9198
gamma_{ICU}	0.2631	0.2562	0.0588	0.0803	0.1209	0.3937	0.9157
epsilon_{H}	0.0889	0.0173	0.0553	0.0774	0.0886	0.1009	0.1230
epsilon_{H2I}	0.4271	0.0718	0.2886	0.3786	0.4254	0.4758	0.5690
epsilon_{x}	0.4256	0.0717	0.2832	0.3773	0.4258	0.4741	0.5643
r_{d}^{p}	0.1054	0.0479	0.0163	0.0697	0.1081	0.1414	0.1910
r_{d}^{c}	0.0883	0.0137	0.0620	0.0790	0.0879	0.0977	0.1147
r_{L}	0.0983	0.0180	0.0678	0.0862	0.0964	0.1091	0.1383
s_{L}	18.9728	0.9086	16.8749	18.4538	19.0516	19.5779	20.5532
m_{L}	0.5997	0.1402	0.5012	0.5204	0.5500	0.6160	1.0383
1/\gamma_{c} = 14 days, r_{c} = 20%
parameter	mean	sd	2.5%	25%	50%	75%	97.5%
R_{0}^{p}	3.5074	0.4350	2.6811	3.2216	3.4982	3.8059	4.3833
tau	0.4562	0.2767	0.1459	0.2078	0.3499	0.7142	0.9748
gamma_{p}	0.4732	0.2801	0.1460	0.2152	0.3782	0.7313	0.9719
gamma_{H}	0.2775	0.2619	0.0598	0.0825	0.1334	0.4266	0.9259
gamma_{ICU}	0.2778	0.2593	0.0609	0.0823	0.1387	0.4249	0.9363
epsilon_{H}	0.0899	0.0168	0.0583	0.0786	0.0895	0.1009	0.1237
epsilon_{H2I}	0.4282	0.0707	0.2930	0.3801	0.4284	0.4758	0.5691
epsilon_{x}	0.4277	0.0721	0.2881	0.3793	0.4268	0.4751	0.5719
r_{d}^{p}	0.1088	0.0458	0.0200	0.0752	0.1128	0.1423	0.1917
r_{d}^{c}	0.0883	0.0139	0.0610	0.0793	0.0881	0.0979	0.1156
r_{L}	0.1135	0.0207	0.0791	0.0990	0.1112	0.1253	0.1610
s_{L}	18.9474	0.8995	16.9496	18.4177	19.0159	19.5631	20.5469
m_{L}	0.6079	0.1564	0.5014	0.5191	0.5506	0.6229	1.1040
1/\gamma_{c} = 14 days, r_{c} = 40%
parameter	mean	sd	2.5%	25%	50%	75%	97.5%
R_{0}^{p}	3.4853	0.4270	2.6878	3.1893	3.4694	3.7666	4.3487
tau	0.4699	0.2698	0.1546	0.2300	0.3736	0.7133	0.9763
gamma_{p}	0.4661	0.2657	0.1560	0.2259	0.3762	0.7048	0.9637
gamma_{H}	0.2806	0.2626	0.0614	0.0828	0.1323	0.4375	0.9260
gamma_{ICU}	0.2901	0.2660	0.0610	0.0840	0.1458	0.4581	0.9311
epsilon_{H}	0.0907	0.0176	0.0555	0.0791	0.0909	0.1020	0.1276
epsilon_{H2I}	0.4311	0.0705	0.2975	0.3836	0.4320	0.4792	0.5662
epsilon_{x}	0.4293	0.0693	0.3003	0.3818	0.4297	0.4764	0.5655
r_{d}^{p}	0.1144	0.0448	0.0198	0.0860	0.1182	0.1465	0.1940
r_{d}^{c}	0.0873	0.0146	0.0575	0.0783	0.0874	0.0970	0.1152
r_{L}	0.1343	0.0261	0.0947	0.1174	0.1323	0.1476	0.1868
s_{L}	18.9101	0.8822	16.9144	18.4013	18.9961	19.5053	20.4168
m_{L}	0.5994	0.1379	0.5017	0.5197	0.5528	0.6166	1.0210
1/\gamma_{c} = 14 days, r_{c} = 60%
parameter	mean	sd	2.5%	25%	50%	75%	97.5%
R_{0}^{p}	3.4068	0.4199	2.6150	3.1112	3.3838	3.6955	4.2440
tau	0.4813	0.2522	0.1710	0.2569	0.4091	0.6848	0.9699
gamma_{p}	0.4715	0.2525	0.1685	0.2559	0.3842	0.6795	0.9662
gamma_{H}	0.2903	0.2623	0.0622	0.0859	0.1518	0.4474	0.9287
gamma_{ICU}	0.2874	0.2648	0.0637	0.0864	0.1465	0.4408	0.9333
epsilon_{H}	0.0926	0.0161	0.0618	0.0821	0.0922	0.1032	0.1254
epsilon_{H2I}	0.4349	0.0682	0.3059	0.3878	0.4344	0.4823	0.5700
epsilon_{x}	0.4316	0.0679	0.2987	0.3863	0.4298	0.4764	0.5672
r_{d}^{p}	0.1220	0.0417	0.0357	0.0933	0.1249	0.1516	0.1969
r_{d}^{c}	0.0858	0.0142	0.0569	0.0761	0.0864	0.0953	0.1133
r_{L}	0.1657	0.0280	0.1183	0.1457	0.1639	0.1832	0.2273
s_{L}	18.7875	0.7970	17.1172	18.2677	18.8248	19.3295	20.3052
m_{L}	0.6016	0.1456	0.5022	0.5201	0.5522	0.6173	1.0970
1/\gamma_{c} = 14 days, r_{c} = 80%
parameter	mean	sd	2.5%	25%	50%	75%	97.5%
R_{0}^{p}	3.2475	0.3995	2.4834	2.9757	3.2405	3.5159	4.0675
tau	0.4906	0.2258	0.2019	0.3049	0.4265	0.6601	0.9701
gamma_{p}	0.5042	0.2322	0.2013	0.3052	0.4472	0.6872	0.9666
gamma_{H}	0.2994	0.2584	0.0662	0.0913	0.1778	0.4572	0.9152
gamma_{ICU}	0.2857	0.2553	0.0665	0.0891	0.1500	0.4466	0.9096
epsilon_{H}	0.0939	0.0161	0.0632	0.0831	0.0937	0.1049	0.1256
epsilon_{H2I}	0.4383	0.0686	0.3072	0.3939	0.4359	0.4818	0.5808
epsilon_{x}	0.4404	0.0692	0.3089	0.3927	0.4390	0.4880	0.5765
r_{d}^{p}	0.1331	0.0371	0.0591	0.1089	0.1342	0.1583	0.2049
r_{d}^{c}	0.0835	0.0139	0.0561	0.0742	0.0836	0.0928	0.1112
r_{L}	0.2178	0.0356	0.1580	0.1921	0.2146	0.2390	0.2981
s_{L}	18.4501	0.6978	17.0645	17.9733	18.4378	18.9251	19.7991
m_{L}	0.6019	0.1431	0.5016	0.5207	0.5545	0.6149	1.0598
1/\gamma_{c} = 14 days, r_{c} = 100%
parameter	mean	sd	2.5%	25%	50%	75%	97.5%
R_{0}^{p}	2.5213	0.3681	1.9622	2.2405	2.4749	2.7519	3.3553
tau	0.6777	0.1865	0.3289	0.5276	0.6823	0.8330	0.9822
gamma_{p}	0.6767	0.1879	0.3255	0.5282	0.6849	0.8402	0.9783
gamma_{H}	0.2822	0.2357	0.0769	0.1048	0.1727	0.3911	0.9130
gamma_{ICU}	0.2950	0.2409	0.0775	0.1070	0.1885	0.4260	0.8959
epsilon_{H}	0.0948	0.0156	0.0666	0.0836	0.0943	0.1056	0.1256
epsilon_{H2I}	0.4471	0.0686	0.3155	0.4009	0.4441	0.4920	0.5868
epsilon_{x}	0.4474	0.0675	0.3207	0.4009	0.4458	0.4917	0.5814
r_{d}^{p}	0.1526	0.0302	0.0930	0.1324	0.1527	0.1720	0.2134
r_{d}^{c}	0.0746	0.0152	0.0455	0.0641	0.0741	0.0852	0.1044
r_{L}	0.3837	0.0636	0.2639	0.3367	0.3838	0.4311	0.5021
s_{L}	17.2824	0.6395	16.0418	16.8482	17.2889	17.7008	18.5434
m_{L}	0.6193	0.1615	0.5021	0.5235	0.5605	0.6410	1.1511
1/\gamma_{c} = 14 days, model w/o I_{c}
parameter	mean	sd	2.5%	25%	50%	75%	97.5%
R_{0}^{p}	2.3103	0.2877	1.9199	2.0942	2.2570	2.4643	3.0019
tau	0.7455	0.1650	0.4098	0.6236	0.7654	0.8859	0.9849
gamma_{p}	0.7566	0.1628	0.4098	0.6449	0.7732	0.8925	0.9903
gamma_{H}	0.3301	0.2225	0.1140	0.1636	0.2427	0.4313	0.9133
gamma_{ICU}	0.3265	0.2186	0.1129	0.1628	0.2434	0.4204	0.9070
epsilon_{H}	0.0817	0.0165	0.0513	0.0699	0.0810	0.0925	0.1155
epsilon_{H2I}	0.4017	0.0695	0.2738	0.3541	0.3978	0.4490	0.5419
epsilon_{x}	0.4027	0.0703	0.2697	0.3558	0.4024	0.4493	0.5426
r_{d}^{p}	0.1496	0.0276	0.0994	0.1295	0.1482	0.1678	0.2060
r_{d}^{c}	0.0746	0.0157	0.0436	0.0649	0.0746	0.0849	0.1057
r_{L}	0.4439	0.0567	0.3208	0.4075	0.4491	0.4873	0.5352
s_{L}	17.2606	0.6958	15.9032	16.7898	17.2638	17.7461	18.6085
m_{L}	0.6185	0.1589	0.5023	0.5243	0.5618	0.6403	1.1303
1/\gamma_{c} = 16 days, r_{c} = 0%
parameter	mean	sd	2.5%	25%	50%	75%	97.5%
R_{0}^{p}	3.5117	0.4513	2.6289	3.2043	3.5190	3.8092	4.4196
tau	0.4662	0.2840	0.1373	0.2083	0.3638	0.7330	0.9774
gamma_{p}	0.4680	0.2866	0.1374	0.2013	0.3786	0.7298	0.9773
gamma_{H}	0.2412	0.2496	0.0528	0.0738	0.1103	0.3266	0.9001
gamma_{ICU}	0.2376	0.2461	0.0524	0.0738	0.1086	0.3191	0.9200
epsilon_{H}	0.0831	0.0184	0.0484	0.0700	0.0829	0.0957	0.1197
epsilon_{H2I}	0.4076	0.0745	0.2660	0.3564	0.4058	0.4582	0.5563
epsilon_{x}	0.4078	0.0766	0.2561	0.3568	0.4076	0.4624	0.5554
r_{d}^{p}	0.0764	0.0518	0.0065	0.0283	0.0705	0.1169	0.1788
r_{d}^{c}	0.0887	0.0141	0.0599	0.0795	0.0890	0.0982	0.1161
r_{L}	0.0927	0.0187	0.0618	0.0799	0.0907	0.1033	0.1358
s_{L}	18.6898	1.1392	16.3040	17.9306	18.8396	19.5078	20.6847
m_{L}	0.6222	0.1718	0.5013	0.5238	0.5591	0.6400	1.2262
1/\gamma_{c} = 16 days, r_{c} = 20%
parameter	mean	sd	2.5%	25%	50%	75%	97.5%
R_{0}^{p}	3.5228	0.4474	2.6366	3.2195	3.5220	3.8286	4.3858
tau	0.4790	0.2837	0.1421	0.2156	0.3886	0.7487	0.9780
gamma_{p}	0.4640	0.2797	0.1425	0.2082	0.3606	0.7199	0.9790
gamma_{H}	0.2432	0.2489	0.0523	0.0740	0.1099	0.3447	0.9041
gamma_{ICU}	0.2574	0.2581	0.0525	0.0747	0.1173	0.3811	0.9324
epsilon_{H}	0.0848	0.0189	0.0484	0.0715	0.0847	0.0975	0.1226
epsilon_{H2I}	0.4114	0.0752	0.2644	0.3605	0.4113	0.4633	0.5602
epsilon_{x}	0.4128	0.0755	0.2608	0.3627	0.4131	0.4630	0.5603
r_{d}^{p}	0.0844	0.0532	0.0069	0.0348	0.0840	0.1271	0.1844
r_{d}^{c}	0.0879	0.0142	0.0587	0.0786	0.0882	0.0971	0.1149
r_{L}	0.1072	0.0210	0.0735	0.0926	0.1048	0.1187	0.1565
s_{L}	18.7461	1.1305	16.2904	18.0319	18.8945	19.5603	20.6331
m_{L}	0.6211	0.1593	0.5024	0.5258	0.5617	0.6470	1.1364
1/\gamma_{c} = 16 days, r_{c} = 40%
parameter	mean	sd	2.5%	25%	50%	75%	97.5%
R_{0}^{p}	3.5197	0.4283	2.6661	3.2289	3.5215	3.8076	4.3694
tau	0.4678	0.2692	0.1537	0.2245	0.3745	0.7148	0.9670
gamma_{p}	0.4729	0.2723	0.1525	0.2255	0.3797	0.7212	0.9788
gamma_{H}	0.2746	0.2657	0.0541	0.0770	0.1303	0.4187	0.9309
gamma_{ICU}	0.2517	0.2533	0.0543	0.0758	0.1094	0.3752	0.9090
epsilon_{H}	0.0868	0.0183	0.0502	0.0739	0.0873	0.0997	0.1222
epsilon_{H2I}	0.4170	0.0729	0.2766	0.3661	0.4174	0.4658	0.5574
epsilon_{x}	0.4181	0.0736	0.2720	0.3694	0.4177	0.4675	0.5658
r_{d}^{p}	0.0935	0.0514	0.0077	0.0492	0.0979	0.1337	0.1832
r_{d}^{c}	0.0881	0.0138	0.0625	0.0786	0.0879	0.0975	0.1151
r_{L}	0.1269	0.0230	0.0892	0.1104	0.1243	0.1401	0.1814
s_{L}	18.7752	1.0622	16.3314	18.1856	18.8952	19.5041	20.5903
m_{L}	0.6141	0.1612	0.5019	0.5211	0.5583	0.6332	1.1518
1/\gamma_{c} = 16 days, r_{c} = 60%
parameter	mean	sd	2.5%	25%	50%	75%	97.5%
R_{0}^{p}	3.4989	0.4184	2.6943	3.2142	3.4956	3.7792	4.3305
tau	0.4764	0.2607	0.1641	0.2448	0.3929	0.7014	0.9751
gamma_{p}	0.4737	0.2635	0.1621	0.2414	0.3825	0.7035	0.9744
gamma_{H}	0.2762	0.2653	0.0573	0.0793	0.1239	0.4282	0.9255
gamma_{ICU}	0.2955	0.2731	0.0569	0.0807	0.1516	0.4637	0.9395
epsilon_{H}	0.0910	0.0176	0.0543	0.0800	0.0908	0.1027	0.1262
epsilon_{H2I}	0.4298	0.0713	0.2892	0.3821	0.4301	0.4770	0.5711
epsilon_{x}	0.4279	0.0702	0.2925	0.3800	0.4268	0.4755	0.5634
r_{d}^{p}	0.1133	0.0468	0.0164	0.0837	0.1180	0.1468	0.1943
r_{d}^{c}	0.0871	0.0145	0.0585	0.0774	0.0869	0.0969	0.1157
r_{L}	0.1559	0.0269	0.1102	0.1375	0.1532	0.1718	0.2156
s_{L}	18.7998	0.8770	16.8522	18.3163	18.8633	19.3753	20.3070
m_{L}	0.6042	0.1470	0.5016	0.5197	0.5517	0.6231	1.0878
1/\gamma_{c} = 16 days, r_{c} = 80%
parameter	mean	sd	2.5%	25%	50%	75%	97.5%
R_{0}^{p}	3.3232	0.4081	2.5538	3.0419	3.3151	3.5963	4.1397
tau	0.4838	0.2274	0.1936	0.2961	0.4221	0.6480	0.9606
gamma_{p}	0.4911	0.2297	0.1948	0.2954	0.4342	0.6669	0.9604
gamma_{H}	0.2861	0.2620	0.0622	0.0861	0.1438	0.4523	0.9269
gamma_{ICU}	0.3003	0.2665	0.0610	0.0866	0.1620	0.4754	0.9277
epsilon_{H}	0.0936	0.0166	0.0615	0.0822	0.0936	0.1045	0.1270
epsilon_{H2I}	0.4361	0.0714	0.3026	0.3864	0.4354	0.4853	0.5757
epsilon_{x}	0.4351	0.0687	0.3033	0.3880	0.4334	0.4815	0.5686
r_{d}^{p}	0.1283	0.0422	0.0345	0.1028	0.1315	0.1576	0.2021
r_{d}^{c}	0.0840	0.0143	0.0558	0.0742	0.0841	0.0938	0.1114
r_{L}	0.2088	0.0347	0.1516	0.1839	0.2055	0.2297	0.2870
s_{L}	18.5103	0.7677	16.9334	18.0415	18.5241	19.0211	19.9580
m_{L}	0.6035	0.1360	0.5022	0.5222	0.5534	0.6230	1.0200
1/\gamma_{c} = 16 days, r_{c} = 100%
parameter	mean	sd	2.5%	25%	50%	75%	97.5%
R_{0}^{p}	2.5411	0.3917	1.9483	2.2354	2.4953	2.7842	3.4401
tau	0.6693	0.1893	0.3173	0.5215	0.6694	0.8278	0.9796
gamma_{p}	0.6751	0.1914	0.3241	0.5232	0.6798	0.8388	0.9862
gamma_{H}	0.3003	0.2545	0.0731	0.1016	0.1733	0.4504	0.9225
gamma_{ICU}	0.3032	0.2528	0.0736	0.1016	0.1856	0.4599	0.9154
epsilon_{H}	0.0953	0.0159	0.0652	0.0842	0.0948	0.1058	0.1287
epsilon_{H2I}	0.4487	0.0670	0.3206	0.4028	0.4470	0.4948	0.5796
epsilon_{x}	0.4473	0.0659	0.3237	0.4017	0.4469	0.4921	0.5779
r_{d}^{p}	0.1551	0.0315	0.0946	0.1343	0.1542	0.1765	0.2178
r_{d}^{c}	0.0742	0.0151	0.0450	0.0638	0.0741	0.0845	0.1043
r_{L}	0.3800	0.0673	0.2544	0.3301	0.3780	0.4307	0.5058
s_{L}	17.3720	0.6247	16.1833	16.9558	17.3566	17.7689	18.6321
m_{L}	0.6158	0.1553	0.5021	0.5242	0.5601	0.6404	1.0940
1/\gamma_{c} = 16 days, model w/o I_{c}
parameter	mean	sd	2.5%	25%	50%	75%	97.5%
R_{0}^{p}	2.3293	0.2961	1.9244	2.1070	2.2690	2.4868	3.0527
tau	0.7396	0.1696	0.3853	0.6139	0.7576	0.8813	0.9875
gamma_{p}	0.7471	0.1663	0.3953	0.6266	0.7663	0.8864	0.9890
gamma_{H}	0.3272	0.2199	0.1135	0.1602	0.2387	0.4327	0.8877
gamma_{ICU}	0.3325	0.2215	0.1129	0.1607	0.2488	0.4462	0.9054
epsilon_{H}	0.0815	0.0169	0.0513	0.0692	0.0807	0.0930	0.1154
epsilon_{H2I}	0.4009	0.0695	0.2677	0.3543	0.3996	0.4467	0.5411
epsilon_{x}	0.4029	0.0699	0.2712	0.3540	0.4014	0.4481	0.5466
r_{d}^{p}	0.1492	0.0291	0.0984	0.1282	0.1478	0.1679	0.2104
r_{d}^{c}	0.0744	0.0154	0.0439	0.0636	0.0744	0.0850	0.1041
r_{L}	0.4402	0.0575	0.3138	0.4033	0.4463	0.4839	0.5314
s_{L}	17.2855	0.7002	15.9349	16.8219	17.2720	17.7478	18.6646
m_{L}	0.6250	0.1650	0.5018	0.5227	0.5636	0.6479	1.1482
1/\gamma_{c} = 18 days, r_{c} = 0%
parameter	mean	sd	2.5%	25%	50%	75%	97.5%
R_{0}^{p}	3.3021	0.5654	2.1312	2.9157	3.3474	3.7086	4.3170
tau	0.5148	0.2702	0.1481	0.2570	0.4887	0.7598	0.9748
gamma_{p}	0.4843	0.2684	0.1424	0.2316	0.4335	0.7216	0.9722
gamma_{H}	0.2091	0.2265	0.0462	0.0665	0.1002	0.2535	0.8734
gamma_{ICU}	0.1857	0.2175	0.0455	0.0634	0.0880	0.1912	0.8886
epsilon_{H}	0.0676	0.0266	0.0141	0.0521	0.0701	0.0862	0.1156
epsilon_{H2I}	0.3704	0.0875	0.1854	0.3147	0.3732	0.4302	0.5372
epsilon_{x}	0.3700	0.0895	0.1678	0.3162	0.3731	0.4321	0.5322
r_{d}^{p}	0.0401	0.0458	0.0017	0.0082	0.0190	0.0548	0.1570
r_{d}^{c}	0.0735	0.0313	0.0100	0.0654	0.0831	0.0949	0.1142
r_{L}	0.1553	0.1476	0.0562	0.0757	0.0887	0.1135	0.5387
s_{L}	17.5604	1.9065	13.1824	16.5885	17.7558	18.9535	20.5440
m_{L}	0.6972	0.2336	0.5028	0.5348	0.5951	0.7694	1.3563
1/\gamma_{c} = 18 days, r_{c} = 20%
parameter	mean	sd	2.5%	25%	50%	75%	97.5%
R_{0}^{p}	3.5131	0.4574	2.6230	3.2097	3.5046	3.8136	4.4133
tau	0.4766	0.2770	0.1466	0.2222	0.3985	0.7329	0.9776
gamma_{p}	0.4741	0.2815	0.1450	0.2175	0.3742	0.7400	0.9765
gamma_{H}	0.2009	0.2301	0.0464	0.0657	0.0907	0.2185	0.9031
gamma_{ICU}	0.2274	0.2475	0.0460	0.0675	0.1024	0.2833	0.9038
epsilon_{H}	0.0796	0.0191	0.0438	0.0660	0.0790	0.0932	0.1176
epsilon_{H2I}	0.3942	0.0777	0.2462	0.3397	0.3940	0.4470	0.5491
epsilon_{x}	0.3930	0.0787	0.2350	0.3404	0.3956	0.4451	0.5439
r_{d}^{p}	0.0587	0.0521	0.0031	0.0151	0.0372	0.0991	0.1716
r_{d}^{c}	0.0879	0.0146	0.0601	0.0777	0.0877	0.0978	0.1160
r_{L}	0.0992	0.0203	0.0654	0.0852	0.0967	0.1104	0.1456
s_{L}	18.4013	1.2678	16.0591	17.3947	18.4318	19.4036	20.6633
m_{L}	0.6448	0.1897	0.5023	0.5260	0.5705	0.6810	1.2643
1/\gamma_{c} = 18 days, r_{c} = 40%
parameter	mean	sd	2.5%	25%	50%	75%	97.5%
R_{0}^{p}	3.5014	0.4704	2.5353	3.1872	3.5143	3.8250	4.3510
tau	0.4825	0.2701	0.1535	0.2300	0.4134	0.7343	0.9722
gamma_{p}	0.4814	0.2741	0.1521	0.2311	0.3916	0.7370	0.9721
gamma_{H}	0.2184	0.2367	0.0486	0.0686	0.0970	0.2688	0.8889
gamma_{ICU}	0.2353	0.2466	0.0479	0.0686	0.1067	0.3250	0.9055
epsilon_{H}	0.0802	0.0211	0.0320	0.0673	0.0806	0.0945	0.1193
epsilon_{H2I}	0.4002	0.0795	0.2470	0.3461	0.3987	0.4563	0.5571
epsilon_{x}	0.3978	0.0819	0.2285	0.3446	0.3996	0.4538	0.5510
r_{d}^{p}	0.0679	0.0547	0.0039	0.0174	0.0530	0.1143	0.1788
r_{d}^{c}	0.0859	0.0189	0.0207	0.0775	0.0878	0.0976	0.1154
r_{L}	0.1287	0.0628	0.0805	0.1038	0.1171	0.1342	0.3813
s_{L}	18.3511	1.4199	15.4491	17.3621	18.5707	19.3642	20.5544
m_{L}	0.6442	0.1909	0.5027	0.5264	0.5674	0.6775	1.2669
1/\gamma_{c} = 18 days, r_{c} = 60%
parameter	mean	sd	2.5%	25%	50%	75%	97.5%
R_{0}^{p}	3.5079	0.4365	2.6423	3.2116	3.5037	3.8103	4.3654
tau	0.4889	0.2694	0.1634	0.2454	0.4047	0.7296	0.9794
gamma_{p}	0.4728	0.2658	0.1566	0.2349	0.3822	0.7106	0.9771
gamma_{H}	0.2817	0.2706	0.0513	0.0746	0.1299	0.4565	0.9242
gamma_{ICU}	0.2562	0.2598	0.0503	0.0720	0.1049	0.3896	0.9027
epsilon_{H}	0.0881	0.0183	0.0513	0.0760	0.0886	0.1003	0.1238
epsilon_{H2I}	0.4186	0.0745	0.2702	0.3684	0.4184	0.4688	0.5612
epsilon_{x}	0.4177	0.0749	0.2699	0.3681	0.4194	0.4691	0.5620
r_{d}^{p}	0.0980	0.0554	0.0071	0.0485	0.1040	0.1406	0.1940
r_{d}^{c}	0.0876	0.0141	0.0604	0.0780	0.0873	0.0970	0.1149
r_{L}	0.1494	0.0272	0.1050	0.1304	0.1468	0.1651	0.2103
s_{L}	18.7364	1.0792	16.2661	18.1553	18.9027	19.4895	20.4512
m_{L}	0.6235	0.1666	0.5023	0.5239	0.5620	0.6461	1.1322
1/\gamma_{c} = 18 days, r_{c} = 80%
parameter	mean	sd	2.5%	25%	50%	75%	97.5%
R_{0}^{p}	3.4054	0.3974	2.6434	3.1374	3.4053	3.6722	4.1912
tau	0.4994	0.2438	0.1878	0.2829	0.4384	0.7010	0.9703
gamma_{p}	0.4658	0.2346	0.1845	0.2658	0.3879	0.6415	0.9569
gamma_{H}	0.3033	0.2765	0.0596	0.0813	0.1498	0.4945	0.9318
gamma_{ICU}	0.3046	0.2772	0.0572	0.0828	0.1466	0.5018	0.9322
epsilon_{H}	0.0937	0.0165	0.0612	0.0828	0.0935	0.1048	0.1265
epsilon_{H2I}	0.4346	0.0692	0.2987	0.3889	0.4345	0.4792	0.5757
epsilon_{x}	0.4348	0.0701	0.2995	0.3876	0.4339	0.4818	0.5703
r_{d}^{p}	0.1292	0.0429	0.0314	0.1043	0.1334	0.1598	0.2029
r_{d}^{c}	0.0837	0.0151	0.0540	0.0736	0.0836	0.0936	0.1139
r_{L}	0.1989	0.0324	0.1462	0.1763	0.1959	0.2178	0.2727
s_{L}	18.6553	0.7749	17.0108	18.1806	18.7021	19.1777	20.0628
m_{L}	0.6097	0.1513	0.5017	0.5230	0.5571	0.6258	1.0942
1/\gamma_{c} = 18 days, r_{c} = 100%
parameter	mean	sd	2.5%	25%	50%	75%	97.5%
R_{0}^{p}	2.5197	0.3765	1.9609	2.2268	2.4727	2.7524	3.3809
tau	0.6742	0.1834	0.3397	0.5273	0.6800	0.8258	0.9803
gamma_{p}	0.6748	0.1863	0.3370	0.5314	0.6748	0.8356	0.9808
gamma_{H}	0.3085	0.2586	0.0731	0.1003	0.1834	0.4696	0.9151
gamma_{ICU}	0.3003	0.2544	0.0731	0.0992	0.1718	0.4654	0.9108
epsilon_{H}	0.0952	0.0153	0.0668	0.0852	0.0946	0.1052	0.1257
epsilon_{H2I}	0.4490	0.0650	0.3249	0.4046	0.4479	0.4920	0.5805
epsilon_{x}	0.4478	0.0659	0.3217	0.4025	0.4474	0.4898	0.5802
r_{d}^{p}	0.1576	0.0305	0.0991	0.1367	0.1577	0.1785	0.2169
r_{d}^{c}	0.0727	0.0149	0.0430	0.0630	0.0730	0.0827	0.1016
r_{L}	0.3823	0.0654	0.2595	0.3338	0.3811	0.4313	0.5013
s_{L}	17.4429	0.6259	16.1856	17.0323	17.4503	17.8548	18.6376
m_{L}	0.6180	0.1585	0.5023	0.5239	0.5609	0.6412	1.1187
1/\gamma_{c} = 18 days, model w/o I_{c}
parameter	mean	sd	2.5%	25%	50%	75%	97.5%
R_{0}^{p}	2.3214	0.2917	1.9189	2.1101	2.2651	2.4790	3.0200
tau	0.7480	0.1649	0.4090	0.6281	0.7667	0.8844	0.9901
gamma_{p}	0.7466	0.1665	0.4030	0.6260	0.7663	0.8868	0.9896
gamma_{H}	0.3258	0.2167	0.1141	0.1599	0.2432	0.4253	0.8896
gamma_{ICU}	0.3295	0.2183	0.1133	0.1603	0.2478	0.4430	0.8881
epsilon_{H}	0.0813	0.0159	0.0526	0.0702	0.0804	0.0920	0.1147
epsilon_{H2I}	0.4020	0.0680	0.2769	0.3545	0.4000	0.4455	0.5428
epsilon_{x}	0.4028	0.0692	0.2743	0.3551	0.4004	0.4489	0.5446
r_{d}^{p}	0.1497	0.0276	0.0986	0.1302	0.1480	0.1679	0.2067
r_{d}^{c}	0.0745	0.0156	0.0435	0.0643	0.0744	0.0847	0.1054
r_{L}	0.4416	0.0568	0.3181	0.4040	0.4476	0.4840	0.5340
s_{L}	17.2640	0.6950	15.8828	16.8101	17.2855	17.7220	18.5623
m_{L}	0.6212	0.1657	0.5020	0.5239	0.5614	0.6416	1.1736
1/\gamma_{c} = 20 days, r_{c} = 0%
parameter	mean	sd	2.5%	25%	50%	75%	97.5%
R_{0}^{p}	3.1266	0.5670	2.0699	2.7471	3.0861	3.5408	4.2276
tau	0.5320	0.2507	0.1580	0.3013	0.5364	0.7358	0.9784
gamma_{p}	0.5206	0.2580	0.1565	0.2963	0.4943	0.7413	0.9798
gamma_{H}	0.1746	0.1878	0.0412	0.0582	0.0924	0.2283	0.7743
gamma_{ICU}	0.1536	0.1737	0.0413	0.0584	0.0783	0.1617	0.7274
epsilon_{H}	0.0586	0.0291	0.0111	0.0314	0.0616	0.0822	0.1049
epsilon_{H2I}	0.3436	0.0914	0.1423	0.2926	0.3421	0.4046	0.5195
epsilon_{x}	0.3477	0.0885	0.1504	0.2934	0.3561	0.4007	0.5164
r_{d}^{p}	0.0215	0.0312	0.0009	0.0046	0.0092	0.0223	0.1304
r_{d}^{c}	0.0622	0.0356	0.0094	0.0190	0.0771	0.0918	0.1113
r_{L}	0.2306	0.2137	0.0466	0.0706	0.0949	0.4516	0.6494
s_{L}	16.5160	2.4982	10.7059	14.9580	17.0832	18.2445	20.0763
m_{L}	0.7479	0.2658	0.5031	0.5389	0.6347	0.8929	1.4158
1/\gamma_{c} = 20 days, r_{c} = 20%
parameter	mean	sd	2.5%	25%	50%	75%	97.5%
R_{0}^{p}	3.2766	0.5242	2.2309	2.9208	3.2871	3.6323	4.3145
tau	0.5077	0.2594	0.1575	0.2668	0.4637	0.7356	0.9735
gamma_{p}	0.5107	0.2644	0.1580	0.2682	0.4589	0.7443	0.9819
gamma_{H}	0.1518	0.1778	0.0410	0.0586	0.0830	0.1540	0.7919
gamma_{ICU}	0.1619	0.1855	0.0420	0.0591	0.0860	0.1657	0.7791
epsilon_{H}	0.0643	0.0245	0.0127	0.0506	0.0668	0.0812	0.1073
epsilon_{H2I}	0.3575	0.0871	0.1721	0.3034	0.3592	0.4137	0.5242
epsilon_{x}	0.3576	0.0884	0.1678	0.3039	0.3591	0.4136	0.5238
r_{d}^{p}	0.0240	0.0343	0.0010	0.0056	0.0116	0.0233	0.1380
r_{d}^{c}	0.0726	0.0308	0.0075	0.0652	0.0818	0.0938	0.1131
r_{L}	0.1693	0.1684	0.0551	0.0789	0.0946	0.1203	0.6044
s_{L}	17.0238	2.1254	11.4484	16.3775	17.3361	18.2760	20.1539
m_{L}	0.7214	0.2424	0.5029	0.5398	0.6223	0.8238	1.3799
1/\gamma_{c} = 20 days, r_{c} = 40%
parameter	mean	sd	2.5%	25%	50%	75%	97.5%
R_{0}^{p}	3.3050	0.5632	2.2119	2.9126	3.3292	3.7013	4.3717
tau	0.5264	0.2681	0.1531	0.2697	0.5000	0.7744	0.9829
gamma_{p}	0.5190	0.2672	0.1543	0.2619	0.4894	0.7503	0.9780
gamma_{H}	0.1997	0.2227	0.0422	0.0607	0.0912	0.2347	0.8480
gamma_{ICU}	0.1915	0.2197	0.0415	0.0620	0.0922	0.2046	0.8686
epsilon_{H}	0.0659	0.0284	0.0125	0.0480	0.0697	0.0864	0.1147
epsilon_{H2I}	0.3700	0.0919	0.1745	0.3120	0.3744	0.4346	0.5322
epsilon_{x}	0.3663	0.0940	0.1551	0.3067	0.3715	0.4313	0.5364
r_{d}^{p}	0.0418	0.0516	0.0013	0.0062	0.0153	0.0654	0.1704
r_{d}^{c}	0.0696	0.0331	0.0072	0.0336	0.0809	0.0936	0.1119
r_{L}	0.2128	0.1857	0.0714	0.0981	0.1180	0.2717	0.6393
s_{L}	17.0813	2.4988	10.9362	15.9964	17.4857	18.9303	20.5366
m_{L}	0.7259	0.2554	0.5036	0.5373	0.6166	0.8334	1.4067
1/\gamma_{c} = 20 days, r_{c} = 60%
parameter	mean	sd	2.5%	25%	50%	75%	97.5%
R_{0}^{p}	3.5276	0.4477	2.6408	3.2246	3.5191	3.8328	4.3840
tau	0.4891	0.2703	0.1621	0.2401	0.4116	0.7336	0.9822
gamma_{p}	0.4788	0.2713	0.1577	0.2337	0.3907	0.7318	0.9763
gamma_{H}	0.2563	0.2694	0.0451	0.0672	0.1003	0.3949	0.9127
gamma_{ICU}	0.2352	0.2564	0.0451	0.0686	0.0960	0.3203	0.9158
epsilon_{H}	0.0841	0.0201	0.0446	0.0702	0.0845	0.0979	0.1232
epsilon_{H2I}	0.4049	0.0782	0.2473	0.3550	0.4056	0.4558	0.5556
epsilon_{x}	0.4054	0.0782	0.2493	0.3540	0.4077	0.4600	0.5585
r_{d}^{p}	0.0812	0.0611	0.0033	0.0180	0.0822	0.1346	0.1905
r_{d}^{c}	0.0862	0.0147	0.0578	0.0760	0.0861	0.0964	0.1146
r_{L}	0.1399	0.0270	0.0923	0.1213	0.1378	0.1562	0.1982
s_{L}	18.5416	1.2809	15.8364	17.6106	18.7852	19.5210	20.5740
m_{L}	0.6463	0.1916	0.5027	0.5275	0.5703	0.6811	1.2460
1/\gamma_{c} = 20 days, r_{c} = 80%
parameter	mean	sd	2.5%	25%	50%	75%	97.5%
R_{0}^{p}	3.4558	0.4186	2.6594	3.1664	3.4568	3.7281	4.2951
tau	0.4863	0.2465	0.1802	0.2710	0.4130	0.6888	0.9656
gamma_{p}	0.4712	0.2372	0.1793	0.2673	0.4018	0.6605	0.9634
gamma_{H}	0.3075	0.2861	0.0553	0.0788	0.1333	0.5124	0.9475
gamma_{ICU}	0.3111	0.2857	0.0544	0.0786	0.1472	0.5207	0.9421
epsilon_{H}	0.0936	0.0165	0.0615	0.0823	0.0936	0.1050	0.1260
epsilon_{H2I}	0.4341	0.0694	0.2988	0.3886	0.4321	0.4791	0.5774
epsilon_{x}	0.4346	0.0695	0.2966	0.3897	0.4351	0.4801	0.5684
r_{d}^{p}	0.1290	0.0463	0.0165	0.1038	0.1349	0.1612	0.2056
r_{d}^{c}	0.0837	0.0147	0.0538	0.0739	0.0837	0.0934	0.1121
r_{L}	0.1926	0.0328	0.1365	0.1698	0.1892	0.2122	0.2655
s_{L}	18.7331	0.8397	16.8131	18.2591	18.7915	19.2892	20.1619
m_{L}	0.6097	0.1502	0.5019	0.5209	0.5567	0.6275	1.0949
1/\gamma_{c} = 20 days, r_{c} = 100%
parameter	mean	sd	2.5%	25%	50%	75%	97.5%
R_{0}^{p}	2.5302	0.3956	1.9496	2.2210	2.4791	2.7727	3.4224
tau	0.6786	0.1893	0.3209	0.5308	0.6877	0.8363	0.9827
gamma_{p}	0.6704	0.1904	0.3183	0.5179	0.6769	0.8293	0.9821
gamma_{H}	0.3027	0.2620	0.0713	0.0954	0.1643	0.4666	0.9288
gamma_{ICU}	0.3214	0.2665	0.0725	0.0991	0.1991	0.5069	0.9253
epsilon_{H}	0.0951	0.0153	0.0675	0.0842	0.0947	0.1053	0.1261
epsilon_{H2I}	0.4489	0.0665	0.3218	0.4041	0.4468	0.4919	0.5816
epsilon_{x}	0.4496	0.0674	0.3255	0.4034	0.4481	0.4944	0.5856
r_{d}^{p}	0.1596	0.0301	0.1016	0.1389	0.1599	0.1802	0.2189
r_{d}^{c}	0.0715	0.0157	0.0416	0.0608	0.0714	0.0820	0.1032
r_{L}	0.3805	0.0682	0.2537	0.3312	0.3801	0.4322	0.5053
s_{L}	17.5045	0.6240	16.2980	17.0964	17.5055	17.9098	18.7776
m_{L}	0.6079	0.1470	0.5020	0.5217	0.5566	0.6294	1.0752
1/\gamma_{c} = 20 days, model w/o I_{c}
parameter	mean	sd	2.5%	25%	50%	75%	97.5%
R_{0}^{p}	2.3231	0.2799	1.9194	2.1154	2.2779	2.4791	3.0002
tau	0.7428	0.1609	0.3959	0.6268	0.7610	0.8750	0.9832
gamma_{p}	0.7460	0.1635	0.4074	0.6346	0.7637	0.8811	0.9877
gamma_{H}	0.3387	0.2300	0.1129	0.1603	0.2445	0.4644	0.9233
gamma_{ICU}	0.3282	0.2237	0.1102	0.1567	0.2407	0.4404	0.9230
epsilon_{H}	0.0813	0.0166	0.0510	0.0693	0.0813	0.0922	0.1148
epsilon_{H2I}	0.4003	0.0699	0.2669	0.3528	0.3991	0.4478	0.5451
epsilon_{x}	0.4017	0.0726	0.2644	0.3502	0.4007	0.4524	0.5430
r_{d}^{p}	0.1481	0.0290	0.0955	0.1276	0.1462	0.1675	0.2098
r_{d}^{c}	0.0752	0.0147	0.0454	0.0657	0.0753	0.0851	0.1035
r_{L}	0.4414	0.0549	0.3235	0.4044	0.4461	0.4827	0.5354
s_{L}	17.2538	0.6998	15.8960	16.7788	17.2516	17.7321	18.6244
m_{L}	0.6213	0.1639	0.5017	0.5233	0.5636	0.6436	1.1786

## Sheet: New York
1/\gamma_{c} = 0.01 days, r_{c} = 0%
parameter	mean	sd	2.5%	25%	50%	75%	97.5%
R_{0}^{p}	2.5908	0.4820	1.6870	2.2615	2.5792	2.9186	3.5875
tau	0.3653	0.2092	0.1219	0.2066	0.3031	0.4645	0.9011
gamma_{p}	0.3620	0.2037	0.1231	0.2090	0.2997	0.4685	0.8854
gamma_{H}	0.2663	0.1125	0.1388	0.1935	0.2389	0.3071	0.5675
gamma_{ICU}	0.2669	0.1132	0.1390	0.1912	0.2380	0.3088	0.5686
epsilon_{H}	0.0849	0.0154	0.0574	0.0740	0.0841	0.0951	0.1168
epsilon_{H2I}	0.4146	0.0684	0.2860	0.3669	0.4131	0.4595	0.5515
epsilon_{x}	0.4158	0.0696	0.2877	0.3669	0.4129	0.4617	0.5637
r_{d}^{p}	0.1920	0.0302	0.1346	0.1718	0.1916	0.2124	0.2524
r_{d}^{c}	0.0742	0.0153	0.0443	0.0637	0.0739	0.0846	0.1044
r_{L}	0.1596	0.0459	0.0932	0.1267	0.1527	0.1832	0.2686
s_{L}	2.5546	0.6442	1.3050	2.1181	2.5502	2.9952	3.7920
m_{L}	0.7673	0.2488	0.5051	0.5712	0.6806	0.9056	1.3961
1/\gamma_{c} = 0.01 days, r_{c} = 20%
parameter	mean	sd	2.5%	25%	50%	75%	97.5%
R_{0}^{p}	2.6147	0.4795	1.7099	2.2874	2.6073	2.9436	3.5632
tau	0.3920	0.2131	0.1334	0.2262	0.3314	0.5116	0.9122
gamma_{p}	0.3917	0.2105	0.1353	0.2279	0.3302	0.5128	0.9145
gamma_{H}	0.2650	0.1075	0.1423	0.1929	0.2396	0.3064	0.5577
gamma_{ICU}	0.2652	0.1077	0.1408	0.1928	0.2389	0.3028	0.5696
epsilon_{H}	0.0844	0.0156	0.0569	0.0733	0.0839	0.0944	0.1168
epsilon_{H2I}	0.4141	0.0676	0.2859	0.3681	0.4121	0.4585	0.5507
epsilon_{x}	0.4177	0.0671	0.2936	0.3692	0.4146	0.4613	0.5522
r_{d}^{p}	0.1927	0.0290	0.1366	0.1731	0.1928	0.2120	0.2491
r_{d}^{c}	0.0729	0.0148	0.0435	0.0628	0.0727	0.0832	0.1015
r_{L}	0.1804	0.0498	0.1058	0.1450	0.1729	0.2058	0.3004
s_{L}	2.6355	0.6368	1.4467	2.1899	2.6281	3.0613	3.8956
m_{L}	0.7688	0.2505	0.5070	0.5750	0.6876	0.8892	1.4216
1/\gamma_{c} = 0.01 days, r_{c} = 40%
parameter	mean	sd	2.5%	25%	50%	75%	97.5%
R_{0}^{p}	2.6087	0.4672	1.7501	2.2821	2.5876	2.9179	3.5601
tau	0.4307	0.2146	0.1532	0.2614	0.3762	0.5576	0.9327
gamma_{p}	0.4261	0.2152	0.1550	0.2546	0.3665	0.5584	0.9382
gamma_{H}	0.2723	0.1235	0.1360	0.1929	0.2409	0.3111	0.6078
gamma_{ICU}	0.2722	0.1387	0.1371	0.1911	0.2348	0.3021	0.6701
epsilon_{H}	0.0849	0.0151	0.0575	0.0741	0.0845	0.0944	0.1168
epsilon_{H2I}	0.4140	0.0655	0.2940	0.3676	0.4117	0.4590	0.5461
epsilon_{x}	0.4146	0.0672	0.2911	0.3680	0.4137	0.4586	0.5492
r_{d}^{p}	0.1923	0.0292	0.1354	0.1722	0.1917	0.2115	0.2504
r_{d}^{c}	0.0736	0.0146	0.0458	0.0638	0.0732	0.0838	0.1025
r_{L}	0.2095	0.0531	0.1268	0.1713	0.2024	0.2382	0.3339
s_{L}	2.7255	0.6398	1.4869	2.3020	2.7147	3.1502	4.0346
m_{L}	0.7652	0.2489	0.5066	0.5695	0.6731	0.8947	1.3989
1/\gamma_{c} = 0.01 days, r_{c} = 60%
parameter	mean	sd	2.5%	25%	50%	75%	97.5%
R_{0}^{p}	2.6513	0.4523	1.8232	2.3263	2.6425	2.9540	3.5739
tau	0.4656	0.2102	0.1797	0.2946	0.4208	0.6089	0.9327
gamma_{p}	0.4714	0.2170	0.1854	0.2942	0.4156	0.6177	0.9506
gamma_{H}	0.2713	0.1132	0.1389	0.1961	0.2417	0.3151	0.5739
gamma_{ICU}	0.2665	0.1194	0.1401	0.1902	0.2340	0.3020	0.5924
epsilon_{H}	0.0845	0.0154	0.0568	0.0736	0.0836	0.0944	0.1160
epsilon_{H2I}	0.4163	0.0682	0.2946	0.3665	0.4138	0.4637	0.5563
epsilon_{x}	0.4151	0.0687	0.2892	0.3679	0.4126	0.4615	0.5501
r_{d}^{p}	0.1923	0.0289	0.1377	0.1731	0.1931	0.2115	0.2502
r_{d}^{c}	0.0737	0.0146	0.0440	0.0642	0.0735	0.0834	0.1034
r_{L}	0.2410	0.0567	0.1529	0.2006	0.2318	0.2740	0.3705
s_{L}	2.7828	0.6078	1.5916	2.3844	2.7726	3.1754	4.0199
m_{L}	0.7638	0.2557	0.5058	0.5655	0.6703	0.8841	1.4266
1/\gamma_{c} = 0.01 days, r_{c} = 80%
parameter	mean	sd	2.5%	25%	50%	75%	97.5%
R_{0}^{p}	2.6636	0.4317	1.9246	2.3507	2.6384	2.9587	3.5515
tau	0.5228	0.2020	0.2206	0.3598	0.4904	0.6694	0.9433
gamma_{p}	0.5304	0.2090	0.2274	0.3594	0.4921	0.6802	0.9655
gamma_{H}	0.2661	0.1109	0.1398	0.1927	0.2370	0.3030	0.5534
gamma_{ICU}	0.2686	0.1120	0.1433	0.1944	0.2411	0.3078	0.5809
epsilon_{H}	0.0849	0.0151	0.0555	0.0748	0.0844	0.0949	0.1159
epsilon_{H2I}	0.4150	0.0688	0.2867	0.3668	0.4131	0.4609	0.5550
epsilon_{x}	0.4133	0.0692	0.2887	0.3645	0.4105	0.4581	0.5571
r_{d}^{p}	0.1922	0.0291	0.1366	0.1716	0.1921	0.2112	0.2492
r_{d}^{c}	0.0732	0.0150	0.0442	0.0632	0.0731	0.0830	0.1026
r_{L}	0.2867	0.0596	0.1882	0.2423	0.2801	0.3250	0.4122
s_{L}	2.8423	0.5893	1.7253	2.4353	2.8389	3.2238	4.0336
m_{L}	0.7606	0.2425	0.5061	0.5705	0.6765	0.8866	1.3903
1/\gamma_{c} = 0.01 days, r_{c} = 100%
parameter	mean	sd	2.5%	25%	50%	75%	97.5%
R_{0}^{p}	2.7619	0.4113	2.0815	2.4627	2.7337	3.0170	3.6479
tau	0.5948	0.2010	0.2671	0.4287	0.5730	0.7532	0.9645
gamma_{p}	0.6040	0.2002	0.2765	0.4405	0.5882	0.7589	0.9736
gamma_{H}	0.2658	0.1061	0.1416	0.1946	0.2384	0.3068	0.5555
gamma_{ICU}	0.2670	0.1053	0.1420	0.1977	0.2419	0.3100	0.5229
epsilon_{H}	0.0851	0.0150	0.0576	0.0747	0.0846	0.0948	0.1165
epsilon_{H2I}	0.4145	0.0645	0.2938	0.3683	0.4124	0.4583	0.5435
epsilon_{x}	0.4119	0.0664	0.2925	0.3651	0.4085	0.4569	0.5471
r_{d}^{p}	0.1919	0.0283	0.1357	0.1734	0.1922	0.2108	0.2461
r_{d}^{c}	0.0733	0.0147	0.0443	0.0633	0.0735	0.0829	0.1022
r_{L}	0.3360	0.0615	0.2282	0.2915	0.3310	0.3770	0.4621
s_{L}	2.9006	0.5927	1.7374	2.4946	2.8880	3.2969	4.0854
m_{L}	0.7809	0.2551	0.5069	0.5769	0.6969	0.9308	1.3891
1/\gamma_{c} = 0.01 days, model w/o I_{c}
parameter	mean	sd	2.5%	25%	50%	75%	97.5%
R_{0}^{p}	2.7560	0.4152	2.0573	2.4507	2.7187	3.0334	3.6529
tau	0.6010	0.1963	0.2725	0.4449	0.5862	0.7542	0.9723
gamma_{p}	0.6001	0.1969	0.2738	0.4421	0.5857	0.7523	0.9681
gamma_{H}	0.2652	0.0971	0.1439	0.1977	0.2434	0.3087	0.5135
gamma_{ICU}	0.2668	0.1036	0.1462	0.1987	0.2423	0.3039	0.5453
epsilon_{H}	0.0767	0.0160	0.0478	0.0656	0.0761	0.0867	0.1107
epsilon_{H2I}	0.3870	0.0664	0.2626	0.3418	0.3850	0.4308	0.5233
epsilon_{x}	0.3862	0.0687	0.2621	0.3385	0.3851	0.4306	0.5265
r_{d}^{p}	0.1958	0.0271	0.1430	0.1775	0.1949	0.2138	0.2492
r_{d}^{c}	0.0751	0.0147	0.0463	0.0650	0.0749	0.0849	0.1039
r_{L}	0.3446	0.0628	0.2339	0.2971	0.3408	0.3871	0.4750
s_{L}	2.7774	0.6303	1.5860	2.3508	2.7693	3.1999	4.0221
m_{L}	0.7923	0.2575	0.5080	0.5857	0.7097	0.9481	1.4074
1/\gamma_{c} = 0.1 days, r_{c} = 0%
parameter	mean	sd	2.5%	25%	50%	75%	97.5%
R_{0}^{p}	2.5894	0.4791	1.6710	2.2675	2.5881	2.9175	3.5467
tau	0.3868	0.2229	0.1246	0.2154	0.3142	0.5075	0.9348
gamma_{p}	0.3568	0.2063	0.1180	0.2018	0.2954	0.4616	0.9009
gamma_{H}	0.2631	0.0995	0.1398	0.1928	0.2392	0.3043	0.5314
gamma_{ICU}	0.2650	0.1092	0.1403	0.1922	0.2377	0.3025	0.5397
epsilon_{H}	0.0849	0.0155	0.0565	0.0739	0.0842	0.0951	0.1178
epsilon_{H2I}	0.4137	0.0684	0.2826	0.3660	0.4128	0.4597	0.5481
epsilon_{x}	0.4167	0.0700	0.2883	0.3679	0.4145	0.4624	0.5613
r_{d}^{p}	0.1933	0.0293	0.1357	0.1740	0.1929	0.2137	0.2506
r_{d}^{c}	0.0737	0.0148	0.0453	0.0635	0.0739	0.0836	0.1031
r_{L}	0.1597	0.0455	0.0922	0.1278	0.1526	0.1824	0.2702
s_{L}	2.5830	0.6544	1.3355	2.1509	2.5755	3.0141	3.9042
m_{L}	0.7625	0.2527	0.5047	0.5657	0.6704	0.8834	1.4084
1/\gamma_{c} = 0.1 days, r_{c} = 20%
parameter	mean	sd	2.5%	25%	50%	75%	97.5%
R_{0}^{p}	2.5970	0.4884	1.6546	2.2657	2.5870	2.9333	3.5830
tau	0.3902	0.2061	0.1359	0.2321	0.3333	0.5047	0.8936
gamma_{p}	0.4038	0.2151	0.1373	0.2383	0.3448	0.5236	0.9289
gamma_{H}	0.2605	0.1029	0.1411	0.1926	0.2375	0.2972	0.5393
gamma_{ICU}	0.2639	0.1057	0.1397	0.1950	0.2380	0.3016	0.5543
epsilon_{H}	0.0849	0.0152	0.0575	0.0746	0.0842	0.0944	0.1163
epsilon_{H2I}	0.4133	0.0655	0.2889	0.3681	0.4102	0.4556	0.5470
epsilon_{x}	0.4141	0.0656	0.2886	0.3707	0.4126	0.4576	0.5454
r_{d}^{p}	0.1916	0.0288	0.1351	0.1723	0.1916	0.2108	0.2484
r_{d}^{c}	0.0737	0.0151	0.0442	0.0638	0.0738	0.0838	0.1032
r_{L}	0.1832	0.0518	0.1063	0.1463	0.1743	0.2092	0.3142
s_{L}	2.6320	0.6250	1.4087	2.1933	2.6359	3.0593	3.8102
m_{L}	0.7711	0.2525	0.5067	0.5705	0.6853	0.8987	1.4047
1/\gamma_{c} = 0.1 days, r_{c} = 40%
parameter	mean	sd	2.5%	25%	50%	75%	97.5%
R_{0}^{p}	2.6149	0.4726	1.7090	2.2872	2.6121	2.9246	3.6007
tau	0.4229	0.2107	0.1521	0.2566	0.3709	0.5503	0.9121
gamma_{p}	0.4401	0.2176	0.1595	0.2631	0.3824	0.5786	0.9317
gamma_{H}	0.2700	0.1234	0.1414	0.1935	0.2372	0.3056	0.6145
gamma_{ICU}	0.2644	0.1116	0.1373	0.1925	0.2369	0.3038	0.5590
epsilon_{H}	0.0847	0.0154	0.0567	0.0733	0.0842	0.0948	0.1164
epsilon_{H2I}	0.4152	0.0670	0.2926	0.3690	0.4135	0.4587	0.5529
epsilon_{x}	0.4150	0.0676	0.2876	0.3686	0.4127	0.4599	0.5527
r_{d}^{p}	0.1926	0.0282	0.1363	0.1732	0.1928	0.2112	0.2489
r_{d}^{c}	0.0731	0.0146	0.0453	0.0628	0.0732	0.0828	0.1017
r_{L}	0.2098	0.0553	0.1275	0.1708	0.2013	0.2385	0.3425
s_{L}	2.7103	0.6147	1.5304	2.2837	2.7178	3.1234	3.9219
m_{L}	0.7616	0.2437	0.5055	0.5707	0.6807	0.8854	1.3673
1/\gamma_{c} = 0.1 days, r_{c} = 60%
parameter	mean	sd	2.5%	25%	50%	75%	97.5%
R_{0}^{p}	2.6447	0.4542	1.7820	2.3325	2.6365	2.9424	3.5536
tau	0.4602	0.2087	0.1851	0.2949	0.4081	0.5916	0.9470
gamma_{p}	0.4813	0.2156	0.1843	0.3089	0.4330	0.6291	0.9504
gamma_{H}	0.2598	0.1016	0.1418	0.1927	0.2341	0.2968	0.5320
gamma_{ICU}	0.2650	0.0999	0.1421	0.1965	0.2422	0.3046	0.5336
epsilon_{H}	0.0846	0.0157	0.0556	0.0736	0.0840	0.0945	0.1184
epsilon_{H2I}	0.4169	0.0684	0.2910	0.3695	0.4167	0.4609	0.5570
epsilon_{x}	0.4124	0.0660	0.2904	0.3676	0.4104	0.4552	0.5507
r_{d}^{p}	0.1921	0.0297	0.1344	0.1716	0.1919	0.2114	0.2512
r_{d}^{c}	0.0733	0.0146	0.0437	0.0637	0.0734	0.0830	0.1018
r_{L}	0.2424	0.0575	0.1546	0.2015	0.2341	0.2735	0.3833
s_{L}	2.7549	0.6125	1.5916	2.3459	2.7471	3.1462	3.9831
m_{L}	0.7545	0.2416	0.5058	0.5700	0.6753	0.8686	1.3944
1/\gamma_{c} = 0.1 days, r_{c} = 80%
parameter	mean	sd	2.5%	25%	50%	75%	97.5%
R_{0}^{p}	2.6573	0.4320	1.8652	2.3587	2.6440	2.9526	3.5326
tau	0.5307	0.2081	0.2272	0.3636	0.4915	0.6779	0.9586
gamma_{p}	0.5343	0.2114	0.2167	0.3626	0.4979	0.6914	0.9633
gamma_{H}	0.2632	0.1036	0.1407	0.1943	0.2384	0.3009	0.5448
gamma_{ICU}	0.2641	0.1042	0.1419	0.1950	0.2392	0.3030	0.5438
epsilon_{H}	0.0850	0.0155	0.0569	0.0743	0.0842	0.0956	0.1168
epsilon_{H2I}	0.4143	0.0692	0.2840	0.3670	0.4102	0.4606	0.5581
epsilon_{x}	0.4136	0.0690	0.2856	0.3641	0.4120	0.4599	0.5535
r_{d}^{p}	0.1920	0.0299	0.1336	0.1711	0.1926	0.2122	0.2492
r_{d}^{c}	0.0735	0.0142	0.0450	0.0637	0.0733	0.0831	0.1013
r_{L}	0.2879	0.0618	0.1893	0.2429	0.2804	0.3237	0.4314
s_{L}	2.8248	0.6117	1.6515	2.4093	2.8196	3.2409	4.0478
m_{L}	0.7686	0.2566	0.5068	0.5683	0.6732	0.9006	1.4084
1/\gamma_{c} = 0.1 days, r_{c} = 100%
parameter	mean	sd	2.5%	25%	50%	75%	97.5%
R_{0}^{p}	2.7517	0.3994	2.0590	2.4636	2.7161	3.0186	3.5898
tau	0.5970	0.1963	0.2752	0.4375	0.5804	0.7550	0.9636
gamma_{p}	0.6003	0.1950	0.2744	0.4439	0.5851	0.7482	0.9669
gamma_{H}	0.2652	0.1043	0.1422	0.1961	0.2418	0.3035	0.5374
gamma_{ICU}	0.2641	0.1026	0.1430	0.1956	0.2396	0.3026	0.5344
epsilon_{H}	0.0847	0.0151	0.0580	0.0741	0.0838	0.0942	0.1170
epsilon_{H2I}	0.4142	0.0679	0.2854	0.3671	0.4126	0.4581	0.5518
epsilon_{x}	0.4135	0.0677	0.2881	0.3691	0.4121	0.4568	0.5518
r_{d}^{p}	0.1922	0.0288	0.1366	0.1725	0.1922	0.2120	0.2494
r_{d}^{c}	0.0729	0.0151	0.0436	0.0627	0.0726	0.0833	0.1018
r_{L}	0.3371	0.0604	0.2320	0.2924	0.3341	0.3761	0.4657
s_{L}	2.8803	0.6057	1.7400	2.4846	2.8526	3.2724	4.1643
m_{L}	0.7722	0.2464	0.5061	0.5768	0.6882	0.9117	1.3894
1/\gamma_{c} = 0.1 days, model w/o I_{c}
parameter	mean	sd	2.5%	25%	50%	75%	97.5%
R_{0}^{p}	2.7706	0.3989	2.0735	2.4760	2.7568	3.0405	3.5928
tau	0.5940	0.1946	0.2826	0.4360	0.5696	0.7428	0.9703
gamma_{p}	0.5941	0.1945	0.2714	0.4400	0.5743	0.7495	0.9656
gamma_{H}	0.2648	0.1018	0.1443	0.1961	0.2399	0.3045	0.5285
gamma_{ICU}	0.2691	0.1072	0.1440	0.2002	0.2452	0.3077	0.5271
epsilon_{H}	0.0762	0.0162	0.0477	0.0648	0.0750	0.0869	0.1108
epsilon_{H2I}	0.3898	0.0725	0.2547	0.3392	0.3871	0.4386	0.5379
epsilon_{x}	0.3886	0.0725	0.2523	0.3377	0.3857	0.4366	0.5353
r_{d}^{p}	0.1963	0.0286	0.1419	0.1764	0.1953	0.2157	0.2526
r_{d}^{c}	0.0748	0.0150	0.0453	0.0648	0.0749	0.0850	0.1038
r_{L}	0.3417	0.0612	0.2381	0.2963	0.3351	0.3822	0.4698
s_{L}	2.7639	0.6140	1.5707	2.3494	2.7610	3.1759	3.9766
m_{L}	0.7838	0.2533	0.5066	0.5793	0.7039	0.9237	1.4170
1/\gamma_{c} = 1 days, r_{c} = 0%
parameter	mean	sd	2.5%	25%	50%	75%	97.5%
R_{0}^{p}	2.5921	0.4812	1.6639	2.2588	2.5737	2.9227	3.5382
tau	0.4097	0.2167	0.1399	0.2405	0.3497	0.5351	0.9192
gamma_{p}	0.4047	0.2173	0.1379	0.2326	0.3431	0.5329	0.9319
gamma_{H}	0.2514	0.0965	0.1375	0.1862	0.2289	0.2881	0.5099
gamma_{ICU}	0.2568	0.1012	0.1402	0.1895	0.2330	0.2932	0.5350
epsilon_{H}	0.0852	0.0156	0.0567	0.0745	0.0849	0.0953	0.1172
epsilon_{H2I}	0.4146	0.0676	0.2896	0.3668	0.4111	0.4605	0.5587
epsilon_{x}	0.4142	0.0666	0.2908	0.3677	0.4119	0.4575	0.5514
r_{d}^{p}	0.1955	0.0284	0.1409	0.1768	0.1957	0.2144	0.2520
r_{d}^{c}	0.0724	0.0148	0.0437	0.0626	0.0724	0.0820	0.1012
r_{L}	0.1634	0.0456	0.0968	0.1313	0.1569	0.1864	0.2758
s_{L}	2.5457	0.6405	1.3117	2.1159	2.5334	2.9746	3.8155
m_{L}	0.7610	0.2445	0.5068	0.5702	0.6785	0.8823	1.3871
1/\gamma_{c} = 1 days, r_{c} = 20%
parameter	mean	sd	2.5%	25%	50%	75%	97.5%
R_{0}^{p}	2.5896	0.4819	1.6965	2.2472	2.5686	2.9070	3.5770
tau	0.4342	0.2123	0.1536	0.2658	0.3875	0.5601	0.9268
gamma_{p}	0.4300	0.2110	0.1580	0.2616	0.3785	0.5589	0.9203
gamma_{H}	0.2524	0.0984	0.1363	0.1894	0.2285	0.2888	0.5389
gamma_{ICU}	0.2541	0.0980	0.1376	0.1890	0.2304	0.2922	0.5036
epsilon_{H}	0.0848	0.0151	0.0581	0.0743	0.0839	0.0945	0.1163
epsilon_{H2I}	0.4155	0.0691	0.2819	0.3690	0.4153	0.4596	0.5569
epsilon_{x}	0.4156	0.0667	0.2846	0.3697	0.4148	0.4592	0.5478
r_{d}^{p}	0.1954	0.0286	0.1389	0.1765	0.1956	0.2146	0.2517
r_{d}^{c}	0.0726	0.0145	0.0449	0.0628	0.0728	0.0820	0.1018
r_{L}	0.1864	0.0498	0.1121	0.1502	0.1789	0.2150	0.3047
s_{L}	2.5974	0.6358	1.3540	2.1677	2.6003	3.0384	3.8295
m_{L}	0.7526	0.2389	0.5071	0.5704	0.6730	0.8573	1.3818
1/\gamma_{c} = 1 days, r_{c} = 40%
parameter	mean	sd	2.5%	25%	50%	75%	97.5%
R_{0}^{p}	2.6211	0.4744	1.7372	2.2860	2.6073	2.9393	3.5787
tau	0.4629	0.2104	0.1765	0.2887	0.4167	0.6050	0.9199
gamma_{p}	0.4598	0.2151	0.1716	0.2845	0.4051	0.6090	0.9424
gamma_{H}	0.2531	0.0968	0.1380	0.1868	0.2302	0.2924	0.5072
gamma_{ICU}	0.2552	0.0992	0.1380	0.1871	0.2334	0.2946	0.5223
epsilon_{H}	0.0850	0.0152	0.0574	0.0743	0.0845	0.0944	0.1170
epsilon_{H2I}	0.4142	0.0662	0.2936	0.3682	0.4109	0.4593	0.5511
epsilon_{x}	0.4132	0.0679	0.2806	0.3689	0.4122	0.4578	0.5492
r_{d}^{p}	0.1945	0.0292	0.1373	0.1750	0.1948	0.2141	0.2511
r_{d}^{c}	0.0723	0.0144	0.0433	0.0628	0.0721	0.0818	0.1000
r_{L}	0.2113	0.0534	0.1303	0.1730	0.2034	0.2409	0.3371
s_{L}	2.6638	0.6161	1.4798	2.2125	2.6407	3.0935	3.8863
m_{L}	0.7657	0.2498	0.5052	0.5691	0.6801	0.8958	1.4060
1/\gamma_{c} = 1 days, r_{c} = 60%
parameter	mean	sd	2.5%	25%	50%	75%	97.5%
R_{0}^{p}	2.6472	0.4553	1.8196	2.3214	2.6256	2.9531	3.5759
tau	0.4972	0.2120	0.1943	0.3235	0.4539	0.6435	0.9520
gamma_{p}	0.4986	0.2110	0.2044	0.3262	0.4539	0.6467	0.9457
gamma_{H}	0.2589	0.1062	0.1432	0.1904	0.2316	0.2951	0.5244
gamma_{ICU}	0.2496	0.0939	0.1359	0.1868	0.2271	0.2897	0.4835
epsilon_{H}	0.0847	0.0155	0.0563	0.0736	0.0841	0.0952	0.1169
epsilon_{H2I}	0.4170	0.0667	0.2939	0.3706	0.4150	0.4621	0.5549
epsilon_{x}	0.4124	0.0651	0.2901	0.3659	0.4112	0.4571	0.5416
r_{d}^{p}	0.1945	0.0286	0.1393	0.1749	0.1938	0.2143	0.2492
r_{d}^{c}	0.0724	0.0151	0.0435	0.0619	0.0723	0.0826	0.1018
r_{L}	0.2432	0.0564	0.1551	0.2021	0.2358	0.2755	0.3756
s_{L}	2.7210	0.6015	1.5262	2.3254	2.7163	3.1070	3.8814
m_{L}	0.7659	0.2506	0.5080	0.5741	0.6774	0.8852	1.4154
1/\gamma_{c} = 1 days, r_{c} = 80%
parameter	mean	sd	2.5%	25%	50%	75%	97.5%
R_{0}^{p}	2.6841	0.4469	1.9240	2.3537	2.6596	2.9795	3.6174
tau	0.5405	0.2081	0.2245	0.3729	0.5056	0.6935	0.9662
gamma_{p}	0.5490	0.2098	0.2276	0.3767	0.5197	0.7087	0.9659
gamma_{H}	0.2557	0.1031	0.1397	0.1923	0.2311	0.2905	0.5135
gamma_{ICU}	0.2548	0.1017	0.1405	0.1899	0.2297	0.2894	0.5191
epsilon_{H}	0.0850	0.0156	0.0571	0.0738	0.0843	0.0954	0.1168
epsilon_{H2I}	0.4150	0.0685	0.2909	0.3661	0.4136	0.4610	0.5560
epsilon_{x}	0.4125	0.0655	0.2872	0.3659	0.4115	0.4576	0.5424
r_{d}^{p}	0.1941	0.0290	0.1377	0.1740	0.1940	0.2141	0.2504
r_{d}^{c}	0.0725	0.0145	0.0430	0.0630	0.0721	0.0823	0.0998
r_{L}	0.2850	0.0605	0.1837	0.2409	0.2780	0.3239	0.4147
s_{L}	2.7775	0.5832	1.6733	2.3757	2.7692	3.1676	3.9276
m_{L}	0.7778	0.2539	0.5074	0.5759	0.6905	0.9136	1.4010
1/\gamma_{c} = 1 days, r_{c} = 100%
parameter	mean	sd	2.5%	25%	50%	75%	97.5%
R_{0}^{p}	2.7396	0.4022	2.0585	2.4459	2.7119	3.0067	3.6009
tau	0.6061	0.2043	0.2721	0.4352	0.5895	0.7720	0.9772
gamma_{p}	0.6008	0.1996	0.2743	0.4334	0.5817	0.7615	0.9677
gamma_{H}	0.2559	0.1029	0.1335	0.1895	0.2321	0.2947	0.5086
gamma_{ICU}	0.2630	0.1115	0.1382	0.1889	0.2347	0.3015	0.5954
epsilon_{H}	0.0849	0.0158	0.0559	0.0737	0.0845	0.0953	0.1177
epsilon_{H2I}	0.4131	0.0686	0.2866	0.3649	0.4110	0.4587	0.5557
epsilon_{x}	0.4155	0.0677	0.2880	0.3685	0.4134	0.4597	0.5563
r_{d}^{p}	0.1943	0.0299	0.1348	0.1744	0.1944	0.2140	0.2529
r_{d}^{c}	0.0726	0.0150	0.0423	0.0628	0.0725	0.0825	0.1022
r_{L}	0.3385	0.0610	0.2317	0.2931	0.3334	0.3783	0.4654
s_{L}	2.7853	0.5986	1.6255	2.3781	2.7751	3.1956	3.9753
m_{L}	0.7858	0.2532	0.5072	0.5843	0.7026	0.9299	1.3988
1/\gamma_{c} = 1 days, model w/o I_{c}
parameter	mean	sd	2.5%	25%	50%	75%	97.5%
R_{0}^{p}	2.7528	0.3874	2.0753	2.4716	2.7306	3.0017	3.5721
tau	0.5954	0.1984	0.2743	0.4317	0.5789	0.7488	0.9727
gamma_{p}	0.6050	0.2003	0.2809	0.4395	0.5887	0.7674	0.9794
gamma_{H}	0.2642	0.1015	0.1450	0.1994	0.2401	0.2999	0.5367
gamma_{ICU}	0.2663	0.1030	0.1466	0.1997	0.2433	0.3021	0.5201
epsilon_{H}	0.0773	0.0156	0.0489	0.0662	0.0768	0.0875	0.1094
epsilon_{H2I}	0.3870	0.0700	0.2471	0.3396	0.3860	0.4329	0.5299
epsilon_{x}	0.3865	0.0695	0.2576	0.3383	0.3827	0.4303	0.5322
r_{d}^{p}	0.1974	0.0270	0.1454	0.1785	0.1973	0.2160	0.2501
r_{d}^{c}	0.0753	0.0145	0.0471	0.0655	0.0751	0.0851	0.1035
r_{L}	0.3435	0.0596	0.2404	0.3008	0.3394	0.3823	0.4724
s_{L}	2.7977	0.5884	1.6819	2.3976	2.7762	3.1837	3.9959
m_{L}	0.7994	0.2632	0.5071	0.5818	0.7171	0.9606	1.4117
1/\gamma_{c} = 3 days, r_{c} = 0%
parameter	mean	sd	2.5%	25%	50%	75%	97.5%
R_{0}^{p}	2.6970	0.4582	1.8066	2.3940	2.6960	3.0015	3.5810
tau	0.4376	0.2163	0.1582	0.2652	0.3789	0.5728	0.9347
gamma_{p}	0.4484	0.2216	0.1612	0.2676	0.3957	0.5922	0.9443
gamma_{H}	0.2371	0.0869	0.1299	0.1789	0.2180	0.2737	0.4709
gamma_{ICU}	0.2411	0.0951	0.1333	0.1802	0.2173	0.2753	0.4965
epsilon_{H}	0.0847	0.0155	0.0559	0.0738	0.0839	0.0945	0.1166
epsilon_{H2I}	0.4144	0.0667	0.2913	0.3689	0.4115	0.4567	0.5514
epsilon_{x}	0.4155	0.0700	0.2867	0.3659	0.4134	0.4603	0.5611
r_{d}^{p}	0.1940	0.0286	0.1361	0.1750	0.1948	0.2134	0.2508
r_{d}^{c}	0.0729	0.0148	0.0437	0.0631	0.0730	0.0824	0.1019
r_{L}	0.1538	0.0379	0.0978	0.1272	0.1481	0.1732	0.2479
s_{L}	2.7561	0.6214	1.5250	2.3545	2.7509	3.1666	3.9924
m_{L}	0.7421	0.2367	0.5068	0.5611	0.6561	0.8494	1.3711
1/\gamma_{c} = 3 days, r_{c} = 20%
parameter	mean	sd	2.5%	25%	50%	75%	97.5%
R_{0}^{p}	2.7024	0.4480	1.8602	2.3935	2.6845	3.0022	3.5725
tau	0.4597	0.2132	0.1747	0.2880	0.4081	0.6058	0.9337
gamma_{p}	0.4683	0.2194	0.1760	0.2882	0.4135	0.6219	0.9512
gamma_{H}	0.2356	0.0852	0.1313	0.1795	0.2160	0.2686	0.4575
gamma_{ICU}	0.2404	0.0887	0.1340	0.1815	0.2200	0.2732	0.4848
epsilon_{H}	0.0851	0.0153	0.0571	0.0744	0.0843	0.0951	0.1174
epsilon_{H2I}	0.4140	0.0689	0.2840	0.3657	0.4126	0.4593	0.5558
epsilon_{x}	0.4139	0.0655	0.2909	0.3677	0.4120	0.4571	0.5477
r_{d}^{p}	0.1941	0.0285	0.1356	0.1751	0.1941	0.2124	0.2496
r_{d}^{c}	0.0731	0.0147	0.0442	0.0630	0.0734	0.0831	0.1014
r_{L}	0.1743	0.0407	0.1125	0.1452	0.1690	0.1967	0.2709
s_{L}	2.7928	0.6153	1.6338	2.3739	2.7649	3.1997	4.0663
m_{L}	0.7498	0.2467	0.5053	0.5615	0.6576	0.8706	1.3768
1/\gamma_{c} = 3 days, r_{c} = 40%
parameter	mean	sd	2.5%	25%	50%	75%	97.5%
R_{0}^{p}	2.6951	0.4573	1.8459	2.3636	2.6874	3.0004	3.6155
tau	0.4937	0.2146	0.1925	0.3172	0.4570	0.6421	0.9492
gamma_{p}	0.4907	0.2137	0.1892	0.3161	0.4474	0.6355	0.9497
gamma_{H}	0.2393	0.0893	0.1301	0.1792	0.2187	0.2732	0.4767
gamma_{ICU}	0.2428	0.0969	0.1333	0.1797	0.2196	0.2749	0.4993
epsilon_{H}	0.0847	0.0153	0.0565	0.0737	0.0838	0.0950	0.1165
epsilon_{H2I}	0.4146	0.0664	0.2887	0.3694	0.4131	0.4594	0.5504
epsilon_{x}	0.4152	0.0676	0.2904	0.3667	0.4131	0.4598	0.5557
r_{d}^{p}	0.1946	0.0284	0.1404	0.1754	0.1943	0.2129	0.2513
r_{d}^{c}	0.0724	0.0152	0.0424	0.0624	0.0726	0.0822	0.1015
r_{L}	0.2014	0.0464	0.1282	0.1678	0.1949	0.2292	0.3128
s_{L}	2.8598	0.6138	1.6601	2.4427	2.8593	3.2799	4.0467
m_{L}	0.7449	0.2390	0.5059	0.5614	0.6578	0.8609	1.3726
1/\gamma_{c} = 3 days, r_{c} = 60%
parameter	mean	sd	2.5%	25%	50%	75%	97.5%
R_{0}^{p}	2.7222	0.4447	1.9142	2.4007	2.6997	3.0191	3.6482
tau	0.5204	0.2077	0.2176	0.3528	0.4831	0.6671	0.9505
gamma_{p}	0.5137	0.2083	0.2138	0.3447	0.4726	0.6622	0.9474
gamma_{H}	0.2409	0.0916	0.1328	0.1806	0.2186	0.2738	0.4736
gamma_{ICU}	0.2394	0.0877	0.1328	0.1803	0.2202	0.2773	0.4584
epsilon_{H}	0.0849	0.0149	0.0585	0.0742	0.0843	0.0949	0.1159
epsilon_{H2I}	0.4128	0.0659	0.2901	0.3667	0.4127	0.4559	0.5473
epsilon_{x}	0.4153	0.0678	0.2871	0.3692	0.4132	0.4605	0.5536
r_{d}^{p}	0.1946	0.0281	0.1397	0.1757	0.1940	0.2131	0.2513
r_{d}^{c}	0.0727	0.0148	0.0440	0.0627	0.0726	0.0829	0.1006
r_{L}	0.2322	0.0499	0.1513	0.1959	0.2269	0.2618	0.3445
s_{L}	2.8517	0.6175	1.6340	2.4262	2.8491	3.2814	4.1067
m_{L}	0.7582	0.2468	0.5052	0.5690	0.6697	0.8801	1.3947
1/\gamma_{c} = 3 days, r_{c} = 80%
parameter	mean	sd	2.5%	25%	50%	75%	97.5%
R_{0}^{p}	2.7489	0.4262	1.9800	2.4433	2.7361	3.0393	3.6290
tau	0.5496	0.2034	0.2404	0.3827	0.5218	0.7016	0.9538
gamma_{p}	0.5505	0.2034	0.2379	0.3845	0.5219	0.6961	0.9607
gamma_{H}	0.2380	0.0827	0.1331	0.1818	0.2201	0.2728	0.4495
gamma_{ICU}	0.2403	0.0884	0.1338	0.1815	0.2190	0.2738	0.4660
epsilon_{H}	0.0848	0.0149	0.0579	0.0739	0.0842	0.0948	0.1149
epsilon_{H2I}	0.4148	0.0651	0.2959	0.3696	0.4126	0.4571	0.5465
epsilon_{x}	0.4145	0.0657	0.2957	0.3676	0.4125	0.4578	0.5497
r_{d}^{p}	0.1952	0.0275	0.1411	0.1760	0.1950	0.2141	0.2485
r_{d}^{c}	0.0724	0.0149	0.0423	0.0624	0.0726	0.0824	0.1021
r_{L}	0.2736	0.0551	0.1838	0.2329	0.2675	0.3080	0.3966
s_{L}	2.8023	0.6055	1.5939	2.3872	2.8087	3.2092	3.9804
m_{L}	0.7852	0.2599	0.5066	0.5776	0.6957	0.9239	1.4160
1/\gamma_{c} = 3 days, r_{c} = 100%
parameter	mean	sd	2.5%	25%	50%	75%	97.5%
R_{0}^{p}	2.7736	0.4092	2.0744	2.4730	2.7514	3.0496	3.6394
tau	0.5962	0.1996	0.2717	0.4337	0.5749	0.7541	0.9682
gamma_{p}	0.5913	0.1997	0.2671	0.4281	0.5720	0.7506	0.9661
gamma_{H}	0.2429	0.0878	0.1323	0.1834	0.2239	0.2775	0.4631
gamma_{ICU}	0.2456	0.0996	0.1369	0.1836	0.2213	0.2783	0.5093
epsilon_{H}	0.0853	0.0155	0.0579	0.0742	0.0844	0.0957	0.1180
epsilon_{H2I}	0.4146	0.0701	0.2847	0.3676	0.4128	0.4598	0.5569
epsilon_{x}	0.4147	0.0679	0.2932	0.3685	0.4113	0.4594	0.5525
r_{d}^{p}	0.1958	0.0278	0.1405	0.1772	0.1963	0.2146	0.2496
r_{d}^{c}	0.0721	0.0152	0.0413	0.0620	0.0721	0.0822	0.1020
r_{L}	0.3329	0.0614	0.2295	0.2870	0.3275	0.3727	0.4620
s_{L}	2.6250	0.5949	1.4758	2.2395	2.6259	3.0132	3.8418
m_{L}	0.8052	0.2636	0.5074	0.5923	0.7257	0.9576	1.4294
1/\gamma_{c} = 3 days, model w/o I_{c}
parameter	mean	sd	2.5%	25%	50%	75%	97.5%
R_{0}^{p}	2.7691	0.4096	2.0606	2.4701	2.7425	3.0265	3.6635
tau	0.5971	0.1981	0.2751	0.4410	0.5710	0.7533	0.9746
gamma_{p}	0.5962	0.1983	0.2696	0.4360	0.5764	0.7549	0.9708
gamma_{H}	0.2708	0.1095	0.1426	0.1985	0.2450	0.3119	0.5739
gamma_{ICU}	0.2651	0.0997	0.1456	0.1966	0.2407	0.3059	0.5376
epsilon_{H}	0.0765	0.0161	0.0480	0.0649	0.0758	0.0868	0.1109
epsilon_{H2I}	0.3883	0.0698	0.2627	0.3379	0.3860	0.4348	0.5318
epsilon_{x}	0.3873	0.0707	0.2556	0.3377	0.3845	0.4340	0.5342
r_{d}^{p}	0.1965	0.0289	0.1421	0.1767	0.1961	0.2155	0.2561
r_{d}^{c}	0.0748	0.0153	0.0448	0.0645	0.0749	0.0849	0.1055
r_{L}	0.3422	0.0620	0.2328	0.2970	0.3378	0.3833	0.4768
s_{L}	2.7958	0.6202	1.6603	2.3439	2.7829	3.2185	4.0342
m_{L}	0.7963	0.2682	0.5067	0.5813	0.7035	0.9503	1.4319
1/\gamma_{c} = 5 days, r_{c} = 0%
parameter	mean	sd	2.5%	25%	50%	75%	97.5%
R_{0}^{p}	2.7937	0.4597	1.9242	2.4754	2.7913	3.0967	3.7153
tau	0.4613	0.2271	0.1671	0.2746	0.4017	0.6164	0.9554
gamma_{p}	0.4666	0.2277	0.1683	0.2766	0.4115	0.6257	0.9601
gamma_{H}	0.2228	0.0805	0.1216	0.1693	0.2047	0.2561	0.4411
gamma_{ICU}	0.2321	0.0927	0.1251	0.1724	0.2090	0.2654	0.4707
epsilon_{H}	0.0843	0.0156	0.0561	0.0732	0.0834	0.0948	0.1168
epsilon_{H2I}	0.4142	0.0666	0.2872	0.3676	0.4112	0.4583	0.5501
epsilon_{x}	0.4148	0.0655	0.2913	0.3697	0.4140	0.4581	0.5444
r_{d}^{p}	0.1901	0.0294	0.1327	0.1702	0.1897	0.2098	0.2482
r_{d}^{c}	0.0750	0.0141	0.0470	0.0653	0.0751	0.0846	0.1029
r_{L}	0.1429	0.0336	0.0911	0.1196	0.1373	0.1617	0.2224
s_{L}	3.0622	0.6518	1.8411	2.6197	3.0494	3.5037	4.3972
m_{L}	0.7107	0.2222	0.5040	0.5527	0.6289	0.7841	1.3476
1/\gamma_{c} = 5 days, r_{c} = 20%
parameter	mean	sd	2.5%	25%	50%	75%	97.5%
R_{0}^{p}	2.7980	0.4399	1.9585	2.4970	2.7979	3.0828	3.6920
tau	0.4784	0.2175	0.1858	0.3004	0.4313	0.6296	0.9439
gamma_{p}	0.4750	0.2198	0.1854	0.2941	0.4196	0.6297	0.9547
gamma_{H}	0.2260	0.0873	0.1240	0.1700	0.2056	0.2567	0.4383
gamma_{ICU}	0.2319	0.0921	0.1240	0.1711	0.2105	0.2656	0.4722
epsilon_{H}	0.0848	0.0157	0.0564	0.0737	0.0843	0.0950	0.1173
epsilon_{H2I}	0.4144	0.0676	0.2871	0.3690	0.4106	0.4587	0.5511
epsilon_{x}	0.4131	0.0669	0.2881	0.3662	0.4120	0.4575	0.5459
r_{d}^{p}	0.1892	0.0287	0.1337	0.1699	0.1886	0.2094	0.2457
r_{d}^{c}	0.0749	0.0144	0.0469	0.0653	0.0749	0.0844	0.1038
r_{L}	0.1618	0.0353	0.1054	0.1373	0.1571	0.1819	0.2463
s_{L}	3.0915	0.6128	1.9455	2.6546	3.0824	3.5172	4.3012
m_{L}	0.7191	0.2310	0.5037	0.5461	0.6304	0.8186	1.3628
1/\gamma_{c} = 5 days, r_{c} = 40%
parameter	mean	sd	2.5%	25%	50%	75%	97.5%
R_{0}^{p}	2.7923	0.4377	1.9614	2.4896	2.7850	3.0805	3.6790
tau	0.4972	0.2149	0.1997	0.3169	0.4569	0.6464	0.9547
gamma_{p}	0.5025	0.2184	0.1960	0.3236	0.4560	0.6522	0.9537
gamma_{H}	0.2260	0.0808	0.1255	0.1704	0.2075	0.2604	0.4325
gamma_{ICU}	0.2290	0.0854	0.1269	0.1719	0.2094	0.2609	0.4534
epsilon_{H}	0.0850	0.0156	0.0579	0.0738	0.0840	0.0956	0.1174
epsilon_{H2I}	0.4125	0.0665	0.2838	0.3666	0.4112	0.4560	0.5497
epsilon_{x}	0.4138	0.0660	0.2897	0.3688	0.4122	0.4569	0.5514
r_{d}^{p}	0.1905	0.0296	0.1326	0.1703	0.1905	0.2089	0.2505
r_{d}^{c}	0.0745	0.0147	0.0455	0.0641	0.0745	0.0847	0.1028
r_{L}	0.1873	0.0405	0.1236	0.1581	0.1818	0.2103	0.2842
s_{L}	3.1000	0.6366	1.8883	2.6690	3.0880	3.5217	4.3940
m_{L}	0.7270	0.2365	0.5044	0.5520	0.6395	0.8201	1.3720
1/\gamma_{c} = 5 days, r_{c} = 60%
parameter	mean	sd	2.5%	25%	50%	75%	97.5%
R_{0}^{p}	2.7917	0.4301	2.0271	2.4897	2.7683	3.0839	3.6428
tau	0.5187	0.2082	0.2199	0.3472	0.4809	0.6701	0.9493
gamma_{p}	0.5244	0.2082	0.2207	0.3542	0.4834	0.6725	0.9533
gamma_{H}	0.2292	0.0874	0.1260	0.1723	0.2077	0.2629	0.4583
gamma_{ICU}	0.2292	0.0852	0.1267	0.1728	0.2095	0.2643	0.4629
epsilon_{H}	0.0849	0.0158	0.0557	0.0735	0.0842	0.0954	0.1177
epsilon_{H2I}	0.4136	0.0687	0.2877	0.3651	0.4119	0.4602	0.5529
epsilon_{x}	0.4135	0.0685	0.2821	0.3679	0.4117	0.4558	0.5580
r_{d}^{p}	0.1907	0.0296	0.1340	0.1695	0.1913	0.2112	0.2477
r_{d}^{c}	0.0744	0.0146	0.0455	0.0646	0.0745	0.0843	0.1029
r_{L}	0.2198	0.0446	0.1475	0.1871	0.2151	0.2468	0.3210
s_{L}	3.0657	0.6097	1.8627	2.6563	3.0754	3.4632	4.3044
m_{L}	0.7440	0.2384	0.5050	0.5613	0.6572	0.8626	1.4022
1/\gamma_{c} = 5 days, r_{c} = 80%
parameter	mean	sd	2.5%	25%	50%	75%	97.5%
R_{0}^{p}	2.7748	0.4215	2.0319	2.4749	2.7527	3.0635	3.6586
tau	0.5522	0.2042	0.2422	0.3859	0.5237	0.7054	0.9559
gamma_{p}	0.5651	0.2131	0.2391	0.3892	0.5380	0.7328	0.9778
gamma_{H}	0.2253	0.0778	0.1299	0.1729	0.2083	0.2564	0.4227
gamma_{ICU}	0.2331	0.0873	0.1317	0.1765	0.2139	0.2651	0.4507
epsilon_{H}	0.0849	0.0156	0.0567	0.0738	0.0840	0.0955	0.1174
epsilon_{H2I}	0.4150	0.0688	0.2828	0.3678	0.4134	0.4618	0.5517
epsilon_{x}	0.4141	0.0658	0.2920	0.3682	0.4112	0.4588	0.5467
r_{d}^{p}	0.1918	0.0291	0.1345	0.1727	0.1918	0.2115	0.2482
r_{d}^{c}	0.0742	0.0148	0.0457	0.0640	0.0742	0.0844	0.1040
r_{L}	0.2666	0.0524	0.1780	0.2277	0.2618	0.2993	0.3824
s_{L}	2.9284	0.5957	1.7670	2.5137	2.9327	3.3191	4.0805
m_{L}	0.7740	0.2569	0.5043	0.5692	0.6834	0.9151	1.4137
1/\gamma_{c} = 5 days, r_{c} = 100%
parameter	mean	sd	2.5%	25%	50%	75%	97.5%
R_{0}^{p}	2.7860	0.4062	2.0920	2.4917	2.7670	3.0537	3.6603
tau	0.5931	0.2004	0.2724	0.4277	0.5790	0.7458	0.9721
gamma_{p}	0.5928	0.2041	0.2768	0.4218	0.5707	0.7562	0.9758
gamma_{H}	0.2359	0.0830	0.1352	0.1819	0.2173	0.2684	0.4620
gamma_{ICU}	0.2302	0.0771	0.1301	0.1783	0.2148	0.2619	0.4256
epsilon_{H}	0.0847	0.0156	0.0573	0.0735	0.0837	0.0950	0.1169
epsilon_{H2I}	0.4169	0.0680	0.2890	0.3693	0.4153	0.4614	0.5529
epsilon_{x}	0.4150	0.0678	0.2874	0.3684	0.4137	0.4581	0.5529
r_{d}^{p}	0.1927	0.0277	0.1385	0.1738	0.1927	0.2119	0.2475
r_{d}^{c}	0.0735	0.0147	0.0453	0.0632	0.0735	0.0838	0.1014
r_{L}	0.3301	0.0601	0.2254	0.2862	0.3234	0.3698	0.4574
s_{L}	2.5150	0.5791	1.4047	2.1210	2.4999	2.8968	3.6752
m_{L}	0.8229	0.2652	0.5096	0.6061	0.7472	0.9935	1.4316
1/\gamma_{c} = 5 days, model w/o I_{c}
parameter	mean	sd	2.5%	25%	50%	75%	97.5%
R_{0}^{p}	2.7683	0.4215	2.0504	2.4597	2.7322	3.0331	3.6653
tau	0.5955	0.1943	0.2792	0.4353	0.5780	0.7493	0.9645
gamma_{p}	0.5986	0.1985	0.2666	0.4428	0.5808	0.7599	0.9701
gamma_{H}	0.2669	0.1008	0.1464	0.2003	0.2445	0.3076	0.5367
gamma_{ICU}	0.2663	0.1076	0.1453	0.1972	0.2395	0.3045	0.5280
epsilon_{H}	0.0766	0.0162	0.0468	0.0652	0.0756	0.0873	0.1102
epsilon_{H2I}	0.3885	0.0700	0.2576	0.3393	0.3863	0.4336	0.5321
epsilon_{x}	0.3856	0.0713	0.2531	0.3342	0.3836	0.4346	0.5264
r_{d}^{p}	0.1956	0.0284	0.1403	0.1763	0.1946	0.2154	0.2515
r_{d}^{c}	0.0751	0.0156	0.0442	0.0645	0.0754	0.0856	0.1051
r_{L}	0.3431	0.0638	0.2326	0.2968	0.3390	0.3859	0.4781
s_{L}	2.7714	0.6041	1.6315	2.3577	2.7563	3.1772	3.9448
m_{L}	0.7811	0.2536	0.5086	0.5787	0.6943	0.9167	1.4052
1/\gamma_{c} = 7 days, r_{c} = 0%
parameter	mean	sd	2.5%	25%	50%	75%	97.5%
R_{0}^{p}	2.9001	0.4283	2.0701	2.6065	2.8962	3.1959	3.7223
tau	0.4581	0.2270	0.1731	0.2713	0.3906	0.6241	0.9470
gamma_{p}	0.4765	0.2301	0.1784	0.2816	0.4131	0.6455	0.9671
gamma_{H}	0.2186	0.0876	0.1194	0.1619	0.1979	0.2480	0.4557
gamma_{ICU}	0.2142	0.0793	0.1171	0.1609	0.1973	0.2475	0.4184
epsilon_{H}	0.0843	0.0153	0.0567	0.0736	0.0835	0.0940	0.1150
epsilon_{H2I}	0.4157	0.0720	0.2845	0.3643	0.4129	0.4659	0.5596
epsilon_{x}	0.4117	0.0675	0.2855	0.3646	0.4104	0.4567	0.5515
r_{d}^{p}	0.1847	0.0304	0.1256	0.1640	0.1851	0.2044	0.2467
r_{d}^{c}	0.0777	0.0147	0.0482	0.0681	0.0776	0.0873	0.1061
r_{L}	0.1303	0.0275	0.0879	0.1101	0.1266	0.1451	0.1961
s_{L}	3.3306	0.6363	2.1048	2.9032	3.3371	3.7695	4.5932
m_{L}	0.6863	0.2076	0.5037	0.5442	0.6110	0.7445	1.3318
1/\gamma_{c} = 7 days, r_{c} = 20%
parameter	mean	sd	2.5%	25%	50%	75%	97.5%
R_{0}^{p}	2.9282	0.4319	2.1163	2.6290	2.9266	3.2095	3.8202
tau	0.4728	0.2218	0.1847	0.2913	0.4147	0.6233	0.9520
gamma_{p}	0.4795	0.2234	0.1828	0.2946	0.4261	0.6390	0.9554
gamma_{H}	0.2186	0.0887	0.1177	0.1615	0.1975	0.2473	0.4595
gamma_{ICU}	0.2164	0.0844	0.1163	0.1612	0.1964	0.2459	0.4450
epsilon_{H}	0.0848	0.0155	0.0568	0.0741	0.0844	0.0946	0.1163
epsilon_{H2I}	0.4127	0.0665	0.2884	0.3659	0.4099	0.4580	0.5501
epsilon_{x}	0.4130	0.0662	0.2852	0.3663	0.4112	0.4575	0.5460
r_{d}^{p}	0.1853	0.0287	0.1306	0.1660	0.1858	0.2045	0.2408
r_{d}^{c}	0.0776	0.0145	0.0495	0.0677	0.0773	0.0871	0.1068
r_{L}	0.1469	0.0303	0.0976	0.1256	0.1430	0.1641	0.2173
s_{L}	3.3246	0.6418	2.0806	2.8912	3.3385	3.7497	4.6146
m_{L}	0.7001	0.2247	0.5043	0.5409	0.6120	0.7692	1.3573
1/\gamma_{c} = 7 days, r_{c} = 40%
parameter	mean	sd	2.5%	25%	50%	75%	97.5%
R_{0}^{p}	2.9246	0.4258	2.1122	2.6286	2.9103	3.2090	3.7803
tau	0.4911	0.2190	0.1956	0.3067	0.4413	0.6469	0.9533
gamma_{p}	0.4969	0.2200	0.1958	0.3132	0.4503	0.6566	0.9635
gamma_{H}	0.2148	0.0796	0.1206	0.1610	0.1965	0.2454	0.4164
gamma_{ICU}	0.2217	0.0923	0.1204	0.1642	0.2009	0.2512	0.4474
epsilon_{H}	0.0847	0.0154	0.0569	0.0740	0.0836	0.0952	0.1163
epsilon_{H2I}	0.4108	0.0672	0.2905	0.3621	0.4090	0.4568	0.5445
epsilon_{x}	0.4121	0.0671	0.2865	0.3662	0.4098	0.4559	0.5473
r_{d}^{p}	0.1847	0.0293	0.1260	0.1648	0.1850	0.2040	0.2417
r_{d}^{c}	0.0770	0.0151	0.0474	0.0667	0.0772	0.0871	0.1069
r_{L}	0.1704	0.0341	0.1158	0.1459	0.1664	0.1898	0.2511
s_{L}	3.3194	0.6457	2.0259	2.8904	3.3255	3.7451	4.6269
m_{L}	0.7117	0.2325	0.5036	0.5428	0.6217	0.7882	1.3515
1/\gamma_{c} = 7 days, r_{c} = 60%
parameter	mean	sd	2.5%	25%	50%	75%	97.5%
R_{0}^{p}	2.8830	0.4260	2.0792	2.5786	2.8643	3.1750	3.7467
tau	0.5120	0.2144	0.2086	0.3332	0.4652	0.6738	0.9597
gamma_{p}	0.5300	0.2193	0.2200	0.3478	0.4856	0.6982	0.9685
gamma_{H}	0.2206	0.0851	0.1201	0.1647	0.2005	0.2499	0.4577
gamma_{ICU}	0.2187	0.0868	0.1194	0.1640	0.1983	0.2498	0.4473
epsilon_{H}	0.0845	0.0154	0.0560	0.0736	0.0844	0.0947	0.1163
epsilon_{H2I}	0.4127	0.0684	0.2872	0.3660	0.4107	0.4575	0.5526
epsilon_{x}	0.4121	0.0676	0.2875	0.3644	0.4100	0.4560	0.5522
r_{d}^{p}	0.1850	0.0295	0.1301	0.1640	0.1848	0.2043	0.2440
r_{d}^{c}	0.0767	0.0152	0.0463	0.0669	0.0767	0.0865	0.1074
r_{L}	0.2054	0.0406	0.1389	0.1757	0.2010	0.2307	0.3004
s_{L}	3.2724	0.6118	2.0904	2.8598	3.2798	3.6809	4.4937
m_{L}	0.7231	0.2318	0.5053	0.5537	0.6312	0.8148	1.3537
1/\gamma_{c} = 7 days, r_{c} = 80%
parameter	mean	sd	2.5%	25%	50%	75%	97.5%
R_{0}^{p}	2.8318	0.4162	2.0556	2.5350	2.8179	3.1080	3.6920
tau	0.5588	0.2072	0.2408	0.3872	0.5324	0.7222	0.9600
gamma_{p}	0.5473	0.2083	0.2385	0.3763	0.5112	0.7103	0.9580
gamma_{H}	0.2202	0.0815	0.1242	0.1671	0.2014	0.2511	0.4271
gamma_{ICU}	0.2180	0.0748	0.1235	0.1662	0.2027	0.2506	0.4053
epsilon_{H}	0.0848	0.0153	0.0558	0.0743	0.0843	0.0946	0.1164
epsilon_{H2I}	0.4114	0.0676	0.2832	0.3650	0.4089	0.4558	0.5465
epsilon_{x}	0.4149	0.0671	0.2863	0.3679	0.4142	0.4618	0.5481
r_{d}^{p}	0.1866	0.0291	0.1293	0.1671	0.1861	0.2063	0.2428
r_{d}^{c}	0.0761	0.0140	0.0481	0.0672	0.0762	0.0853	0.1036
r_{L}	0.2554	0.0493	0.1741	0.2201	0.2497	0.2845	0.3670
s_{L}	3.0411	0.6238	1.8677	2.6128	3.0256	3.4628	4.2964
m_{L}	0.7414	0.2367	0.5060	0.5607	0.6534	0.8524	1.3659
1/\gamma_{c} = 7 days, r_{c} = 100%
parameter	mean	sd	2.5%	25%	50%	75%	97.5%
R_{0}^{p}	2.7698	0.3979	2.1005	2.4757	2.7423	3.0347	3.6246
tau	0.5969	0.1981	0.2734	0.4355	0.5823	0.7577	0.9746
gamma_{p}	0.5932	0.1964	0.2736	0.4357	0.5693	0.7470	0.9715
gamma_{H}	0.2274	0.0757	0.1323	0.1772	0.2113	0.2572	0.4245
gamma_{ICU}	0.2219	0.0687	0.1292	0.1754	0.2082	0.2528	0.3987
epsilon_{H}	0.0853	0.0149	0.0574	0.0751	0.0847	0.0947	0.1164
epsilon_{H2I}	0.4138	0.0704	0.2808	0.3643	0.4130	0.4613	0.5564
epsilon_{x}	0.4153	0.0691	0.2923	0.3658	0.4107	0.4642	0.5580
r_{d}^{p}	0.1903	0.0289	0.1330	0.1707	0.1905	0.2091	0.2473
r_{d}^{c}	0.0749	0.0145	0.0465	0.0653	0.0746	0.0848	0.1028
r_{L}	0.3312	0.0594	0.2283	0.2875	0.3270	0.3714	0.4538
s_{L}	2.4560	0.6033	1.3049	2.0494	2.4493	2.8548	3.6707
m_{L}	0.8432	0.2723	0.5110	0.6188	0.7665	1.0227	1.4437
1/\gamma_{c} = 7 days, model w/o I_{c}
parameter	mean	sd	2.5%	25%	50%	75%	97.5%
R_{0}^{p}	2.7557	0.3900	2.0900	2.4650	2.7230	3.0112	3.5557
tau	0.5977	0.1983	0.2769	0.4394	0.5815	0.7482	0.9709
gamma_{p}	0.5999	0.1950	0.2816	0.4406	0.5865	0.7567	0.9643
gamma_{H}	0.2663	0.1073	0.1421	0.1974	0.2395	0.3055	0.5438
gamma_{ICU}	0.2700	0.1095	0.1460	0.1998	0.2430	0.3068	0.5533
epsilon_{H}	0.0770	0.0159	0.0495	0.0656	0.0759	0.0871	0.1105
epsilon_{H2I}	0.3857	0.0703	0.2555	0.3369	0.3856	0.4313	0.5267
epsilon_{x}	0.3881	0.0702	0.2560	0.3387	0.3856	0.4358	0.5316
r_{d}^{p}	0.1963	0.0280	0.1427	0.1773	0.1959	0.2157	0.2512
r_{d}^{c}	0.0746	0.0157	0.0443	0.0639	0.0746	0.0852	0.1052
r_{L}	0.3434	0.0599	0.2411	0.2992	0.3401	0.3836	0.4682
s_{L}	2.7952	0.6060	1.6215	2.3869	2.7736	3.1879	4.0385
m_{L}	0.7761	0.2448	0.5072	0.5838	0.6957	0.9106	1.3931
1/\gamma_{c} = 10 days, r_{c} = 0%
parameter	mean	sd	2.5%	25%	50%	75%	97.5%
R_{0}^{p}	3.1148	0.4353	2.2427	2.8161	3.1098	3.4066	3.9974
tau	0.4662	0.2474	0.1643	0.2539	0.3923	0.6602	0.9673
gamma_{p}	0.4718	0.2508	0.1655	0.2534	0.3964	0.6738	0.9684
gamma_{H}	0.2042	0.0860	0.1082	0.1463	0.1847	0.2364	0.4240
gamma_{ICU}	0.2055	0.0903	0.1067	0.1470	0.1815	0.2346	0.4446
epsilon_{H}	0.0845	0.0150	0.0572	0.0741	0.0835	0.0943	0.1151
epsilon_{H2I}	0.4097	0.0677	0.2807	0.3628	0.4084	0.4549	0.5461
epsilon_{x}	0.4121	0.0688	0.2843	0.3640	0.4114	0.4563	0.5476
r_{d}^{p}	0.1749	0.0298	0.1182	0.1542	0.1753	0.1952	0.2323
r_{d}^{c}	0.0821	0.0143	0.0540	0.0723	0.0821	0.0919	0.1099
r_{L}	0.1109	0.0231	0.0746	0.0947	0.1079	0.1239	0.1656
s_{L}	3.6333	0.6383	2.4203	3.2041	3.6019	4.0520	4.9611
m_{L}	0.6761	0.2117	0.5028	0.5338	0.5918	0.7315	1.3142
1/\gamma_{c} = 10 days, r_{c} = 20%
parameter	mean	sd	2.5%	25%	50%	75%	97.5%
R_{0}^{p}	3.1261	0.4271	2.3028	2.8417	3.1184	3.4124	3.9675
tau	0.4665	0.2335	0.1749	0.2696	0.4001	0.6426	0.9534
gamma_{p}	0.4761	0.2363	0.1744	0.2720	0.4108	0.6609	0.9558
gamma_{H}	0.2016	0.0862	0.1062	0.1456	0.1797	0.2304	0.4242
gamma_{ICU}	0.2095	0.0918	0.1084	0.1482	0.1856	0.2417	0.4606
epsilon_{H}	0.0843	0.0155	0.0563	0.0737	0.0837	0.0942	0.1163
epsilon_{H2I}	0.4116	0.0702	0.2788	0.3637	0.4093	0.4582	0.5555
epsilon_{x}	0.4117	0.0690	0.2869	0.3636	0.4091	0.4580	0.5499
r_{d}^{p}	0.1752	0.0309	0.1133	0.1549	0.1753	0.1956	0.2362
r_{d}^{c}	0.0817	0.0144	0.0534	0.0720	0.0816	0.0914	0.1097
r_{L}	0.1266	0.0252	0.0863	0.1090	0.1238	0.1406	0.1852
s_{L}	3.6000	0.6467	2.3526	3.1637	3.5911	4.0125	4.8847
m_{L}	0.6780	0.2086	0.5023	0.5380	0.5989	0.7328	1.3074
1/\gamma_{c} = 10 days, r_{c} = 40%
parameter	mean	sd	2.5%	25%	50%	75%	97.5%
R_{0}^{p}	3.0884	0.4136	2.3279	2.7965	3.0710	3.3657	3.9474
tau	0.4965	0.2336	0.1908	0.2965	0.4405	0.6815	0.9624
gamma_{p}	0.4773	0.2261	0.1855	0.2870	0.4155	0.6430	0.9549
gamma_{H}	0.2094	0.0925	0.1091	0.1493	0.1845	0.2394	0.4668
gamma_{ICU}	0.2045	0.0845	0.1082	0.1479	0.1831	0.2361	0.4250
epsilon_{H}	0.0845	0.0154	0.0562	0.0736	0.0836	0.0943	0.1177
epsilon_{H2I}	0.4103	0.0686	0.2793	0.3613	0.4104	0.4575	0.5440
epsilon_{x}	0.4103	0.0662	0.2903	0.3618	0.4087	0.4566	0.5431
r_{d}^{p}	0.1747	0.0304	0.1147	0.1538	0.1743	0.1950	0.2329
r_{d}^{c}	0.0814	0.0141	0.0543	0.0719	0.0812	0.0907	0.1100
r_{L}	0.1500	0.0280	0.1014	0.1300	0.1478	0.1670	0.2103
s_{L}	3.5822	0.6321	2.3342	3.1631	3.5778	3.9811	4.8533
m_{L}	0.6809	0.2092	0.5031	0.5389	0.6005	0.7340	1.3117
1/\gamma_{c} = 10 days, r_{c} = 60%
parameter	mean	sd	2.5%	25%	50%	75%	97.5%
R_{0}^{p}	3.0348	0.4081	2.2845	2.7504	3.0251	3.3003	3.8588
tau	0.5046	0.2197	0.2074	0.3204	0.4549	0.6678	0.9619
gamma_{p}	0.5051	0.2189	0.2120	0.3243	0.4523	0.6533	0.9664
gamma_{H}	0.2072	0.0833	0.1100	0.1519	0.1879	0.2363	0.4368
gamma_{ICU}	0.2074	0.0878	0.1118	0.1502	0.1868	0.2378	0.4338
epsilon_{H}	0.0847	0.0157	0.0570	0.0734	0.0836	0.0952	0.1168
epsilon_{H2I}	0.4120	0.0678	0.2870	0.3641	0.4101	0.4574	0.5493
epsilon_{x}	0.4095	0.0674	0.2835	0.3627	0.4080	0.4535	0.5405
r_{d}^{p}	0.1773	0.0300	0.1190	0.1571	0.1775	0.1980	0.2353
r_{d}^{c}	0.0801	0.0146	0.0524	0.0700	0.0801	0.0902	0.1088
r_{L}	0.1840	0.0337	0.1271	0.1597	0.1807	0.2043	0.2590
s_{L}	3.4596	0.6209	2.2872	3.0450	3.4542	3.8550	4.7337
m_{L}	0.6972	0.2181	0.5042	0.5442	0.6118	0.7657	1.3304
1/\gamma_{c} = 10 days, r_{c} = 80%
parameter	mean	sd	2.5%	25%	50%	75%	97.5%
R_{0}^{p}	2.9406	0.4069	2.2006	2.6457	2.9318	3.2253	3.7632
tau	0.5442	0.2132	0.2330	0.3687	0.5051	0.7050	0.9734
gamma_{p}	0.5336	0.2133	0.2292	0.3540	0.4968	0.6922	0.9705
gamma_{H}	0.2127	0.0867	0.1172	0.1574	0.1937	0.2426	0.4224
gamma_{ICU}	0.2037	0.0751	0.1144	0.1539	0.1864	0.2308	0.4004
epsilon_{H}	0.0850	0.0154	0.0565	0.0746	0.0841	0.0952	0.1164
epsilon_{H2I}	0.4109	0.0697	0.2831	0.3612	0.4092	0.4579	0.5532
epsilon_{x}	0.4115	0.0677	0.2834	0.3647	0.4107	0.4561	0.5472
r_{d}^{p}	0.1791	0.0301	0.1214	0.1578	0.1793	0.1996	0.2373
r_{d}^{c}	0.0794	0.0141	0.0517	0.0697	0.0794	0.0887	0.1074
r_{L}	0.2367	0.0439	0.1648	0.2041	0.2315	0.2645	0.3325
s_{L}	3.1861	0.6140	2.0444	2.7627	3.1796	3.5879	4.4348
m_{L}	0.7310	0.2382	0.5045	0.5532	0.6386	0.8330	1.3810
1/\gamma_{c} = 10 days, r_{c} = 100%
parameter	mean	sd	2.5%	25%	50%	75%	97.5%
R_{0}^{p}	2.7759	0.4033	2.0819	2.4761	2.7488	3.0473	3.6248
tau	0.5892	0.1942	0.2742	0.4265	0.5697	0.7455	0.9639
gamma_{p}	0.5988	0.1979	0.2777	0.4309	0.5865	0.7561	0.9643
gamma_{H}	0.2184	0.0763	0.1230	0.1693	0.2013	0.2463	0.4100
gamma_{ICU}	0.2170	0.0746	0.1253	0.1673	0.2002	0.2465	0.4171
epsilon_{H}	0.0848	0.0154	0.0570	0.0742	0.0841	0.0950	0.1170
epsilon_{H2I}	0.4148	0.0677	0.2900	0.3678	0.4109	0.4609	0.5512
epsilon_{x}	0.4158	0.0688	0.2909	0.3666	0.4145	0.4616	0.5558
r_{d}^{p}	0.1866	0.0298	0.1295	0.1662	0.1860	0.2066	0.2475
r_{d}^{c}	0.0769	0.0149	0.0480	0.0667	0.0763	0.0875	0.1059
r_{L}	0.3283	0.0602	0.2251	0.2830	0.3237	0.3679	0.4562
s_{L}	2.4422	0.5778	1.3508	2.0405	2.4423	2.8322	3.5801
m_{L}	0.8338	0.2683	0.5107	0.6125	0.7587	1.0133	1.4330
1/\gamma_{c} = 10 days, model w/o I_{c}
parameter	mean	sd	2.5%	25%	50%	75%	97.5%
R_{0}^{p}	2.7426	0.4008	2.0542	2.4509	2.7299	3.0036	3.5816
tau	0.6065	0.2012	0.2805	0.4402	0.5901	0.7730	0.9689
gamma_{p}	0.6018	0.1996	0.2825	0.4375	0.5804	0.7640	0.9721
gamma_{H}	0.2677	0.1042	0.1460	0.1984	0.2430	0.3068	0.5527
gamma_{ICU}	0.2668	0.1018	0.1457	0.1987	0.2432	0.3057	0.5307
epsilon_{H}	0.0760	0.0155	0.0476	0.0651	0.0754	0.0864	0.1080
epsilon_{H2I}	0.3904	0.0709	0.2575	0.3433	0.3874	0.4357	0.5394
epsilon_{x}	0.3871	0.0697	0.2564	0.3383	0.3855	0.4349	0.5251
r_{d}^{p}	0.1957	0.0283	0.1430	0.1757	0.1947	0.2150	0.2514
r_{d}^{c}	0.0754	0.0144	0.0465	0.0661	0.0755	0.0849	0.1043
r_{L}	0.3463	0.0628	0.2403	0.3003	0.3393	0.3876	0.4785
s_{L}	2.7852	0.6065	1.6415	2.3791	2.7828	3.1867	4.0161
m_{L}	0.7929	0.2623	0.5072	0.5808	0.7074	0.9413	1.4235
1/\gamma_{c} = 12 days, r_{c} = 0%
parameter	mean	sd	2.5%	25%	50%	75%	97.5%
R_{0}^{p}	3.2571	0.4271	2.4273	2.9661	3.2508	3.5395	4.1070
tau	0.4714	0.2557	0.1675	0.2416	0.3901	0.6870	0.9649
gamma_{p}	0.4561	0.2510	0.1574	0.2344	0.3740	0.6639	0.9596
gamma_{H}	0.1958	0.0865	0.1007	0.1385	0.1727	0.2278	0.4146
gamma_{ICU}	0.2016	0.0977	0.1020	0.1394	0.1751	0.2327	0.4545
epsilon_{H}	0.0844	0.0159	0.0551	0.0737	0.0840	0.0947	0.1162
epsilon_{H2I}	0.4079	0.0684	0.2813	0.3609	0.4060	0.4513	0.5488
epsilon_{x}	0.4083	0.0684	0.2835	0.3612	0.4044	0.4515	0.5509
r_{d}^{p}	0.1670	0.0321	0.1033	0.1460	0.1669	0.1880	0.2300
r_{d}^{c}	0.0845	0.0142	0.0569	0.0745	0.0847	0.0946	0.1125
r_{L}	0.0997	0.0196	0.0670	0.0860	0.0977	0.1109	0.1450
s_{L}	3.7290	0.6374	2.5306	3.3003	3.7228	4.1370	5.0324
m_{L}	0.6610	0.1917	0.5029	0.5330	0.5887	0.7049	1.2533
1/\gamma_{c} = 12 days, r_{c} = 20%
parameter	mean	sd	2.5%	25%	50%	75%	97.5%
R_{0}^{p}	3.2336	0.4129	2.4294	2.9575	3.2280	3.5019	4.0522
tau	0.4867	0.2505	0.1720	0.2645	0.4173	0.6946	0.9700
gamma_{p}	0.4559	0.2413	0.1694	0.2513	0.3806	0.6378	0.9601
gamma_{H}	0.2060	0.1051	0.1021	0.1411	0.1766	0.2352	0.4853
gamma_{ICU}	0.1959	0.0879	0.1001	0.1394	0.1745	0.2282	0.4337
epsilon_{H}	0.0840	0.0154	0.0559	0.0731	0.0831	0.0942	0.1168
epsilon_{H2I}	0.4100	0.0690	0.2794	0.3616	0.4090	0.4556	0.5456
epsilon_{x}	0.4100	0.0674	0.2821	0.3622	0.4085	0.4567	0.5385
r_{d}^{p}	0.1686	0.0308	0.1071	0.1488	0.1686	0.1884	0.2299
r_{d}^{c}	0.0836	0.0146	0.0550	0.0737	0.0840	0.0935	0.1125
r_{L}	0.1161	0.0217	0.0799	0.1011	0.1133	0.1283	0.1655
s_{L}	3.7345	0.6347	2.5255	3.3176	3.7172	4.1459	5.0414
m_{L}	0.6657	0.1963	0.5029	0.5351	0.5906	0.7136	1.2714
1/\gamma_{c} = 12 days, r_{c} = 40%
parameter	mean	sd	2.5%	25%	50%	75%	97.5%
R_{0}^{p}	3.2122	0.4268	2.4420	2.9097	3.1909	3.4952	4.0978
tau	0.4826	0.2394	0.1807	0.2754	0.4155	0.6697	0.9633
gamma_{p}	0.4822	0.2413	0.1826	0.2740	0.4152	0.6747	0.9620
gamma_{H}	0.1999	0.0860	0.1040	0.1423	0.1768	0.2322	0.4280
gamma_{ICU}	0.1989	0.0883	0.1025	0.1415	0.1768	0.2295	0.4314
epsilon_{H}	0.0842	0.0157	0.0555	0.0730	0.0837	0.0946	0.1159
epsilon_{H2I}	0.4105	0.0680	0.2863	0.3629	0.4090	0.4566	0.5458
epsilon_{x}	0.4093	0.0673	0.2826	0.3614	0.4083	0.4551	0.5442
r_{d}^{p}	0.1700	0.0313	0.1092	0.1479	0.1700	0.1910	0.2315
r_{d}^{c}	0.0830	0.0142	0.0545	0.0737	0.0832	0.0931	0.1099
r_{L}	0.1378	0.0258	0.0942	0.1195	0.1355	0.1534	0.1949
s_{L}	3.6781	0.6562	2.4608	3.2247	3.6618	4.1244	4.9825
m_{L}	0.6767	0.2112	0.5026	0.5345	0.5953	0.7320	1.3294
1/\gamma_{c} = 12 days, r_{c} = 60%
parameter	mean	sd	2.5%	25%	50%	75%	97.5%
R_{0}^{p}	3.1570	0.4033	2.4069	2.8818	3.1454	3.4304	3.9534
tau	0.4944	0.2246	0.1977	0.3026	0.4393	0.6594	0.9576
gamma_{p}	0.4944	0.2278	0.1978	0.3016	0.4374	0.6695	0.9587
gamma_{H}	0.2023	0.0916	0.1027	0.1419	0.1783	0.2338	0.4419
gamma_{ICU}	0.2029	0.0919	0.1025	0.1421	0.1803	0.2350	0.4450
epsilon_{H}	0.0847	0.0154	0.0573	0.0735	0.0840	0.0951	0.1170
[truncated: 472 more rows]

## Sheet: Switzerland
1/\gamma_{c} = 0.01 days, r_{c} = 80%
[truncated: 4,487 more rows]
